# Supplementary material for: Genetic Adaptation and Acquisition of Macrolide Resistance in Haemophilus spp. during Persistent Respiratory Tract Colonization in Chronic Obstructive Pulmonary Disease (COPD) Patients Receiving Long-Term Azithromycin Treatment
Source: Microbiol Spectr. 2022 Dec 8;11(1):e03860-22. doi: 10.1128/spectrum.03860-22 (PMC9927455; doi:10.1128/spectrum.03860-22)
Supplement: Supplemental file 1 — Data Set S1. Download spectrum.03860-22-s0001.xlsx, XLSX file, 0.04 MB [file spectrum.03860-22-s0001.xlsx]

## Sheet: Supplementary Dataset S1A
Supplementary Dataset S1. Demographic records of COPD patients with persistent H. influenzae colonization. Strain characterization, antimicrobial susceptibility and genetic determinants related to antimicrobial resistance found through WGS.
																												MACROLIDES															β-LACTAMS
																												Microdilution (mg/L)	Disk diffusion (mm)	Microdilution (mg/L)	Disk diffusion (mm)	23S rRNA				L4	L22		acrR		Efflux pumps		MIC (mg/L)
STRAIN ID	ACCESSION NUMBER		Assembly statistics		PATIENT ID	SEX	AGE	COLLECTION DATE	PREVIOUS ANTIMICROBIAL TREATMENT			EPISODE	Microorganism	PFGE pattern	MLST	adk	atpG	frdB	fucK	mdh	pgi	recA	Persistence	Clade	Number of USSs	USSs density (USSs/Kbp)	Intact prophage regions	AZM		ERY		a2058				G65	K90	78-Insertion-79	Q11	E53	msr(D)	mef(E)	AMCa	AMP	CXM	CTX	FEP	CRO	IMP
	Short-read WGS	Long-read WGS	Total contigs	N50					Antimicrobial treatment from the previous episode	Date of treatment	Antimicrobial agent																					a	c	g	t
HUB-P02-HI01	ERR9922207	ERR9928534	1	1867921	Patient 02	Male	67	2015-06-25	No	-	-	Pre-treatment	H. influenzae	HINF02.05	ST139	1	1	1	14	45	14	21	Yes	V	1498	0.801961	2	2	27	4	18	363	1	0	0	.	.	.	.	.	.	.	≤0.5/0.25	≤0.12	≤0.5	≤0.06	≤0.25	≤0.12	≤0.12
HUB-P02-HI02	ERR9922208	ERR9936422	1	1868152	Patient 02	Male	67	2015-06-25	No	-	-	Pre-treatment	H. influenzae	HINF02.05	ST139	1	1	1	14	45	14	21	Yes	V	1498	0.801862	1	2	28	4	17	364	1	1	0	.	.	.	.	.	.	.	≤0.5/0.25	≤0.12	≤0.5	≤0.06	≤0.25	≤0.12	≤0.12
HUB-P02-HI03	ERR9922209	ERR9936423	1	1909567	Patient 02	Male	69	2016-09-05	Yes	2016-04-05	Levofloxacin	Pre-treatment	H. influenzae	HINF02.01	ST2482	11	2	15	14	357	26	3	No	III	1490	0.780282	0	4	26	16	18	269	1	0	0	.	.	.	.	.	.	.	1/0.5	>4	≤0.5	≤0.06	≤0.25	≤0.12	≤0.12
HUB-P02-HI04	ERR9922210	ERR9936424	1	1909556	Patient 02	Male	69	2016-11-24	No	-	-	Visit 1	H. influenzae	HINF02.01	ST2482	11	2	15	14	357	26	3	No	III	1490	0.780286	0	4	23	16	18	613	0	0	0	.	.	.	.	.	.	.	1/0.5	>4	≤0.5	≤0.06	≤0.25	≤0.12	≤0.12
HUB-P02-HI05	ERR9922211	ERR9936425	1	1909567	Patient 02	Male	69	2016-11-24	No	-	-	Visit 1	H. influenzae	HINF02.01	ST2482	11	2	15	14	357	26	3	No	III	1490	0.780282	0	4	28	16	28	257	0	0	0	.	.	.	.	.	.	.	1/0.5	>4	≤0.5	≤0.06	≤0.25	≤0.12	≤0.12
HUB-P02-HI06	ERR9922212	ERR9938424	1	1909570	Patient 02	Male	69	2016-11-24	No	-	-	Visit 1	H. influenzae	HINF02.01	ST2482	11	2	15	14	357	26	3	No	III	1490	0.78028	0	4	27	16	22	456	1	1	0	.	.	.	.	.	.	.	1/0.5	>4	≤0.5	≤0.06	≤0.25	≤0.12	≤0.12
HUB-P02-HI07	ERR9922213	ERR9938425	2	1873129	Patient 02	Male	69	2017-01-19	No	-	-	Acute exacerbation	H. influenzae	HINF02.09	ST349	28	14	13	1	62	13	1	No	IV	1516	0.786186	3	1	26	4	18	280	0	3	0	.	.	.	.	.	.	.	≤0.5/0.25	0.25	≤0.5	≤0.06	≤0.25	≤0.12	≤0.12
HUB-P02-HI08	ERR9922214	ERR9938426	6	1821439	Patient 02	Male	69	2017-02-09	Yes	2017-01-19	Levofloxacin	Visit 2	H. influenzae	HINF02.10	ST1401	50	35	41	7	76	126	90	No	I	1492	0.810746	1	1	24	4	18	460	1	0	0	.	.	.	.	.	.	.	≤0.5/0.25	0.25	≤0.5	≤0.06	≤0.25	≤0.12	≤0.12
HUB-P02-HI09	ERR9922215	ERR9938427	3	1707302	Patient 02	Male	69	2017-02-09	Yes	2017-01-19	Levofloxacin	Visit 2	H. influenzae	HINF02.06	ST716	105	18	53	2	76	152	34	No	VI	1517	0.807162	2	1	24	4	18	248	0	0	0	.	.	.	.	.	.	.	≤0.5/0.25	0.25	≤0.5	≤0.06	≤0.25	≤0.12	≤0.12
HUB-P02-HI10	ERR9922216	ERR9938428	1	1826915	Patient 02	Male	69	2017-02-09	Yes	2017-01-19	Levofloxacin	Visit 2	H. influenzae	HINF02.02	ST436	40	1	1	10	15	1	5	No	V	1478	0.809014	0	2	26	4	16	323	0	0	0	.	.	.	.	.	.	.	≤0.5/0.25	0.25	≤0.5	≤0.06	≤0.25	≤0.12	≤0.12
HUB-P02-HI11	ERR9922217	ERR9939396	5	1409175	Patient 02	Male	69	2017-02-09	Yes	2017-01-19	Levofloxacin	Visit 2	H. influenzae	HINF02.02	ST436	40	1	1	10	15	1	5	No	V	1478	0.808552	0	2	21	4	17	353	0	0	0	.	.	.	.	.	.	.	≤0.5/0.25	0.25	≤0.5	≤0.06	≤0.25	≤0.12	≤0.12
HUB-P02-HI12	ERR9922218	ERR9939397	1	1863678	Patient 02	Male	69	2017-03-14	No	-	-	Acute exacerbation	H. influenzae	HINF02.06	ST716	105	18	53	2	76	152	34	No	VI	1518	0.814518	2	2	21	16	17	273	0	0	0	.	.	.	.	.	.	.	≤0.5/0.25	≤0.12	≤0.5	≤0.06	≤0.25	≤0.12	≤0.12
HUB-P02-HI13	ERR9922219	ERR9939398	4	1074620	Patient 02	Male	69	2017-04-06	Yes	2017-03-14	Levofloxacin	End treatment	H. influenzae	HINF02.04	ST147	1	24	18	14	55	1	5	No	V	1487	0.808601	1	4	20	16	20	391	0	0	0	.	.	.	.	.	.	.	≤0.5/0.25	0.25	≤0.5	≤0.06	≤0.25	≤0.12	≤0.12
HUB-P02-HI14	ERR9922220	ERR9939399	1	1848572	Patient 02	Male	69	2017-04-06	Yes	2017-03-14	Levofloxacin	End treatment	H. influenzae	HINF02.04	ST147	1	24	18	14	55	1	5	No	V	1482	0.8017	1	4	21	16	18	330	1	1	0	.	.	.	.	.	.	.	≤0.5/0.25	0.25	≤0.5	≤0.06	≤0.25	≤0.12	≤0.12
HUB-P02-HI15	ERR9922221	ERR9939400	5	1559569	Patient 02	Male	69	2017-04-06	Yes	2017-03-14	Levofloxacin	End treatment	H. influenzae	HINF02.08	ST201	33	8	8	16	1	2	3	No	II	1481	0.796989	1	2	23	4	17	571	10	6	6	.	.	.	.	.	.	.	≤0.5/0.25	0.5	1	≤0.06	≤0.25	≤0.12	≤0.12
HUB-P02-HI16	ERR9922222	ERR9939401	1	1810623	Patient 02	Male	69	2017-04-06	Yes	2017-03-14	Levofloxacin	End treatment	H. influenzae	HINF02.08	ST201	33	8	8	16	1	2	3	No	II	1458	0.805248	0	2	23	4	18	399	0	1	1	.	.	.	.	.	.	.	≤0.5/0.25	0.5	1	≤0.06	≤0.25	≤0.12	≤0.12
HUB-P02-HI17	ERR9922223	ERR9939402	2	1100412	Patient 02	Male	70	2017-07-12	No	-	-	Post-treatment	H. influenzae	HINF02.07	ST321	28	14	1	1	62	13	1	No	IV	1547	0.765274	4	2	22	4	18	264	0	1	1	.	.	.	.	.	.	.	≤0.5/0.25	≤0.12	≤0.5	≤0.06	≤0.25	≤0.12	≤0.12
HUB-P02-HI18	ERR9922224	ERR9939403	36	1281387	Patient 02	Male	70	2017-07-12	No	-	-	Post-treatment	H. influenzae	HINF02.07	ST321	28	14	1	1	62	13	1	No	IV	1546	0.765697	4	2	24	4	17	263	0	0	0	.	.	.	.	.	.	.	≤0.5/0.25	≤0.12	≤0.5	≤0.06	≤0.25	≤0.12	≤0.12
HUB-P02-HI19	ERR9922225	ERR9939405	2	1841757	Patient 02	Male	70	2018-06-05	No	-	-	Post-treatment	H. influenzae	HINF02.05	ST2111	1	147	1	14	45	14	21	Yes	V	1501	0.805146	1	2	24	4	18	671	12	11	6	.	.	.	.	.	.	.	≤0.5/0.25	0.25	≤0.5	≤0.06	≤0.25	≤0.12	≤0.12
HUB-P02-HI21	ERR9922226	ERR9939406	25	341318	Patient 02	Male	71	2018-09-23	Yes	2018-08-10	Ciprofloxacin	Post-treatment	H. influenzae	HINF02.03	ST1177	124	113	16	16	69	2	3	No	II	1506	0.807878	1	2	24	4	17	668	22	13	16	.	.	.	.	.	.	.	1/0.5	1	2	≤0.06	≤0.25	≤0.12	0.25
HUB-P02-HI22	ERR9922227	ERR9939407	3	1788990	Patient 02	Male	71	2019-01-07	Yes	2018-09-23	Ceftazidime + Cefuroxime	Post-treatment	H. influenzae	HINF02.11	ST34	11	2	15	8	28	26	3	No	III	1475	0.808413	0	2	21	4	18	793	24	12	15	.	.	.	.	.	.	.	1/0.5	0.5	1	≤0.06	≤0.25	≤0.12	≤0.12
HUB-P08-HI02	ERR9922243	ERR9939423	18	322633	Patient 08	Male	66	2015-09-28	No	-	-	Pre-treatment	H. influenzae	HINF08.04	ST2479	1	1	1	1	7	21	5	Yes	V	1498	0.818588	0	4	24	16	15	411	0	0	0	.	.	.	.	.	.	.	≤0.5/0.25	0.5	1	≤0.06	≤0.25	≤0.12	≤0.12
HUB-P08-HI03	ERR9922244	ERR9939424	1	1874718	Patient 08	Male	66	2016-02-08	Yes	2015-10-06	Amoxicillin/clavulanic acid	Pre-treatment	H. influenzae	HINF08.04	ST2479	1	1	1	1	7	21	5	Yes	V	1514	0.807588	0	2	22	16	16	367	1	1	0	.	.	.	.	.	.	.	1/0.5	1	≤0.5	≤0.06	≤0.25	≤0.12	≤0.12
HUB-P08-HI05	ERR9922245	ERR9939425	8	1789671	Patient 08	Male	66	2016-03-07	Yes	2016-02-16	Amoxicillin/clavulanic acid	Pre-treatment	H. influenzae	HINF08.02	ST368	3	4	17	11	54	3	34	No	VI	1494	0.811429	0	4	22	16	18	746	2	1	0	.	.	.	.	.	.	.	≤0.5/0.25	0.5	≤0.5	≤0.06	≤0.25	≤0.12	≤0.12
HUB-P08-HI06	ERR9922246	ERR9939426	8	383878	Patient 08	Male	66	2016-04-05	Yes	2016-03-07	Levofloxacin	Pre-treatment	H. influenzae	HINF08.07	ST2350	1	24	18	18	27	52	5	No	V	1509	0.793985	3	2	21	16	16	923	13	13	17	.	.	.	.	.	.	.	≤0.5/0.25	0.5	1	≤0.06	≤0.25	≤0.12	0.25
HUB-P08-HI07	ERR9922247	ERR9939427	2	1329696	Patient 08	Male	67	2016-10-25	Yes	2016-04-25	Amoxicillin/clavulanic acid	Pre-treatment	H. influenzae	HINF08.06	ST147	1	24	18	14	55	1	5	Yes	V	1453	0.81088	0	2	19	4	17	335	0	0	1	.	.	.	.	.	.	.	≤0.5/0.25	0.25	1	≤0.06	≤0.25	≤0.12	0.5
HUB-P08-HI08	ERR9922248	ERR9939428	1	1848077	Patient 08	Male	67	2017-01-31	Yes	2017-01-09	Amoxicillin/clavulanic acid	Pre-treatment	H. influenzae	HINF08.06	ST147	1	24	18	14	55	1	5	Yes	V	1487	0.80462	1	2	19	4	17	343	0	0	0	.	.	.	.	.	.	.	≤0.5/0.25	0.25	1	≤0.06	≤0.25	≤0.12	0.5
HUB-P08-HI09	ERR9922249	ERR9939429	1	1874405	Patient 08	Male	67	2017-02-10	No	-	-	Pre-treatment	H. influenzae	HINF08.01	ST107	33	8	16	16	49	2	3	Yes	II	1479	0.800323	1	4	24	16	18	327	0	0	0	.	.	.	.	.	.	.	≤0.5/0.25	0.5	2	≤0.06	≤0.25	≤0.12	≤0.12
HUB-P08-HI10	ERR9922250	ERR9939430	2	1874295	Patient 08	Male	67	2017-05-09	Yes	2017-02-10	Amoxicillin/clavulanic acid	Pre-treatment	H. influenzae	HINF08.01	ST107	33	8	16	16	49	2	3	Yes	II	1487	0.742777	1	4	24	16	16	349	0	0	0	.	.	.	.	.	.	.	1/0.5	>4	1	≤0.06	≤0.25	≤0.12	≤0.12
HUB-P08-HI11	ERR9922251	ERR9939431	11	1502472	Patient 08	Male	67	2017-05-30	No	-	-	Visit 1	H. influenzae	HINF08.03	ST103	1	1	1	14	9	14	13	No	V	1501	0.771307	1	1	25	4	22	333	0	1	0	.	.	.	.	.	.	.	1/0.5	>4	≤0.5	≤0.06	≤0.25	≤0.12	0.25
HUB-P08-HI12	ERR9922252	ERR9939432	3	1773111	Patient 08	Male	67	2017-05-30	No	-	-	Visit 1	H. influenzae	HINF08.03	ST103	1	1	1	14	9	14	13	No	V	1501	0.775237	2	1	25	4	19	363	0	1	1	.	.	.	.	.	.	.	1/0.5	>4	≤0.5	≤0.06	≤0.25	≤0.12	0.25
HUB-P08-HI13	ERR9922253	ERR9939433	1	1927340	Patient 08	Male	68	2017-06-26	No	-	-	Acute exacerbation	H. influenzae	HINF08.01	ST107	33	8	16	16	49	2	3	Yes	II	1492	0.785183	1	4	19	16	17	387	0	0	0	.	.	.	STOP	.	.	.	≤0.5/0.25	0.5	2	≤0.06	≤0.25	≤0.12	≤0.12
HUB-P08-HI14	ERR9922254	ERR9939434	1	1899915	Patient 08	Male	68	2017-09-07	No	-	-	Visit 2	H. influenzae	HINF08.01	ST107	33	8	16	16	49	2	3	Yes	II	1492	0.785298	1	128	0	>16	0	177	0	180	0	.	.	.	STOP	.	.	.	≤0.5/0.25	0.5	2	≤0.06	≤0.25	≤0.12	0.25
HUB-P08-HI15	ERR9922255	ERR9939435	1	1900199	Patient 08	Male	68	2017-09-07	No	-	-	Visit 2	H. influenzae	HINF08.01	ST107	33	8	16	16	49	2	3	Yes	II	1492	0.785181	1	128	0	>16	0	122	0	163	0	.	.	.	STOP	.	.	.	≤0.5/0.25	0.5	2	≤0.06	≤0.25	≤0.12	0.25
HUB-P08-HI16	ERR9922256	ERR9939436	1	1926966	Patient 08	Male	68	2018-02-26	No	-	-	Acute exacerbation	H. influenzae	HINF08.01	ST107	33	8	16	16	49	2	3	Yes	II	1492	0.785335	1	256	0	>16	0	26	28	1082	19	.	.	.	STOP	.	.	.	≤0.5/0.25	0.5	2	≤0.06	≤0.25	≤0.12	0.25
HUB-P08-HI17	ERR9922257	ERR9939437	1	1899817	Patient 08	Male	68	2018-05-29	No	-	-	Visit 3	H. influenzae	HINF08.01	ST107	33	8	16	16	49	2	3	Yes	II	1492	0.785339	1	256	0	>16	0	2	1	783	0	.	.	.	STOP	.	.	.	≤0.5/0.25	0.5	2	≤0.06	≤0.25	≤0.12	0.25
HUB-P08-HI18	ERR9922258	ERR9939438	1	1899838	Patient 08	Male	69	2018-09-03	No	-	-	Acute exacerbation	H. influenzae	HINF08.01	ST107	33	8	16	16	49	2	3	Yes	II	1492	0.78533	1	256	0	>16	0	17	23	978	26	.	.	.	STOP	.	.	.	≤0.5/0.25	0.5	2	≤0.06	≤0.25	≤0.12	0.25
HUB-P08-HI19	ERR9922259	ERR9939439	1	1893515	Patient 08	Male	69	2019-01-07	No	-	-	Acute exacerbation	H. influenzae	HINF08.05	ST1280	1	22	19	19	45	215	2	No	VI	1499	0.791649	0	4	19	16	18	1271	12	9	9	.	.	.	.	STOP	.	.	≤0.5/0.25	0.25	≤0.5	≤0.06	≤0.25	≤0.12	0.25
HUB-P11-HI01	ERR9922260	ERR9939440	2	1392486	Patient 11	Male	76	2018-03-09	No	-	-	Acute exacerbation	H. influenzae	HINF11.01	ST2480	1	7	13	1	45	13	1	Yes	IV	1513	0.772779	2	4	19	16	16	276	0	0	1	.	.	.	.	.	.	.	≤0.5/0.25	0.25	1	≤0.06	≤0.25	≤0.12	0.5
HUB-P11-HI010	ERR9922261	ERR9939441	1	1822105	Patient 11	Male	78	2019-10-03	Yes	2019-08-10	Cefuroxime	Acute exacerbation	H. influenzae	HINF11.03	ST472	26	2	15	7	22	38	3	No	III	1477	0.810601	0	1	24	4	14	1031	28	19	17	.	.	.	.	.	.	.	≤0.5/0.25	≤0.12	≤0.5	≤0.06	≤0.25	≤0.12	≤0.12
HUB-P11-HI011	ERR9922262	ERR9939442	1	1907535	Patient 11	Male	78	2019-10-31	No	-	-	Acute exacerbation	H. influenzae	HINF11.02	ST147	1	24	18	14	55	1	5	Yes	V	1496	0.784258	1	128	0	>16	0	905	31	12	13	.	.	.	.	.	X	X	≤0.5/0.25	0.25	1	≤0.06	≤0.25	≤0.12	0.5
HUB-P11-HI02	ERR9922263	ERR9939443	1	1958019	Patient 11	Male	77	2018-04-10	Yes	2018-03-09	Ceftidoren	Visit 2	H. influenzae	HINF11.01	ST2480	1	7	13	1	45	13	1	Yes	IV	1513	0.77272	2	4	19	16	12	320	1	0	1	.	.	.	.	.	.	.	≤0.5/0.25	0.25	2	≤0.06	≤0.25	≤0.12	0.5
HUB-P11-HI03	ERR9922264	ERR9939444	1	1956440	Patient 11	Male	77	2018-12-20	Yes	2018-09-03	Cefuroxime	Visit 3	H. influenzae	HINF11.01	ST2480	1	7	13	1	45	13	1	Yes	IV	1513	0.773343	2	256	0	>16	0	1058	20	12	15	.	.	GPSMKRVMPRAK	.	.	.	.	≤0.5/0.25	0.5	1	≤0.06	≤0.25	≤0.12	0.5
HUB-P11-HI04	ERR9922265	ERR9939445	1	1958017	Patient 11	Male	77	2019-01-23	No	-	-	Acute exacerbation	H. influenzae	HINF11.01	ST2480	1	7	13	1	45	13	1	Yes	IV	1513	0.772721	2	256	0	16	0	1079	8	16	16	.	.	GPSMKRVMPRAK	.	.	.	.	≤0.5/0.25	0.5	1	≤0.06	≤0.25	≤0.12	0.5
HUB-P11-HI05	ERR9922266	ERR9939446	1	1985837	Patient 11	Male	77	2019-01-23	No	-	-	Acute exacerbation	H. influenzae	HINF11.01	ST2480	1	7	13	1	45	13	1	Yes	IV	1513	0.77278	2	256	0	16	0	1123	13	10	8	.	.	GPSMKRVMPRAK	.	.	.	.	≤0.5/0.25	0.5	1	≤0.06	≤0.25	≤0.12	0.5
HUB-P11-HI06	ERR9922267	ERR9939447	1	1957914	Patient 11	Male	77	2019-01-23	No	-	-	Acute exacerbation	H. influenzae	HINF11.01	ST2480	1	7	13	1	45	13	1	Yes	IV	1513	0.772761	2	256	0	16	0	1021	6	13	15	.	.	GPSMKRVMPRAK	.	.	.	.	≤0.5/0.25	0.5	1	≤0.06	≤0.25	≤0.12	0.5
HUB-P11-HI07	ERR9922268	ERR9939448	1	1958017	Patient 11	Male	78	2019-04-03	No	-	-	Acute exacerbation	H. influenzae	HINF11.01	ST2480	1	7	13	1	45	13	1	Yes	IV	1513	0.772721	2	256	0	16	0	1300	9	3	8	.	.	GPSMKRVMPRAK	.	.	.	.	≤0.5/0.25	0.5	1	≤0.06	≤0.25	≤0.12	0.5
HUB-P11-HI09	ERR9922269	ERR9939449	1	1907498	Patient 11	Male	78	2019-06-05	Yes	2019-05-20	Cefuroxime	Acute exacerbation	H. influenzae	HINF11.02	ST147	1	24	18	14	55	1	5	Yes	V	1496	0.784273	1	256	0	>16	0	801	19	14	13	.	.	.	.	.	X	X	≤0.5/0.25	0.25	1	≤0.06	≤0.25	≤0.12	0.5
HUB-P13-HI01	ERR9922273	ERR9939452	1	1878248	Patient 13	Male	71	2018-05-30	No	-	-	Visit 1	H. influenzae	HINF13.01	ST165	44	2	16	37	17	2	3	Yes	III	1495	0.795955	0	4	18	16	11	955	12	10	10	.	.	.	.	.	.	.	1/0.5	>4	2	≤0.06	≤0.25	≤0.12	0.25
HUB-P13-HI02	ERR9922274	ERR9939453	2	1905064	Patient 13	Male	71	2018-05-30	No	-	-	Visit 1	H. influenzae	HINF13.01	ST165	44	2	16	37	17	2	3	Yes	III	1495	0.795042	0	4	18	16	12	1155	12	10	13	.	.	.	.	.	.	.	1/0.5	>4	1	≤0.06	≤0.25	≤0.12	0.25
HUB-P13-HI03	ERR9922275	ERR9939454	1	1878347	Patient 13	Male	71	2018-08-30	No	-	-	Visit 2	H. influenzae	HINF13.01	ST165	44	2	16	37	17	2	3	Yes	III	1495	0.795913	0	128	0	>16	0	1200	24	8	19	.	E	.	.	.	.	.	≤0.5/0.25	>4	1	≤0.06	≤0.25	≤0.12	≤0.12
HUB-P13-HI04	ERR9922276	ERR9939455	1	1878418	Patient 13	Male	72	2019-05-07	No	-	-	Visit 3	H. influenzae	HINF13.01	ST165	44	2	16	37	17	2	3	Yes	III	1495	0.795882	0	128	0	>16	0	1048	29	22	19	D	E	.	.	.	.	.	2/1	>4	2	≤0.06	≤0.25	≤0.12	≤0.12
HUB-P13-HI05	ERR9922277	ERR9939456	1	1878312	Patient 13	Male	72	2019-05-07	No	-	-	Visit 3	H. influenzae	HINF13.01	ST165	44	2	16	37	17	2	3	Yes	III	1495	0.795927	0	128	0	>16	0	975	20	14	20	D	E	.	.	.	.	.	2/1	>4	2	≤0.06	≤0.25	≤0.12	≤0.12
aThe ratio of amoxicillin/clavulanic acid was 2:1.
bThe ratio of co-trimoxazole was 1:19.
Abbreviations: PFGE, pulse-field gel electrophoresis; MLST, multilocus sequence typing; adk, adenylate kinase gene; atpG, ATP synthase gamma chain gene; frdB, fumarate reductase iron-sulfur subunit gene; fucK, L-fuculokinase gene; mdh, malate dehydrogenase gene; pgi, glucose-6-phosphate isomerase gene; recA, recombinase A gene; MIC, Minimum inhibitory concentration; PBP3, penicillin-binding prote…
[truncated: 19 more columns]

## Sheet: Supplementary Dataset S1B
Supplementary Dataset S1. Demographic records of COPD patients with persistent H. parainfluenzae colonization. Strain characterization, antimicrobial susceptibility and genetic determinants related to antimicrobial resistance found through WGS.
																			MACROLIDES									β-LACTAMS																					CHLORAMPHENICOL
																			Microdilution (mg/L)	Disk diffusion (mm)	Microdilution (mg/L)	Disk diffusion (mm)	Alterations in ribosomal proteins		23S rRNA methylase	Efflux pumps		MIC (mg/L)							PBP3 (H. parainfluenzae)													β-lactamase	MIC (mg/L)
STRAIN ID	ACCESSION NUMBER		Assembly statistics		PATIENT ID	SEX	AGE	COLLECTION DATE	PREVIOUS ANTIMICROBIAL TREATMENT			EPISODE	Microorganism	PFGE pattern	Persistence	Number of USSs	USSs density (USSs/Kbp)	Intact prophage regions	AZM		ERY		S1	L1	RlmC	msr(D)	mef(E)	AMCa	AMP	CXM	CTX	FEP	CRO	IMP	K276	M295	A307	V329	A343	S385	E398	I442	V488	V511	N526	N530	V562	blaTEM-1	CHL
	Short-read WGS	Long-read WGS	Total contigs	N50					Antimicrobial treatment from the previous isolate	Date of treatment	Antimicrobial agent												T327	D85	F193
HUB-P02-HP01	ERR9922228	ERR9939408	23	515715	Patient 02	Male	69	2017-01-19	No	-	-	Acute exacerbation	H. parainfluenzae	HPAR02.01	No	1453	0.701774	0	2	17	16	14	.	.	.	.	.	≤0.5/0.25	0.25	≤0.5	≤0.06	≤0.25	≤0.12	≤0.12	N	.	.	.	V	.	.	.	I	.	.	.	.	.	2
HUB-P02-HP03	ERR9922229	ERR9939409	16	220627	Patient 02	Male	70	2018-01-23	Yes	2017-11-01	Amoxicillin/clavulanic acid	Acute exacerbation	H. parainfluenzae	HPAR02.02	No	1399	0.735129	0	2	18	16	15	.	.	.	.	.	≤0.5/0.25	0.25	≤0.5	≤0.06	≤0.25	≤0.12	≤0.12	.	.	.	.	.	.	.	.	.	.	.	.	.	.	2
HUB-P02-HP04	ERR9922230	ERR9939410	1	1978303	Patient 02	Male	70	2018-05-02	Yes	2018-02-19	Levofloxacin + Ceftriaxone	Acute exacerbation	H. parainfluenzae	HPAR02.03	No	1425	0.720314	1	4	17	16	14	.	.	.	.	.	1/0.5	0.5	≤0.5	≤0.06	≤0.25	≤0.12	0.25	.	.	.	.	V	.	.	.	.	.	.	.	.	.	≤1
HUB-P04-HP01	ERR9922231	ERR9939411	2	2105365	Patient 04	Male	72	2017-02-14	No	-	-	Visit 1	H. parainfluenzae	HPAR04.01	No	1498	0.700084	2	4	20	16	10	.	.	.	.	.	1/0.5	0.5	≤0.5	≤0.06	≤0.25	≤0.12	1	N	.	.	.	V	.	D	.	I	.	.	.	.	.	≤1
HUB-P04-HP02	ERR9922232	ERR9939412	1	1969995	Patient 04	Male	72	2017-05-11	No	-	-	Visit 2	H. parainfluenzae	HPAR04.02	No	1406	0.713707	0	4	22	16	15	.	.	.	.	.	≤0.5/0.25	≤0.12	≤0.5	≤0.06	≤0.25	≤0.12	≤0.12	.	.	N	.	V	.	.	.	.	.	.	.	.	.	≤1
HUB-P04-HP03	ERR9922233	ERR9939413	1	2089937	Patient 04	Male	73	2018-02-13	Yes	2017-06-25	Levofloxacin	Acute exacerbation	H. parainfluenzae	HPAR04.03	No	1394	0.667006	1	0.5	26	4	16	.	.	.	.	.	≤0.5/0.25	≤0.12	≤0.5	≤0.06	≤0.25	≤0.12	≤0.12	N	.	.	.	V	.	.	.	I	.	.	.	.	.	≤1
HUB-P04-HP04	ERR9922234	ERR9939414	1	2001062	Patient 04	Male	73	2018-02-13	Yes	2017-06-25	Levofloxacin	Acute exacerbation	H. parainfluenzae	HPAR04.05	Yes	1414	0.706625	1	4	21	16	14	.	.	.	.	.	≤0.5/0.25	0.25	≤0.5	≤0.06	≤0.25	≤0.12	≤0.12	.	.	.	.	V	.	.	.	.	.	.	.	.	.	≤1
HUB-P04-HP05	ERR9922235	ERR9939415	1	2102286	Patient 04	Male	73	2018-02-13	Yes	2017-06-25	Levofloxacin	Acute exacerbation	H. parainfluenzae	HPAR04.03	No	1395	0.663563	1	0.5	28	4	14	.	.	.	.	.	≤0.5/0.25	≤0.12	≤0.5	≤0.06	≤0.25	≤0.12	≤0.12	N	.	.	.	V	.	.	.	I	.	.	.	.	.	≤1
HUB-P04-HP06	ERR9922236	ERR9939416	25	524096	Patient 04	Male	73	2018-02-13	Yes	2017-06-25	Levofloxacin	Acute exacerbation	H. parainfluenzae	HPAR04.03	No	1409	0.672979	1	0.5	29	4	16	.	.	.	.	.	≤0.5/0.25	≤0.12	≤0.5	≤0.06	≤0.25	≤0.12	≤0.12	N	.	.	.	V	.	.	.	I	.	.	.	.	.	≤1
HUB-P04-HP11	ERR9922241	ERR9939421	17	350374	Patient 04	Male	73	2018-02-13	Yes	2017-06-25	Levofloxacin	Acute exacerbation	H. parainfluenzae	HPAR04.04	No	1464	0.689983	1	2	17	4	15	.	.	.	.	.	≤0.5/0.25 / 1/0.5	>4	≤0.5	≤0.06	≤0.25	≤0.12	≤0.12	.	.	.	.	V	.	.	.	.	.	.	.	.	X	≤1
HUB-P04-HP07	ERR9922237	ERR9939417	1	2029639	Patient 04	Male	73	2018-03-06	Yes	2018-02-13	Levofloxacin	Visit 3	H. parainfluenzae	HPAR04.05	Yes	1414	0.706628	1	16	10	16	12	.	.	.	.	.	≤0.5/0.25	1	1	≤0.06	≤0.25	≤0.12	≤0.12	.	.	.	.	V	.	.	.	.	.	.	.	.	.	2
HUB-P04-HP08	ERR9922238	ERR9939418	1	2029648	Patient 04	Male	73	2018-03-06	Yes	2018-02-13	Levofloxacin	Visit 3	H. parainfluenzae	HPAR04.05	Yes	1414	0.706625	1	16	10	16	12	.	.	.	.	.	≤0.5/0.25	1	1	≤0.06	≤0.25	≤0.12	≤0.12	.	.	.	.	V	.	.	.	.	.	.	.	.	.	2
HUB-P04-HP09	ERR9922239	ERR9939419	11	1417378	Patient 04	Male	73	2018-03-06	Yes	2018-02-13	Levofloxacin	Visit 3	H. parainfluenzae	HPAR04.03	No	1393	0.665006	0	0.5	29	4	16	.	.	.	.	.	≤0.5/0.25	≤0.12	≤0.5	≤0.06	≤0.25	≤0.12	≤0.12	N	.	.	.	V	.	.	.	I	.	.	.	.	.	≤1
HUB-P04-HP10	ERR9922240	ERR9939420	1	1912822	Patient 04	Male	73	2018-03-06	Yes	2018-02-13	Levofloxacin	Visit 3	H. parainfluenzae	HPAR04.05	Yes	1348	0.714786	0	16	12	16	11	.	.	.	.	.	≤0.5/0.25	1	1	≤0.06	≤0.25	≤0.12	≤0.12	.	.	.	.	V	.	.	.	.	.	.	.	.	.	2
HUB-P04-HP12	ERR9922242	ERR9939422	1	1994165	Patient 04	Male	74	2019-04-25	No	-	-	Acute exacerbation	H. parainfluenzae	HPAR04.05	Yes	1413	0.708567	1	32	0	>16	0	A	G	L	.	.	≤0.5/0.25	0.25	≤0.5	≤0.06	≤0.25	≤0.12	≤0.12	.	.	.	.	V	.	.	.	.	.	.	.	.	.	2
HUB-P11-HP01	ERR9922270	ERR9939450	29	161899	Patient 11	Male	76	2017-12-21	No	-	-	Visit 1	H. parainfluenzae	HPAR11.01	No	1462	0.744024	0	4	16	4	16	.	.	.	.	.	≤0.5/0.25	0.25	≤0.5	≤0.06	≤0.25	≤0.12	≤0.12	.	.	.	.	V	.	.	.	.	.	.	.	.	.	≤1
HUB-P11-HP02	ERR9922271	ERR9939451	2	1979910	Patient 11	Male	77	2018-12-20	Yes	2018-09-03	Cefuroxime	Visit 3	H. parainfluenzae	HPAR11.02	Yes	1353	0.681825	0	8	0	>16	0	.	.	.	X	X	≤0.5/0.25	≤0.12	≤0.5	≤0.06	≤0.25	≤0.12	≤0.12	.	.	N	.	V	.	.	.	.	.	.	.	.	.	≤1
HUB-P11-HP03	ERR9922272	ERR9939473	2	1965567	Patient 11	Male	78	2019-04-03	No	-	-	Acute exacerbation	H. parainfluenzae	HPAR11.02	Yes	1350	0.685266	0	8	0	>16	0	.	.	.	X	X	≤0.5/0.25	0.25	≤0.5	≤0.06	≤0.25	≤0.12	≤0.12	.	.	N	.	V	.	.	.	.	.	.	.	.	.	≤1
aThe ratio of amoxicillin/clavulanic acid was 2:1.
bThe ratio of co-trimoxazole was 1:19.
Abbreviations: PFGE, pulse-field gel electrophoresis; MIC, Minimum inhibitory concentration; PBP3, penicillin-binding protein 3; AZM, azithromycin; ERY, erythromycin; AMC, amoxicillin/clavulanic acid; AMP, ampicillin; CXM, cefuroxime; CTX, cefotaxime; FEP, cefepime; CRO, ceftriaxone; IMP, imipenem; CHL, chloramphenicol; SXT, co-trimoxazole; TET, tetracycline; CIP, ciprofloxacin.
[truncated: 3 more columns]
