# Supplementary material for: Genetic Adaptation and Acquisition of Macrolide Resistance in Haemophilus spp. during Persistent Respiratory Tract Colonization in Chronic Obstructive Pulmonary Disease (COPD) Patients Receiving Long-Term Azithromycin Treatment
Source: Microbiol Spectr. 2022 Dec 8;11(1):e03860-22. doi: 10.1128/spectrum.03860-22 (PMC9927455; doi:10.1128/spectrum.03860-22)
Supplement: Supplemental file 2 — Data Set S2. Download spectrum.03860-22-s0002.xlsx, XLSX file, 0.3 MB [file spectrum.03860-22-s0002.xlsx]

## Sheet: P02_ST139-ST2111
Supplementary Dataset S2. Genetic changes observed during persistent colonization (P02-ST139/ST2111).
Change	Position	Reference	HUB-P02-HI01	HUB-P02-HI02	HUB-P02-HI19	Intergenic/Intragenic	ORF change	Gene	Protein NCBI	Protein Uniprot	Product	Promoter position	Biological function	A: RNA processing and modification	C: energy production and conversion	D: cell-cycle control and mitosis	E: amino acid metabolism and transport	F: nucleotide metabolism and transport	G: carbohydrate metabolism and transport	H: coenzyme metabolism	I: lipid metabolism	J: translation	K: transcription	L: replication and repair	M: membrane and cell wall structure and biogenesis	N: cell motility	O: post-translational modification: protein turnover: chaperone functions	P: inorganic ion transport and metabolism	Q: secondary metabolites biosynthesis: transport and catabolism	T: signal transduction	U: intracellular trafficking and secretion	V: Defense mechanisms	W: Extracellular structures	X: Mobilome: prophages: transposons	Unknown
SNPs	103362	C	C	C	T	Intragenic	-	NF38_08565	WP_005690713.1	-	Xylose isomerase	-	G: Carbohydrate transport and metabolism L: Replication, recombination and repair						X					X
SNPs	104387	T	T	T	G	Intragenic	-	NF38_08560	WP_032826718.1	-	Xylulokinase	-	G: Carbohydrate transport and metabolism C: Energy production and conversion		X				X
Phase variation	145980	7	7	7	6	Intergenic	-	-	-	-	-	-	-		-	-	-	-	-	-	-	-	-	-	-	-	-	-	-	-	-	-	-	-	-
SNPs	225129	T	T	T	C	Intragenic	-	NF38_08000	WP_038441315.1	-	Phosphoenolpyruvate carboxylase	-	C: Energy production and conversion		X
SNPs	251021	C	C	C	A	Intragenic	-	NF38_07835	WP_005691259.1	-	Lipoprotein insertase outer membrane protein LolB	-	M: Cell wall/membrane/envelope biogenesis												X
SNPs	262257	C	C	T	C	Intragenic	-	NF38_05830	WP_080291962.1	-	Adhesin	-	U: Intracellular trafficking, secretion, and vesicular transport M: Cell wall/membrane/envelope biogenesis D: Cell cycle control, cell division, chromosome partitioning			X									X						X
Phase variation	268973	9	9	25	18	Intergenic	-	-	-	-	-	-	-		-	-	-	-	-	-	-	-	-	-	-	-	-	-	-	-	-	-	-	-	-
Indels	288821	T	T	T	-	Intragenic	Yes	NF38_07685	WP_038441301.1	-	Glycosyltransferase family 2 protein	-	G: Carbohydrate transport and metabolism M: Cell wall/membrane/envelope biogenesis N: Cell motility						X						X	X
SNPs	319730	G	G	G	C	Intragenic	-	NF38_07520	WP_011272547.1	-	Molecular chaperone	-	O: Posttranslational modification, protein turnover, chaperones														X
Phase variation	325774	25	25	25	51	Intragenic	Yes	NF38_07490	WP_038441286.1	-	Phosphorylcholine kinase LicA	-	M: Cell wall/membrane/envelope biogenesis												X
SNPs	327056	C	C	C	T	Intragenic	-	NF38_07485	WP_038441283.1	-	Bifunctional tRNA (5-methylaminomethyl-2-thiouridine)(34)-methyltransferase MnmD/FAD-dependent 5-carboxymethylaminomethyl-2-thiouridine(34) oxidoreductase MnmC	-	E: Amino acid transport and metabolism J: Translation, ribosomal structure and biogenesis C: Energy production and conversion I: Lipid transport and metabolism		X		X				X	X
SNPs	364883	A	A	A	G	Intragenic	-	NF38_07280	WP_038441267.1	-	Exodeoxyribonuclease V subunit beta	-	L: Replication, recombination and repair V: Defense mechanisms E: Amino acid transport and metabolism					X							X								X
Promoter region	392097	A	A	A	-	Intergenic	-	NF38_07140	WP_005628170.1	-	Family dsDNA-mimic protein	30 nt	K: Transcription T: Signal transduction mechanisms										X							X
SNPs	392263	T	T	T	A	Intragenic	-	NF38_07135	WP_038441246.1	-	Molybdopterin-synthase adenylyltransferase MoeB	-	P: Inorganic ion transport and metabolism H: Coenzyme transport and metabolism J: Translation, ribosomal structure and biogenesis							X		X						X
SNPs	392317	T	T	T	C	Intragenic	-	NF38_07135	WP_038441246.1	-	Molybdopterin-synthase adenylyltransferase MoeB	-	P: Inorganic ion transport and metabolism H: Coenzyme transport and metabolism J: Translation, ribosomal structure and biogenesis							X		X						X
SNPs	392437	T	T	T	G	Intragenic	-	NF38_07135	WP_038441246.1	-	Molybdopterin-synthase adenylyltransferase MoeB	-	P: Inorganic ion transport and metabolism H: Coenzyme transport and metabolism J: Translation, ribosomal structure and biogenesis							X		X						X
SNPs	392470	C	C	C	T	Intragenic	-	NF38_07135	WP_038441246.1	-	Molybdopterin-synthase adenylyltransferase MoeB	-	P: Inorganic ion transport and metabolism H: Coenzyme transport and metabolism J: Translation, ribosomal structure and biogenesis							X		X						X
SNPs	392582	T	T	T	C	Intragenic	-	NF38_07135	WP_038441246.1	-	Molybdopterin-synthase adenylyltransferase MoeB	-	P: Inorganic ion transport and metabolism H: Coenzyme transport and metabolism J: Translation, ribosomal structure and biogenesis							X		X						X
SNPs	392584	C	C	C	T	Intragenic	-	NF38_07135	WP_038441246.1	-	Molybdopterin-synthase adenylyltransferase MoeB	-	P: Inorganic ion transport and metabolism H: Coenzyme transport and metabolism J: Translation, ribosomal structure and biogenesis							X		X						X
SNPs	392734	T	T	T	C	Intragenic	-	NF38_07135	WP_038441246.1	-	Molybdopterin-synthase adenylyltransferase MoeB	-	P: Inorganic ion transport and metabolism H: Coenzyme transport and metabolism J: Translation, ribosomal structure and biogenesis							X		X						X
SNPs	392758	C	C	C	T	Intragenic	-	NF38_07135	WP_038441246.1	-	Molybdopterin-synthase adenylyltransferase MoeB	-	P: Inorganic ion transport and metabolism H: Coenzyme transport and metabolism J: Translation, ribosomal structure and biogenesis							X		X						X
SNPs	392806	T	T	T	C	Intragenic	-	NF38_07135	WP_038441246.1	-	Molybdopterin-synthase adenylyltransferase MoeB	-	P: Inorganic ion transport and metabolism H: Coenzyme transport and metabolism J: Translation, ribosomal structure and biogenesis							X		X						X
SNPs	392920	T	T	T	A	Intragenic	-	NF38_07130	WP_038441244.1	-	Molybdopterin molybdotransferase MoeA	-	H: Coenzyme transport and metabolism P: Inorganic ion transport and metabolism E: Amino acid transport and metabolism				X			X								X
SNPs	392935	T	T	T	C	Intragenic	-	NF38_07130	WP_038441244.1	-	Molybdopterin molybdotransferase MoeA	-	H: Coenzyme transport and metabolism P: Inorganic ion transport and metabolism E: Amino acid transport and metabolism				X			X								X
SNPs	392974	T	T	T	C	Intragenic	-	NF38_07130	WP_038441244.1	-	Molybdopterin molybdotransferase MoeA	-	H: Coenzyme transport and metabolism P: Inorganic ion transport and metabolism E: Amino acid transport and metabolism				X			X								X
SNPs	393040	G	G	G	A	Intragenic	-	NF38_07130	WP_038441244.1	-	Molybdopterin molybdotransferase MoeA	-	H: Coenzyme transport and metabolism P: Inorganic ion transport and metabolism E: Amino acid transport and metabolism				X			X								X
SNPs	393119	T	T	T	A	Intragenic	-	NF38_07130	WP_038441244.1	-	Molybdopterin molybdotransferase MoeA	-	H: Coenzyme transport and metabolism P: Inorganic ion transport and metabolism E: Amino acid transport and metabolism				X			X								X
SNPs	393251	A	A	A	C	Intragenic	-	NF38_07130	WP_038441244.1	-	Molybdopterin molybdotransferase MoeA	-	H: Coenzyme transport and metabolism P: Inorganic ion transport and metabolism E: Amino acid transport and metabolism				X			X								X
SNPs	393292	T	T	T	G	Intragenic	-	NF38_07130	WP_038441244.1	-	Molybdopterin molybdotransferase MoeA	-	H: Coenzyme transport and metabolism P: Inorganic ion transport and metabolism E: Amino acid transport and metabolism				X			X								X
SNP P02_ST139 Prophage 1	439971	G	G	G	A	Intragenic	-	NF38_06880	WP_032826234.1	-	Glycoside hydrolase family 19 protein/Endolysin	-	G: Carbohydrate transport and metabolism M: Cell wall/membrane/envelope biogenesis X: Mobilome; prophages; transposons						X						X									X
Phase variation	450191	13	13	13	12	Intragenic	Yes	NF38_06815	WP_038441170.1	-	Glycosyltransferase family 8 protein	-	M: Cell wall/membrane/envelope biogenesis G: Carbohydrate transport and metabolism O: Posttranslational modification, protein turnover, chaperones						X						X		X
Promoter region	451050	T	T	T	C	Intergenic	-	NF38_06815	WP_038441170.1	-	Glycosyltransferase family 8 protein	9 nt	M: Cell wall/membrane/envelope biogenesis G: Carbohydrate transport and metabolism O: Posttranslational modification, protein turnover, chaperones						X						X		X
SNPs	462464	G	G	G	A	Intragenic	-	NF38_06750	WP_005688459.1	-	Glycosyltransferase	-	G: Carbohydrate transport and metabolism M: Cell wall/membrane/envelope biogenesis N: Cell motility						X						X	X
Phase variation	463063	14	14	14	10	Intergenic	-	-	-	-	-	-	-		-	-	-	-	-	-	-	-	-	-	-	-	-	-	-	-	-	-	-	-	-
Phase variation	483200	6	6	6	5	Intragenic	Yes	NF38_06650	WP_038441146.1	-	TonB-dependent receptor plug domain-containing protein 4	-	P: Inorganic ion transport and metabolism H: Coenzyme transport and metabolism U: Intracellular trafficking, secretion, and vesicular transport							X								X			X
Phase variation	486094	1	1	1	2	Intragenic	Yes	NF38_06645	WP_038441144.1	-	Insulinase family protein	-	O: Posttranslational modification, protein turnover, chaperones M: Cell wall/membrane/envelope biogenesis K: Transcription										X		X		X
SNPs	493680	C	C	C	A	Intragenic	-	NF38_06630	WP_038441141.1	-	Type I DNA topoisomerase	-	L: Replication, recombination and repair K: Transcription										X	X
SNPs	534795	T	T	T	C	Intragenic	-	NF38_06470	WP_011272658.1	-	tRNA pseudouridine(55) synthase TruB	-	J: Translation, ribosomal structure and biogenesis F: Nucleotide transport and metabolism E: Amino acid transport and metabolism H: Coenzyme transport and metabolism				X	X		X		X
Phase variation	536115	5	5	3	6	Intergenic	-	-	-	-	-	-	-		-	-	-	-	-	-	-	-	-	-	-	-	-	-	-	-	-	-	-	-	-
SNPs	556773	T	T	T	G	Intragenic	-	NF38_06385	WP_042594609.1	-	Hypothetical protein	-	Unknown																						X
Phase variation	666534	2	2	2	3	Intragenic	No	NF38_05895	WP_038441031.1	-	Carboxy terminal-processing peptidase	-	O: Posttranslational modification, protein turnover, chaperones K: Transcription										X				X
Indels	678540	G	G	G	-	Intragenic	Yes	NF38_07770	WP_038441018.1	-	HMW1A, high molecular weight adhesin 1	-	U: Intracellular trafficking, secretion, and vesicular transport M: Cell wall/membrane/envelope biogenesis D: Cell cycle control, cell division, chromosome partitioning			X									X						X
SNPs	679194	T	T	T	A	Intragenic	-	NF38_07770	WP_038441018.1	-	HMW1A, high molecular weight adhesin 1	-	U: Intracellular trafficking, secretion, and vesicular transport M: Cell wall/membrane/envelope biogenesis D: Cell cycle control, cell division, chromosome partitioning			X									X						X
SNPs	679211	T	T	T	G	Intragenic	-	NF38_07770	WP_038441018.1	-	HMW1A, high molecular weight adhesin 1	-	U: Intracellular trafficking, secretion, and vesicular transport M: Cell wall/membrane/envelope biogenesis D: Cell cycle control, cell division, chromosome partitioning			X									X						X
SNPs	684652	G	G	A	G	Intragenic	-	NF38_05830	WP_080291962.1	-	Adhesin	-	U: Intracellular trafficking, secretion, and vesicular transport M: Cell wall/membrane/envelope biogenesis D: Cell cycle control, cell division, chromosome partitioning			X									X						X
SNPs	722565	C	C	C	T	Intragenic	-	NF38_05665	WP_011272760.1	-	Phosphoenolpyruvate-protein phosphotransferase PtsI	-	G: Carbohydrate transport and metabolism T: Signal transduction mechanisms I: Lipid transport and metabolism L: Replication, recombination and repair						X		X			X						X
SNPs	726959	T	T	T	G	Intragenic	-	NF38_05630	WP_011272763.1	-	Bifunctional uridylyltransferase/uridylyl-removing protein GlnD	-	T: Signal transduction mechanisms K: Transcription E: Amino acid transport and metabolism				X						X							X
SNPs	741626	T	T	T	G	Intragenic	-	NF38_05575	WP_005688061.1	-	Exoribonuclease II	-	J: Translation, ribosomal structure and biogenesis K: Transcription I: Lipid transport and metabolism								X	X	X
SNPs	744482	G	G	G	A	Intragenic	-	NF38_05560	WP_011272769.1	-	YgjV family protein	-	T: Signal transduction mechanisms E: Amino acid transport and metabolism				X													X
SNPs	768431	T	T	T	C	Intragenic	-	NF38_05455	WP_011271777.1	-	Formate dehydrogenase-N subunit alpha	-	C: Energy production and conversion P: Inorganic ion transport and metabolism E: Amino acid transport and metabolism		X		X											X
SNPs	812344	A	A	A	G	Intragenic	-	NF38_05225	WP_005668000.1	-	TRAP transporter large permease	-	G: Carbohydrate transport and metabolism Q: Secondary metabolites biosynthesis, transport and catabolism N: Cell motility						X							X			X
SNPs	822821	A	A	A	G	Intragenic	-	HIB_00530	WP_038440957.1	-	Lipid A ABC transporter ATP-binding protein/permease MsbA	-	V: Defense mechanisms P: Inorganic ion transport and metabolism M: Cell wall/membrane/envelope biogenesis												X			X				X
SNPs	862620	C	C	C	T	Intragenic	-	NF38_04995	WP_005667899.1	-	Class I SAM-dependent methyltransferase	-	L: Replication, recombination and repair I: Lipid transport and metabolism Q: Secondary metabolites biosynthesis, transport and catabolism K: Transcription								X		X	X					X
SNPs	919228	A	A	A	G	Intragenic	-	NF38_04725	WP_038440902.1	-	Porin	-	M: Cell wall/membrane/envelope biogenesis U: Intracellular trafficking, secretion, and vesicular transport												X						X
SNPs	919231	A	A	A	G	Intragenic	-	NF38_04725	WP_038440902.1	-	Porin	-	M: Cell wall/membrane/envelope biogenesis U: Intracellular trafficking, secretion, and vesicular transport												X						X
SNPs	919240	A	A	A	G	Intragenic	-	NF38_04725	WP_038440902.1	-	Porin	-	M: Cell wall/membrane/envelope biogenesis U: Intracellular trafficking, secretion, and vesicular transport												X						X
SNPs	927662	C	C	C	T	Intragenic	-	NF38_04685	WP_005654416.1	-	Sialic acid TRAP transporter substrate-binding protein SiaT	-	G: Carbohydrate transport and metabolism Q: Secondary metabolites biosynthesis, transport and catabolism E: Amino acid transport and metabolism				X		X										X
Promoter region	935974	T	T	T	C	Intergenic	-	NF38_04650	WP_005544465.1	-	Acyl carrier protein	28 nt	Q: Secondary metabolites biosynthesis, transport and catabolism I: Lipid transport and metabolism H: Coenzyme transport and metabolism							X	X								X
SNPs	967330	T	T	T	G	Intragenic	-	NF38_04485	WP_005658522.1	-	Twin-arginine translocase subunit TatC	-	U: Intracellular trafficking, secretion, and vesicular transport O: Posttranslational modification, protein turnover, chaperones														X				X
SNPs	968587	G	G	G	A	Intragenic	-	HI_0189	WP_005688084.1	-	NADP-specific glutamate dehydrogenase	-	E: Amino acid transport and metabolism T: Signal transduction mechanisms K: Transcription I: Lipid transport and metabolism				X				X		X							X
SNPs	978142	G	G	G	A	Intragenic	-	NF38_04440	WP_038440873.1	-	Penicillin-insensitive murein endopeptidase	-	M: Cell wall/membrane/envelope biogenesis												X
Promoter region	998258	C	C	C	T	Intergenic	-	NF38_04345	WP_038440861.1	-	Restriction endonuclease subunit S	18 nt	V: Defense mechanisms T: Signal transduction mechanisms L: Replication, recombination and repair											X						X		X
Phase variation	1049527	2	2	2	1	Intragenic	No	NF38_04150	WP_038440830.1	-	Energy transducer TonB	-	M: Cell wall/membrane/envelope biogenesis T: Signal transduction mechanisms P: Inorganic ion transport and metabolism V: Defense mechanisms												X			X		X		X
SNPs	1052130	G	G	G	A	Intragenic	-	NF38_04130	WP_013525505.1	-	4-hydroxy-tetrahydrodipicolinate synthase	-	E: Amino acid transport and metabolism				X
Phase variation	1054873	10	10	10	13	Intragenic	No	NF38_04110	WP_038441445.1	-	Glycosyltransferase family 8 protein	-	M: Cell wall/membrane/envelope biogenesis G: Carbohydrate transport and metabolism O: Posttranslational modification, protein turnover, chaperones						X						X		X
SNPs	1093426	G	G	G	A	Intragenic	-	NF38_03910	WP_005631184.1	-	Heavy-metal-associated domain-containing protein	-	P: Inorganic ion transport and metabolism C: Energy production and conversion		X													X
SNPs	1097262	T	T	T	C	Intragenic	-	NF38_03885	WP_011271971.1	-	Type II secretion system F family protein	-	U: Intracellular trafficking, secretion, and vesicular transport N: Cell motility													X							X
SNPs	1098549	C	C	C	T	Intragenic	-	NF38_03880	WP_038440787.1	-	GspE/PulE family protein	-	T: Signal transduction mechanisms K: Transcription										X							X
SNPs	1104556	T	T	T	C	Intragenic	-	NF38_03850	WP_038440780.1	-	YqgE/AlgH family protein	-	Unknown																						X
SNPs	1104984	G	G	G	A	Intragenic	-	NF38_03845	WP_005648994.1	-	Holliday junction resolvase RuvX	-	K: Transcription L: Replication, recombination and repair										X	X
Phase variation	1145424	25	25	25	23	Intragenic	Yes	NF38_03620	WP_038440754.1	-	CMP-Neu5Ac--lipooligosaccharide alpha 2-3 sialyltransferase	-	M: Cell wall/membrane/envelope biogenesis												X
Phase variation	1145424	2	2	2	4	Intragenic	Yes	NF38_03620	WP_038440754.1	-	CMP-Neu5Ac--lipooligosaccharide alpha 2-3 sialyltransferase	-	M: Cell wall/membrane/envelope biogenesis												X
SNP P02_ST139 Prophage 2	1168076	G	G	G	A	Intragenic	-	NF38_03480	WP_038440732.1	-	Hypothetical protein	-	Unknown																						X
SNP P02_ST139 Prophage 2	1169108	C	C	C	A	Intragenic	-	NF38_03475	WP_038441442.1	-	Tail fiber protein	-	X: Mobilome: prophages, transposons																					X
SNP P02_ST139 Prophage 2	1169178	G	G	G	A	Intragenic	-	NF38_03475	WP_038441442.1	-	Tail fiber protein	-	X: Mobilome: prophages, transposons																					X
SNP P02_ST139 Prophage 2	1169199	G	G	G	A	Intragenic	-	NF38_03475	WP_038441442.1	-	Tail fiber protein	-	X: Mobilome: prophages, transposons																					X
SNP P02_ST139 Prophage 2	1169200	C	C	C	T	Intragenic	-	NF38_03475	WP_038441442.1	-	Tail fiber protein	-	X: Mobilome: prophages, transposons																					X
SNP P02_ST139 Prophage 2	1169382	G	G	G	A	Intragenic	-	NF38_03475	WP_038441442.1	-	Tail fiber protein	-	X: Mobilome: prophages, transposons																					X
SNP P02_ST139 Prophage 2	1169383	T	T	T	C	Intragenic	-	NF38_03475	WP_038441442.1	-	Tail fiber protein	-	X: Mobilome: prophages, transposons																					X
SNP P02_ST139 Prophage 2	1169392	T	T	T	A	Intragenic	-	NF38_03475	WP_038441442.1	-	Tail fiber protein	-	X: Mobilome: prophages, transposons																					X
SNP P02_ST139 Prophage 2	1169437	T	T	T	C	Intragenic	-	NF38_03475	WP_038441442.1	-	Tail fiber protein	-	X: Mobilome: prophages, transposons																					X
SNP P02_ST139 Prophage 2	1169510	T	T	T	C	Intragenic	-	NF38_03475	WP_038441442.1	-	Tail fiber protein	-	X: Mobilome: prophages, transposons																					X
SNP P02_ST139 Prophage 2	1169512	C	C	C	G	Intragenic	-	NF38_03475	WP_038441442.1	-	Tail fiber protein	-	X: Mobilome: prophages, transposons																					X
SNP P02_ST139 Prophage 2	1169516	A	A	A	G	Intragenic	-	NF38_03475	WP_038441442.1	-	Tail fiber protein	-	X: Mobilome: prophages, transposons																					X
SNP P02_ST139 Prophage 2	1169518	C	C	C	T	Intragenic	-	NF38_03475	WP_038441442.1	-	Tail fiber protein	-	X: Mobilome: prophages, transposons																					X
SNP P02_ST139 Prophage 2	1169519	C	C	C	A	Intragenic	-	NF38_03475	WP_038441442.1	-	Tail fiber protein	-	X: Mobilome: prophages, transposons																					X
SNP P02_ST139 Prophage 2	1169520	G	G	G	T	Intragenic	-	NF38_03475	WP_038441442.1	-	Tail fiber protein	-	X: Mobilome: prophages, transposons																					X
SNP P02_ST139 Prophage 2	1169521	A	A	A	T	Intragenic	-	NF38_03475	WP_038441442.1	-	Tail fiber protein	-	X: Mobilome: prophages, transposons																					X
SNP P02_ST139 Prophage 2	1169525	A	A	A	T	Intragenic	-	NF38_03475	WP_038441442.1	-	Tail fiber protein	-	X: Mobilome: prophages, transposons																					X
SNP P02_ST139 Prophage 2	1169526	T	T	T	C	Intragenic	-	NF38_03475	WP_038441442.1	-	Tail fiber protein	-	X: Mobilome: prophages, transposons																					X
SNP P02_ST139 Prophage 2	1169527	T	T	T	C	Intragenic	-	NF38_03475	WP_038441442.1	-	Tail fiber protein	-	X: Mobilome: prophages, transposons																					X
SNP P02_ST139 Prophage 2	1169531	T	T	T	C	Intragenic	-	NF38_03475	WP_038441442.1	-	Tail fiber protein	-	X: Mobilome: prophages, transposons																					X
SNP P02_ST139 Prophage 2	1169532	G	G	G	C	Intragenic	-	NF38_03475	WP_038441442.1	-	Tail fiber protein	-	X: Mobilome: prophages, transposons																					X
SNP P02_ST139 Prophage 2	1169533	A	A	A	C	Intragenic	-	NF38_03475	WP_038441442.1	-	Tail fiber protein	-	X: Mobilome: prophages, transposons																					X
SNP P02_ST139 Prophage 2	1169536	C	C	C	T	Intragenic	-	NF38_03475	WP_038441442.1	-	Tail fiber protein	-	X: Mobilome: prophages, transposons																					X
SNP P02_ST139 Prophage 2	1169578	T	T	T	G	Intragenic	-	NF38_03475	WP_038441442.1	-	Tail fiber protein	-	X: Mobilome: prophages, transposons																					X
SNP P02_ST139 Prophage 2	1169582	G	G	G	A	Intragenic	-	NF38_03475	WP_038441442.1	-	Tail fiber protein	-	X: Mobilome: prophages, transposons																					X
SNP P02_ST139 Prophage 2	1169584	T	T	T	C	Intragenic	-	NF38_03475	WP_038441442.1	-	Tail fiber protein	-	X: Mobilome: prophages, transposons																					X
SNP P02_ST139 Prophage 2	1169592	T	T	T	C	Intragenic	-	NF38_03475	WP_038441442.1	-	Tail fiber protein	-	X: Mobilome: prophages, transposons																					X
SNP P02_ST139 Prophage 2	1169600	A	A	A	G	Intragenic	-	NF38_03475	WP_038441442.1	-	Tail fiber protein	-	X: Mobilome: prophages, transposons																					X
SNP P02_ST139 Prophage 2	1169602	A	A	A	G	Intragenic	-	NF38_03475	WP_038441442.1	-	Tail fiber protein	-	X: Mobilome: prophages, transposons																					X
SNP P02_ST139 Prophage 2	1169603	T	T	T	A	Intragenic	-	NF38_03475	WP_038441442.1	-	Tail fiber protein	-	X: Mobilome: prophages, transposons																					X
SNP P02_ST139 Prophage 2	1169604	T	T	T	C	Intragenic	-	NF38_03475	WP_038441442.1	-	Tail fiber protein	-	X: Mobilome: prophages, transposons																					X
SNP P02_ST139 Prophage 2	1169641	T	T	T	A	Intragenic	-	NF38_03475	WP_038441442.1	-	Tail fiber protein	-	X: Mobilome: prophages, transposons																					X
SNP P02_ST139 Prophage 2	1169669	T	T	T	A	Intragenic	-	NF38_03475	WP_038441442.1	-	Tail fiber protein	-	X: Mobilome: prophages, transposons																					X
SNP P02_ST139 Prophage 2	1169671	C	C	C	T	Intragenic	-	NF38_03475	WP_038441442.1	-	Tail fiber protein	-	X: Mobilome: prophages, transposons																					X
SNP P02_ST139 Prophage 2	1169708	T	T	T	C	Intragenic	-	NF38_03475	WP_038441442.1	-	Tail fiber protein	-	X: Mobilome: prophages, transposons																					X
SNP P02_ST139 Prophage 2	1169709	G	G	G	A	Intragenic	-	NF38_03475	WP_038441442.1	-	Tail fiber protein	-	X: Mobilome: prophages, transposons																					X
SNP P02_ST139 Prophage 2	1169710	T	T	T	C	Intragenic	-	NF38_03475	WP_038441442.1	-	Tail fiber protein	-	X: Mobilome: prophages, transposons																					X
SNP P02_ST139 Prophage 2	1169776	T	T	T	A	Intragenic	-	NF38_03475	WP_038441442.1	-	Tail fiber protein	-	X: Mobilome: prophages, transposons																					X
SNP P02_ST139 Prophage 2	1169793	G	G	G	A	Intragenic	-	NF38_03475	WP_038441442.1	-	Tail fiber protein	-	X: Mobilome: prophages, transposons																					X
SNP P02_ST139 Prophage 2	1169833	C	C	C	A	Intragenic	-	NF38_03475	WP_038441442.1	-	Tail fiber protein	-	X: Mobilome: prophages, transposons																					X
SNP P02_ST139 Prophage 2	1170172	C	C	C	T	Intragenic	-	NF38_03475	WP_038441442.1	-	Tail fiber protein	-	X: Mobilome: prophages, transposons																					X
SNP P02_ST139 Prophage 2	1171814	C	C	C	T	Intragenic	-	NF38_03470	WP_038440729.1	-	Host specificity protein J	-	X: Mobilome: prophages, transposons																					X
SNP P02_ST139 Prophage 2	1171859	C	C	C	T	Intragenic	-	NF38_03470	WP_038440729.1	-	Host specificity protein J	-	X: Mobilome: prophages, transposons																					X
SNP P02_ST139 Prophage 2	1171970	G	G	G	T	Intragenic	-	NF38_03470	WP_038440729.1	-	Host specificity protein J	-	X: Mobilome: prophages, transposons																					X
SNP P02_ST139 Prophage 2	1172163	A	A	A	C	Intragenic	-	NF38_03470	WP_038440729.1	-	Host specificity protein J	-	X: Mobilome: prophages, transposons																					X
SNP P02_ST139 Prophage 2	1172435	G	G	G	A	Intragenic	-	NF38_03470	WP_038440729.1	-	Host specificity protein J	-	X: Mobilome: prophages, transposons																					X
SNP P02_ST139 Prophage 2	1172453	C	C	C	A	Intragenic	-	NF38_03470	WP_038440729.1	-	Host specificity protein J	-	X: Mobilome: prophages, transposons																					X
SNP P02_ST139 Prophage 2	1172877	T	T	T	C	Intragenic	-	NF38_03470	WP_038440729.1	-	Host specificity protein J	-	X: Mobilome: prophages, transposons																					X
SNP P02_ST139 Prophage 2	1172879	G	G	G	A	Intragenic	-	NF38_03470	WP_038440729.1	-	Host specificity protein J	-	X: Mobilome: prophages, transposons																					X
SNP P02_ST139 Prophage 2	1176088	A	A	A	C	Intragenic	-	NF38_03455	WP_038440725.1	-	Phage minor tail protein L	-	X: Mobilome: prophages, transposons																					X
SNP P02_ST139 Prophage 2	1179673	G	G	G	A	Intragenic	-	NF38_03430	WP_005661745.1	-	Hypothetical protein	-	Unknown																						X
SNP P02_ST139 Prophage 2	1179724	T	T	T	C	Intragenic	-	NF38_03430	WP_005661745.1	-	Hypothetical protein	-	Unknown																						X
SNP P02_ST139 Prophage 2	1179981	A	A	A	T	Intragenic	-	NF38_03430	WP_005661745.1	-	Hypothetical protein	-	Unknown																						X
SNP P02_ST139 Prophage 2	1179982	T	T	T	A	Intragenic	-	NF38_03430	WP_005661745.1	-	Hypothetical protein	-	Unknown																						X
SNP P02_ST139 Prophage 2	1179983	C	C	C	T	Intragenic	-	NF38_03430	WP_005661745.1	-	Hypothetical protein	-	Unknown																						X
SNP P02_ST139 Prophage 2	1179990	G	G	G	A	Intragenic	-	NF38_03430	WP_005661745.1	-	Hypothetical protein	-	Unknown																						X
SNP P02_ST139 Prophage 2	1181297	G	G	G	C	Intragenic	-	NF38_03430	WP_005661745.1	-	Hypothetical protein	-	Unknown																						X
SNP P02_ST139 Prophage 2	1181316	A	A	A	G	Intragenic	-	NF38_03430	WP_005661745.1	-	Hypothetical protein	-	Unknown																						X
SNP P02_ST139 Prophage 2	1181317	T	T	T	C	Intragenic	-	NF38_03430	WP_005661745.1	-	Hypothetical protein	-	Unknown																						X
SNP P02_ST139 Prophage 2	1181400	T	T	T	C	Intragenic	-	NF38_03430	WP_005661745.1	-	Hypothetical protein	-	Unknown																						X
SNP P02_ST139 Prophage 2	1181414	C	C	C	G	Intragenic	-	NF38_03430	WP_005661745.1	-	Hypothetical protein	-	Unknown																						X
SNP P02_ST139 Prophage 2	1181416	G	G	G	T	Intragenic	-	NF38_03430	WP_005661745.1	-	Hypothetical protein	-	Unknown																						X
SNP P02_ST139 Prophage 2	1181558	T	T	T	C	Intragenic	-	NF38_03430	WP_005661745.1	-	Hypothetical protein	-	Unknown																						X
SNP P02_ST139 Prophage 2	1181587	G	G	G	C	Intragenic	-	NF38_03430	WP_005661745.1	-	Hypothetical protein	-	Unknown																						X
SNP P02_ST139 Prophage 2	1181595	A	A	A	C	Intragenic	-	NF38_03430	WP_005661745.1	-	Hypothetical protein	-	Unknown																						X
SNP P02_ST139 Prophage 2	1181617	T	T	T	C	Intragenic	-	NF38_03430	WP_005661745.1	-	Hypothetical protein	-	Unknown																						X
SNP P02_ST139 Prophage 2	1181627	C	C	C	T	Intragenic	-	NF38_03430	WP_005661745.1	-	Hypothetical protein	-	Unknown																						X
SNP P02_ST139 Prophage 2	1181679	T	T	T	A	Intragenic	-	NF38_03430	WP_005661745.1	-	Hypothetical protein	-	Unknown																						X
SNP P02_ST139 Prophage 2	1181681	A	A	A	T	Intragenic	-	NF38_03430	WP_005661745.1	-	Hypothetical protein	-	Unknown																						X
SNP P02_ST139 Prophage 2	1181763	C	C	C	T	Intragenic	-	NF38_03430	WP_005661745.1	-	Hypothetical protein	-	Unknown																						X
SNP P02_ST139 Prophage 2	1181765	T	T	T	C	Intragenic	-	NF38_03430	WP_005661745.1	-	Hypothetical protein	-	Unknown																						X
SNP P02_ST139 Prophage 2	1181888	G	G	G	T	Intragenic	-	NF38_03430	WP_005661745.1	-	Hypothetical protein	-	Unknown																						X
SNP P02_ST139 Prophage 2	1182011	C	C	C	T	Intragenic	-	NF38_03430	WP_005661745.1	-	Hypothetical protein	-	Unknown																						X
SNP P02_ST139 Prophage 2	1184096	T	T	T	C	Intragenic	-	NF38_03410	WP_038440708.1	-	Hypothetical protein	-	Unknown																						X
SNP P02_ST139 Prophage 2	1185035	T	T	T	C	Intragenic	-	NF38_03400	WP_038440702.1	-	Hypothetical protein	-	Unknown																						X
SNP P02_ST139 Prophage 2	1185133	C	C	C	G	Intragenic	-	NF38_03400	WP_038440702.1	-	Hypothetical protein	-	Unknown																						X
SNP P02_ST139 Prophage 2	1185176	G	G	G	A	Intragenic	-	NF38_03400	WP_038440702.1	-	Hypothetical protein	-	Unknown																						X
SNP P02_ST139 Prophage 2	1185211	C	C	C	G	Intragenic	-	NF38_03400	WP_038440702.1	-	Hypothetical protein	-	Unknown																						X
SNP P02_ST139 Prophage 2	1185377	C	C	C	A	Intragenic	-	NF38_03400	WP_038440702.1	-	Hypothetical protein	-	Unknown																						X
SNP P02_ST139 Prophage 2	1185385	G	G	G	A	Intragenic	-	NF38_03400	WP_038440702.1	-	Hypothetical protein	-	Unknown																						X
SNP P02_ST139 Prophage 2	1185389	T	T	T	C	Intragenic	-	NF38_03400	WP_038440702.1	-	Hypothetical protein	-	Unknown																						X
SNP P02_ST139 Prophage 2	1185748	C	C	C	T	Intragenic	-	NF38_03400	WP_038440702.1	-	Hypothetical protein	-	Unknown																						X
SNP P02_ST139 Prophage 2	1186028	C	C	C	T	Intragenic	-	NF38_03400	WP_038440702.1	-	Hypothetical protein	-	Unknown																						X
SNP P02_ST139 Prophage 2	1186541	G	G	G	A	Intragenic	-	NF38_03390	WP_015701508.1	-	Phage tail protein	-	X: Mobilome: prophages, transposons																					X
SNP P02_ST139 Prophage 2	1187176	A	A	A	G	Intragenic	-	NF38_03380	WP_038440695.1	-	Hypothetical protein	-	Unknown																						X
SNP P02_ST139 Prophage 2	1187178	T	T	T	C	Intragenic	-	NF38_03380	WP_038440695.1	-	Hypothetical protein	-	Unknown																						X
SNP P02_ST139 Prophage 2	1187181	A	A	A	C	Intragenic	-	NF38_03380	WP_038440695.1	-	Hypothetical protein	-	Unknown																						X
SNP P02_ST139 Prophage 2	1187209	T	T	T	C	Intragenic	-	NF38_03380	WP_038440695.1	-	Hypothetical protein	-	Unknown																						X
SNP P02_ST139 Prophage 2	1187211	A	A	A	T	Intragenic	-	NF38_03380	WP_038440695.1	-	Hypothetical protein	-	Unknown																						X
SNP P02_ST139 Prophage 2	1187223	A	A	A	C	Intragenic	-	NF38_03380	WP_038440695.1	-	Hypothetical protein	-	Unknown																						X
Promoter P02_ST139 Prophage 2	1187246	A	A	A	T	Intergenic	-	NF38_03380	WP_038440695.1	-	Hypothetical protein	-	Unknown																						X
Promoter P02_ST139 Prophage 2	1187262	G	G	G	A	Intergenic	-	NF38_03380	WP_038440695.1	-	Hypothetical protein	-	Unknown																						X
Promoter P02_ST139 Prophage 2	1187266	A	A	A	G	Intergenic	-	NF38_03380	WP_038440695.1	-	Hypothetical protein	-	Unknown																						X
Promoter P02_ST139 Prophage 2	1187270	A	A	A	C	Intergenic	-	NF38_03380	WP_038440695.1	-	Hypothetical protein	-	Unknown																						X
SNP P02_ST139 Prophage 2	1187328	C	C	C	T	Intragenic	-	NF38_03375	WP_038440692.1	-	ATP-dependent Clp protease proteolytic subunit	-	O: Posttranslational modification, protein turnover, chaperones X: Mobilome: prophages, transposons														X							X
SNP P02_ST139 Prophage 2	1187490	T	T	T	C	Intragenic	-	NF38_03375	WP_038440692.1	-	ATP-dependent Clp protease proteolytic subunit	-	O: Posttranslational modification, protein turnover, chaperones X: Mobilome: prophages, transposons														X							X
SNP P02_ST139 Prophage 2	1187715	C	C	C	T	Intragenic	-	NF38_03375	WP_038440692.1	-	ATP-dependent Clp protease proteolytic subunit	-	O: Posttranslational modification, protein turnover, chaperones X: Mobilome: prophages, transposons														X							X
SNP P02_ST139 Prophage 2	1187732	T	T	T	C	Intragenic	-	NF38_03375	WP_038440692.1	-	ATP-dependent Clp protease proteolytic subunit	-	O: Posttranslational modification, protein turnover, chaperones X: Mobilome: prophages, transposons														X							X
SNP P02_ST139 Prophage 2	1187733	T	T	T	C	Intragenic	-	NF38_03375	WP_038440692.1	-	ATP-dependent Clp protease proteolytic subunit	-	O: Posttranslational modification, protein turnover, chaperones X: Mobilome: prophages, transposons														X							X
SNP P02_ST139 Prophage 2	1187734	A	A	A	G	Intragenic	-	NF38_03375	WP_038440692.1	-	ATP-dependent Clp protease proteolytic subunit	-	O: Posttranslational modification, protein turnover, chaperones X: Mobilome: prophages, transposons														X							X
SNP P02_ST139 Prophage 2	1187735	T	T	T	G	Intragenic	-	NF38_03375	WP_038440692.1	-	ATP-dependent Clp protease proteolytic subunit	-	O: Posttranslational modification, protein turnover, chaperones X: Mobilome: prophages, transposons														X							X
SNP P02_ST139 Prophage 2	1187736	C	C	C	T	Intragenic	-	NF38_03375	WP_038440692.1	-	ATP-dependent Clp protease proteolytic subunit	-	O: Posttranslational modification, protein turnover, chaperones X: Mobilome: prophages, transposons														X							X
SNP P02_ST139 Prophage 2	1187737	A	A	A	T	Intragenic	-	NF38_03375	WP_038440692.1	-	ATP-dependent Clp protease proteolytic subunit	-	O: Posttranslational modification, protein turnover, chaperones X: Mobilome: prophages, transposons														X							X
SNP P02_ST139 Prophage 2	1187740	T	T	T	A	Intragenic	-	NF38_03375	WP_038440692.1	-	ATP-dependent Clp protease proteolytic subunit	-	O: Posttranslational modification, protein turnover, chaperones X: Mobilome: prophages, transposons														X							X
SNP P02_ST139 Prophage 2	1187742	A	A	A	T	Intragenic	-	NF38_03375	WP_038440692.1	-	ATP-dependent Clp protease proteolytic subunit	-	O: Posttranslational modification, protein turnover, chaperones X: Mobilome: prophages, transposons														X							X
SNP P02_ST139 Prophage 2	1187755	G	G	G	T	Intragenic	-	NF38_03375	WP_038440692.1	-	ATP-dependent Clp protease proteolytic subunit	-	O: Posttranslational modification, protein turnover, chaperones X: Mobilome: prophages, transposons														X							X
SNP P02_ST139 Prophage 2	1187756	C	C	C	G	Intragenic	-	NF38_03375	WP_038440692.1	-	ATP-dependent Clp protease proteolytic subunit	-	O: Posttranslational modification, protein turnover, chaperones X: Mobilome: prophages, transposons														X							X
SNP P02_ST139 Prophage 2	1187767	T	T	T	C	Intragenic	-	NF38_03375	WP_038440692.1	-	ATP-dependent Clp protease proteolytic subunit	-	O: Posttranslational modification, protein turnover, chaperones X: Mobilome: prophages, transposons														X							X
SNP P02_ST139 Prophage 2	1187768	T	T	T	G	Intragenic	-	NF38_03375	WP_038440692.1	-	ATP-dependent Clp protease proteolytic subunit	-	O: Posttranslational modification, protein turnover, chaperones X: Mobilome: prophages, transposons														X							X
SNP P02_ST139 Prophage 2	1187769	T	T	T	C	Intragenic	-	NF38_03375	WP_038440692.1	-	ATP-dependent Clp protease proteolytic subunit	-	O: Posttranslational modification, protein turnover, chaperones X: Mobilome: prophages, transposons														X							X
SNP P02_ST139 Prophage 2	1188063	T	T	T	C	Intragenic	-	NF38_03375	WP_038440692.1	-	ATP-dependent Clp protease proteolytic subunit	-	O: Posttranslational modification, protein turnover, chaperones X: Mobilome: prophages, transposons														X							X
SNP P02_ST139 Prophage 2	1188092	A	A	A	G	Intragenic	-	NF38_03375	WP_038440692.1	-	ATP-dependent Clp protease proteolytic subunit	-	O: Posttranslational modification, protein turnover, chaperones X: Mobilome: prophages, transposons														X							X
SNP P02_ST139 Prophage 2	1188202	A	A	A	T	Intragenic	-	NF38_03375	WP_038440692.1	-	ATP-dependent Clp protease proteolytic subunit	-	O: Posttranslational modification, protein turnover, chaperones X: Mobilome: prophages, transposons														X							X
SNP P02_ST139 Prophage 2	1188205	G	G	G	A	Intragenic	-	NF38_03375	WP_038440692.1	-	ATP-dependent Clp protease proteolytic subunit	-	O: Posttranslational modification, protein turnover, chaperones X: Mobilome: prophages, transposons														X							X
SNP P02_ST139 Prophage 2	1188207	C	C	C	T	Intragenic	-	NF38_03375	WP_038440692.1	-	ATP-dependent Clp protease proteolytic subunit	-	O: Posttranslational modification, protein turnover, chaperones X: Mobilome: prophages, transposons														X							X
SNP P02_ST139 Prophage 2	1188291	C	C	C	T	Intragenic	-	NF38_03375	WP_038440692.1	-	ATP-dependent Clp protease proteolytic subunit	-	O: Posttranslational modification, protein turnover, chaperones X: Mobilome: prophages, transposons														X							X
SNP P02_ST139 Prophage 2	1190211	A	A	A	T	Intragenic	-	NF38_03370	WP_038440689.1	-	Phage portal protein	-	X: Mobilome: prophages, transposons																					X
SNP P02_ST139 Prophage 2	1190212	C	C	C	T	Intragenic	-	NF38_03370	WP_038440689.1	-	Phage portal protein	-	X: Mobilome: prophages, transposons																					X
SNP P02_ST139 Prophage 2	1190230	T	T	T	C	Intragenic	-	NF38_03370	WP_038440689.1	-	Phage portal protein	-	X: Mobilome: prophages, transposons																					X
SNP P02_ST139 Prophage 2	1190233	T	T	T	G	Intragenic	-	NF38_03370	WP_038440689.1	-	Phage portal protein	-	X: Mobilome: prophages, transposons																					X
SNP P02_ST139 Prophage 2	1190239	T	T	T	C	Intragenic	-	NF38_03370	WP_038440689.1	-	Phage portal protein	-	X: Mobilome: prophages, transposons																					X
SNP P02_ST139 Prophage 2	1190251	C	C	C	A	Intragenic	-	NF38_03370	WP_038440689.1	-	Phage portal protein	-	X: Mobilome: prophages, transposons																					X
SNP P02_ST139 Prophage 2	1190492	A	A	A	G	Intragenic	-	NF38_03370	WP_038440689.1	-	Phage portal protein	-	X: Mobilome: prophages, transposons																					X
SNP P02_ST139 Prophage 2	1190493	T	T	T	G	Intragenic	-	NF38_03370	WP_038440689.1	-	Phage portal protein	-	X: Mobilome: prophages, transposons																					X
SNP P02_ST139 Prophage 2	1190494	C	C	C	T	Intragenic	-	NF38_03370	WP_038440689.1	-	Phage portal protein	-	X: Mobilome: prophages, transposons																					X
SNP P02_ST139 Prophage 2	1190500	C	C	C	T	Intragenic	-	NF38_03370	WP_038440689.1	-	Phage portal protein	-	X: Mobilome: prophages, transposons																					X
SNP P02_ST139 Prophage 2	1190509	A	A	A	C	Intragenic	-	NF38_03370	WP_038440689.1	-	Phage portal protein	-	X: Mobilome: prophages, transposons																					X
SNP P02_ST139 Prophage 2	1190510	A	A	A	G	Intragenic	-	NF38_03370	WP_038440689.1	-	Phage portal protein	-	X: Mobilome: prophages, transposons																					X
SNP P02_ST139 Prophage 2	1190511	C	C	C	T	Intragenic	-	NF38_03370	WP_038440689.1	-	Phage portal protein	-	X: Mobilome: prophages, transposons																					X
SNP P02_ST139 Prophage 2	1190519	T	T	T	C	Intragenic	-	NF38_03370	WP_038440689.1	-	Phage portal protein	-	X: Mobilome: prophages, transposons																					X
SNP P02_ST139 Prophage 2	1190521	G	G	G	T	Intragenic	-	NF38_03370	WP_038440689.1	-	Phage portal protein	-	X: Mobilome: prophages, transposons																					X
SNP P02_ST139 Prophage 2	1190786	C	C	C	T	Intragenic	-	NF38_03370	WP_038440689.1	-	Phage portal protein	-	X: Mobilome: prophages, transposons																					X
SNP P02_ST139 Prophage 2	1190788	C	C	C	T	Intragenic	-	NF38_03370	WP_038440689.1	-	Phage portal protein	-	X: Mobilome: prophages, transposons																					X
Promoter P02_ST139 Prophage 2	1190807	T	T	T	C	Intergenic	-	NF38_03370	WP_038440689.1	-	Phage portal protein	-	X: Mobilome: prophages, transposons																					X
SNP P02_ST139 Prophage 2	1191053	A	A	A	G	Intragenic	-	NF38_03360	WP_038440686.1	-	Phage terminase large subunit family protein	-	X: Mobilome: prophages, transposons																					X
SNP P02_ST139 Prophage 2	1191081	T	T	T	G	Intragenic	-	NF38_03360	WP_038440686.1	-	Phage terminase large subunit family protein	-	X: Mobilome: prophages, transposons																					X
SNP P02_ST139 Prophage 2	1191098	A	A	A	G	Intragenic	-	NF38_03360	WP_038440686.1	-	Phage terminase large subunit family protein	-	X: Mobilome: prophages, transposons																					X
SNP P02_ST139 Prophage 2	1191142	C	C	C	T	Intragenic	-	NF38_03360	WP_038440686.1	-	Phage terminase large subunit family protein	-	X: Mobilome: prophages, transposons																					X
SNP P02_ST139 Prophage 2	1191143	A	A	A	G	Intragenic	-	NF38_03360	WP_038440686.1	-	Phage terminase large subunit family protein	-	X: Mobilome: prophages, transposons																					X
SNP P02_ST139 Prophage 2	1191148	A	A	A	G	Intragenic	-	NF38_03360	WP_038440686.1	-	Phage terminase large subunit family protein	-	X: Mobilome: prophages, transposons																					X
SNP P02_ST139 Prophage 2	1191150	T	T	T	A	Intragenic	-	NF38_03360	WP_038440686.1	-	Phage terminase large subunit family protein	-	X: Mobilome: prophages, transposons																					X
SNP P02_ST139 Prophage 2	1191153	T	T	T	A	Intragenic	-	NF38_03360	WP_038440686.1	-	Phage terminase large subunit family protein	-	X: Mobilome: prophages, transposons																					X
SNP P02_ST139 Prophage 2	1191169	A	A	A	G	Intragenic	-	NF38_03360	WP_038440686.1	-	Phage terminase large subunit family protein	-	X: Mobilome: prophages, transposons																					X
SNP P02_ST139 Prophage 2	1191171	C	C	C	T	Intragenic	-	NF38_03360	WP_038440686.1	-	Phage terminase large subunit family protein	-	X: Mobilome: prophages, transposons																					X
SNP P02_ST139 Prophage 2	1191180	A	A	A	C	Intragenic	-	NF38_03360	WP_038440686.1	-	Phage terminase large subunit family protein	-	X: Mobilome: prophages, transposons																					X
SNP P02_ST139 Prophage 2	1191181	T	T	T	A	Intragenic	-	NF38_03360	WP_038440686.1	-	Phage terminase large subunit family protein	-	X: Mobilome: prophages, transposons																					X
SNP P02_ST139 Prophage 2	1191183	C	C	C	T	Intragenic	-	NF38_03360	WP_038440686.1	-	Phage terminase large subunit family protein	-	X: Mobilome: prophages, transposons																					X
SNP P02_ST139 Prophage 2	1191406	A	A	A	G	Intragenic	-	NF38_03360	WP_038440686.1	-	Phage terminase large subunit family protein	-	X: Mobilome: prophages, transposons																					X
SNP P02_ST139 Prophage 2	1191408	C	C	C	T	Intragenic	-	NF38_03360	WP_038440686.1	-	Phage terminase large subunit family protein	-	X: Mobilome: prophages, transposons																					X
SNP P02_ST139 Prophage 2	1191796	A	A	A	C	Intragenic	-	NF38_03360	WP_038440686.1	-	Phage terminase large subunit family protein	-	X: Mobilome: prophages, transposons																					X
SNP P02_ST139 Prophage 2	1192404	A	A	A	G	Intragenic	-	NF38_03360	WP_038440686.1	-	Phage terminase large subunit family protein	-	X: Mobilome: prophages, transposons																					X
SNP P02_ST139 Prophage 2	1193243	C	C	C	T	Intragenic	-	NF38_03355	WP_038440684.1	-	DUF1441 family protein	-	X: Mobilome: prophages, transposons																					X
SNP P02_ST139 Prophage 2	1193441	C	C	C	T	Intragenic	-	NF38_03355	WP_038440684.1	-	DUF1441 family protein	-	X: Mobilome: prophages, transposons																					X
SNP P02_ST139 Prophage 2	1193487	T	T	T	C	Intragenic	-	NF38_03355	WP_038440684.1	-	DUF1441 family protein	-	X: Mobilome: prophages, transposons																					X
SNP P02_ST139 Prophage 2	1193489	C	C	C	T	Intragenic	-	NF38_03355	WP_038440684.1	-	DUF1441 family protein	-	X: Mobilome: prophages, transposons																					X
SNP P02_ST139 Prophage 2	1194132	G	G	G	T	Intragenic	-	NF38_03350	WP_048940722.1	-	DUF2570 family protein	-	Unknown																						X
SNP P02_ST139 Prophage 2	1194160	T	T	T	G	Intragenic	-	NF38_03350	WP_048940722.1	-	DUF2570 family protein	-	Unknown																						X
SNP P02_ST139 Prophage 2	1194173	G	G	G	A	Intragenic	-	NF38_03350	WP_048940722.1	-	DUF2570 family protein	-	Unknown																						X
SNP P02_ST139 Prophage 2	1194189	T	T	T	C	Intragenic	-	NF38_03350	WP_048940722.1	-	DUF2570 family protein	-	Unknown																						X
SNP P02_ST139 Prophage 2	1194211	T	T	T	C	Intragenic	-	NF38_03350	WP_048940722.1	-	DUF2570 family protein	-	Unknown																						X
SNP P02_ST139 Prophage 2	1194213	G	G	G	C	Intragenic	-	NF38_03350	WP_048940722.1	-	DUF2570 family protein	-	Unknown																						X
SNP P02_ST139 Prophage 2	1194220	C	C	C	A	Intragenic	-	NF38_03350	WP_048940722.1	-	DUF2570 family protein	-	Unknown																						X
SNP P02_ST139 Prophage 2	1194221	T	T	T	G	Intragenic	-	NF38_03350	WP_048940722.1	-	DUF2570 family protein	-	Unknown																						X
SNP P02_ST139 Prophage 2	1194234	T	T	T	C	Intragenic	-	NF38_03350	WP_048940722.1	-	DUF2570 family protein	-	Unknown																						X
SNP P02_ST139 Prophage 2	1194255	A	A	A	G	Intragenic	-	NF38_03350	WP_048940722.1	-	DUF2570 family protein	-	Unknown																						X
SNP P02_ST139 Prophage 2	1194836	C	C	C	T	Intragenic	-	NF38_03345	WP_005654589.1	-	Lysozyme	-	M: Cell wall/membrane/envelope biogenesis X: Mobilome: prophages, transposons												X									X
SNP P02_ST139 Prophage 2	1194856	C	C	C	T	Intragenic	-	NF38_03345	WP_005654589.1	-	Lysozyme	-	M: Cell wall/membrane/envelope biogenesis X: Mobilome: prophages, transposons												X									X
SNP P02_ST139 Prophage 2	1201941	T	T	T	A	Intragenic	-	NF38_06935	WP_038441201.1	-	Phage antirepressor KilAC domain-containing protein	-	X: Mobilome: prophages, transposons																					X
Promoter P02_ST139 Prophage 2	1201956	C	C	C	G	Intergenic	-	NF38_06935	WP_038441201.1	-	Phage antirepressor KilAC domain-containing protein	-	X: Mobilome: prophages, transposons																					X
SNP P02_ST139 Prophage 2	1201956	C	C	C	G	Intragenic	-	NF38_06935	WP_038441201.1	-	Phage antirepressor KilAC domain-containing protein	-	X: Mobilome: prophages, transposons																					X
Promoter P02_ST139 Prophage 2	1201963	A	A	A	C	Intergenic	-	NF38_06935	WP_038441201.1	-	Phage antirepressor KilAC domain-containing protein	-	X: Mobilome: prophages, transposons																					X
Promoter P02_ST139 Prophage 2	1201964	G	G	G	T	Intergenic	-	NF38_06935	WP_038441201.1	-	Phage antirepressor KilAC domain-containing protein	-	X: Mobilome: prophages, transposons																					X
Promoter P02_ST139 Prophage 2	1201965	A	A	A	G	Intergenic	-	NF38_06935	WP_038441201.1	-	Phage antirepressor KilAC domain-containing protein	-	X: Mobilome: prophages, transposons																					X
Promoter P02_ST139 Prophage 2	1201966	A	A	A	T	Intergenic	-	NF38_06935	WP_038441201.1	-	Phage antirepressor KilAC domain-containing protein	-	X: Mobilome: prophages, transposons																					X
Promoter region	1201969	A	A	A	-	Intergenic	-	NF38_06935	WP_038441201.1	-	Phage antirepressor KilAC domain-containing protein	6 nt	X: Mobilome: prophages, transposons																					X
Promoter region	1201976	A	A	A	-	Intergenic	-	NF38_06935	WP_038441201.1	-	Phage antirepressor KilAC domain-containing protein	12 nt	X: Mobilome: prophages, transposons																					X
Promoter P02_ST139 Prophage 2	1201979	C	C	C	A	Intergenic	-	NF38_06935	WP_038441201.1	-	Phage antirepressor KilAC domain-containing protein	-	X: Mobilome: prophages, transposons																					X
Promoter P02_ST139 Prophage 2	1201984	A	A	A	T	Intergenic	-	NF38_06935	WP_038441201.1	-	Phage antirepressor KilAC domain-containing protein	-	X: Mobilome: prophages, transposons																					X
Promoter P02_ST139 Prophage 2	1201986	T	T	T	A	Intergenic	-	NF38_06935	WP_038441201.1	-	Phage antirepressor KilAC domain-containing protein	-	X: Mobilome: prophages, transposons																					X
Promoter P02_ST139 Prophage 2	1201993	G	G	G	A	Intergenic	-	NF38_06935	WP_038441201.1	-	Phage antirepressor KilAC domain-containing protein	-	X: Mobilome: prophages, transposons																					X
Promoter P02_ST139 Prophage 2	1201994	T	T	T	A	Intergenic	-	NF38_06935	WP_038441201.1	-	Phage antirepressor KilAC domain-containing protein	-	X: Mobilome: prophages, transposons																					X
Promoter P02_ST139 Prophage 2	1201995	T	T	T	A	Intergenic	-	NF38_06935	WP_038441201.1	-	Phage antirepressor KilAC domain-containing protein	-	X: Mobilome: prophages, transposons																					X
Promoter P02_ST139 Prophage 2	1201996	G	G	G	T	Intergenic	-	NF38_06935	WP_038441201.1	-	Phage antirepressor KilAC domain-containing protein	-	X: Mobilome: prophages, transposons																					X
Promoter P02_ST139 Prophage 2	1201998	C	C	C	T	Intergenic	-	NF38_06935	WP_038441201.1	-	Phage antirepressor KilAC domain-containing protein	-	X: Mobilome: prophages, transposons																					X
Promoter P02_ST139 Prophage 2	1201999	G	G	G	C	Intergenic	-	NF38_06935	WP_038441201.1	-	Phage antirepressor KilAC domain-containing protein	-	X: Mobilome: prophages, transposons																					X
Promoter region	1202002	-	-	-	C	Intergenic	-	NF38_06935	WP_038441201.1	-	Phage antirepressor KilAC domain-containing protein	38 nt	X: Mobilome: prophages, transposons																					X
Promoter region	1202007	-	-	-	T	Intergenic	-	NF38_06935	WP_038441201.1	-	Phage antirepressor KilAC domain-containing protein	44 nt	X: Mobilome: prophages, transposons																					X
SNP P02_ST139 Prophage 2	1202103	G	G	G	T	Intragenic	-	NF38_06940	WP_011272605.1	-	Hypothetical protein	-	Unknown																						X
SNP P02_ST139 Prophage 2	1202214	C	C	C	T	Intragenic	-	NF38_06940	WP_011272605.1	-	Hypothetical protein	-	Unknown																						X
SNP P02_ST139 Prophage 2	1202362	G	G	G	C	Intragenic	-	NF38_06940	WP_011272605.1	-	Hypothetical protein	-	Unknown																						X
SNP P02_ST139 Prophage 2	1202363	C	C	C	G	Intragenic	-	NF38_06940	WP_011272605.1	-	Hypothetical protein	-	Unknown																						X
SNP P02_ST139 Prophage 2	1202364	T	T	T	C	Intragenic	-	NF38_06940	WP_011272605.1	-	Hypothetical protein	-	Unknown																						X
SNP P02_ST139 Prophage 2	1202368	G	G	G	C	Intragenic	-	NF38_06940	WP_011272605.1	-	Hypothetical protein	-	Unknown																						X
SNP P02_ST139 Prophage 2	1202370	T	T	T	A	Intragenic	-	NF38_06940	WP_011272605.1	-	Hypothetical protein	-	Unknown																						X
SNP P02_ST139 Prophage 2	1202415	G	G	G	T	Intragenic	-	NF38_06940	WP_011272605.1	-	Hypothetical protein	-	Unknown																						X
SNP P02_ST139 Prophage 2	1202428	T	T	T	C	Intragenic	-	NF38_06940	WP_011272605.1	-	Hypothetical protein	-	Unknown																						X
SNP P02_ST139 Prophage 2	1202435	G	G	G	A	Intragenic	-	NF38_06940	WP_011272605.1	-	Hypothetical protein	-	Unknown																						X
SNP P02_ST139 Prophage 2	1202436	T	T	T	C	Intragenic	-	NF38_06940	WP_011272605.1	-	Hypothetical protein	-	Unknown																						X
SNP P02_ST139 Prophage 2	1202439	G	G	G	T	Intragenic	-	NF38_06940	WP_011272605.1	-	Hypothetical protein	-	Unknown																						X
Promoter P02_ST139 Prophage 2	1202456	C	C	C	T	Intergenic	-	NF38_06940	WP_011272605.1	-	Hypothetical protein	-	Unknown																						X
Promoter P02_ST139 Prophage 2	1202457	C	C	C	T	Intergenic	-	NF38_06940	WP_011272605.1	-	Hypothetical protein	-	Unknown																						X
Promoter P02_ST139 Prophage 2	1202459	T	T	T	G	Intergenic	-	NF38_06940	WP_011272605.1	-	Hypothetical protein	-	Unknown																						X
Promoter P02_ST139 Prophage 2	1202460	T	T	T	C	Intergenic	-	NF38_06940	WP_011272605.1	-	Hypothetical protein	-	Unknown																						X
Promoter P02_ST139 Prophage 2	1202461	T	T	T	C	Intergenic	-	NF38_06940	WP_011272605.1	-	Hypothetical protein	-	Unknown																						X
Promoter P02_ST139 Prophage 2	1202462	C	C	C	T	Intergenic	-	NF38_06940	WP_011272605.1	-	Hypothetical protein	-	Unknown																						X
Promoter P02_ST139 Prophage 2	1202463	C	C	C	T	Intergenic	-	NF38_06940	WP_011272605.1	-	Hypothetical protein	-	Unknown																						X
Promoter P02_ST139 Prophage 2	1202464	C	C	C	T	Intergenic	-	NF38_06940	WP_011272605.1	-	Hypothetical protein	-	Unknown																						X
Promoter P02_ST139 Prophage 2	1202484	A	A	A	T	Intergenic	-	NF38_06940	WP_011272605.1	-	Hypothetical protein	-	Unknown																						X
SNP P02_ST139 Prophage 2	1205951	T	T	T	A	Intragenic	-	NF38_03280	WP_005688815.1	-	Hypothetical protein	-	Unknown																						X
SNP P02_ST139 Prophage 2	1205957	G	G	G	A	Intragenic	-	NF38_03280	WP_005688815.1	-	Hypothetical protein	-	Unknown																						X
SNP P02_ST139 Prophage 2	1205959	C	C	C	A	Intragenic	-	NF38_03280	WP_005688815.1	-	Hypothetical protein	-	Unknown																						X
SNP P02_ST139 Prophage 2	1205963	A	A	A	T	Intragenic	-	NF38_03280	WP_005688815.1	-	Hypothetical protein	-	Unknown																						X
SNP P02_ST139 Prophage 2	1205964	A	A	A	C	Intragenic	-	NF38_03280	WP_005688815.1	-	Hypothetical protein	-	Unknown																						X
SNP P02_ST139 Prophage 2	1205965	A	A	A	C	Intragenic	-	NF38_03280	WP_005688815.1	-	Hypothetical protein	-	Unknown																						X
SNP P02_ST139 Prophage 2	1205967	G	G	G	A	Intragenic	-	NF38_03280	WP_005688815.1	-	Hypothetical protein	-	Unknown																						X
SNP P02_ST139 Prophage 2	1205968	G	G	G	A	Intragenic	-	NF38_03280	WP_005688815.1	-	Hypothetical protein	-	Unknown																						X
SNP P02_ST139 Prophage 2	1205975	A	A	A	G	Intragenic	-	NF38_03280	WP_005688815.1	-	Hypothetical protein	-	Unknown																						X
SNP P02_ST139 Prophage 2	1205980	T	T	T	A	Intragenic	-	NF38_03280	WP_005688815.1	-	Hypothetical protein	-	Unknown																						X
SNP P02_ST139 Prophage 2	1205981	G	G	G	A	Intragenic	-	NF38_03280	WP_005688815.1	-	Hypothetical protein	-	Unknown																						X
SNP P02_ST139 Prophage 2	1206008	G	G	G	A	Intragenic	-	NF38_03280	WP_005688815.1	-	Hypothetical protein	-	Unknown																						X
SNP P02_ST139 Prophage 2	1206017	C	C	C	G	Intragenic	-	NF38_03280	WP_005688815.1	-	Hypothetical protein	-	Unknown																						X
SNP P02_ST139 Prophage 2	1206019	A	A	A	C	Intragenic	-	NF38_03280	WP_005688815.1	-	Hypothetical protein	-	Unknown																						X
SNP P02_ST139 Prophage 2	1206036	G	G	G	C	Intragenic	-	NF38_03280	WP_005688815.1	-	Hypothetical protein	-	Unknown																						X
SNP P02_ST139 Prophage 2	1206037	T	T	T	A	Intragenic	-	NF38_03280	WP_005688815.1	-	Hypothetical protein	-	Unknown																						X
SNP P02_ST139 Prophage 2	1206051	A	A	A	T	Intragenic	-	NF38_03280	WP_005688815.1	-	Hypothetical protein	-	Unknown																						X
SNP P02_ST139 Prophage 2	1206052	G	G	G	A	Intragenic	-	NF38_03280	WP_005688815.1	-	Hypothetical protein	-	Unknown																						X
SNP P02_ST139 Prophage 2	1206060	T	T	T	A	Intragenic	-	NF38_03280	WP_005688815.1	-	Hypothetical protein	-	Unknown																						X
SNP P02_ST139 Prophage 2	1206065	G	G	G	A	Intragenic	-	NF38_03280	WP_005688815.1	-	Hypothetical protein	-	Unknown																						X
SNP P02_ST139 Prophage 2	1206078	A	A	A	T	Intragenic	-	NF38_03280	WP_005688815.1	-	Hypothetical protein	-	Unknown																						X
SNP P02_ST139 Prophage 2	1206079	A	A	A	T	Intragenic	-	NF38_03280	WP_005688815.1	-	Hypothetical protein	-	Unknown																						X
SNP P02_ST139 Prophage 2	1206082	T	T	T	G	Intragenic	-	NF38_03280	WP_005688815.1	-	Hypothetical protein	-	Unknown																						X
SNP P02_ST139 Prophage 2	1206083	C	C	C	G	Intragenic	-	NF38_03280	WP_005688815.1	-	Hypothetical protein	-	Unknown																						X
SNP P02_ST139 Prophage 2	1206084	C	C	C	A	Intragenic	-	NF38_03280	WP_005688815.1	-	Hypothetical protein	-	Unknown																						X
SNP P02_ST139 Prophage 2	1206085	G	G	G	A	Intragenic	-	NF38_03280	WP_005688815.1	-	Hypothetical protein	-	Unknown																						X
SNP P02_ST139 Prophage 2	1206086	C	C	C	A	Intragenic	-	NF38_03280	WP_005688815.1	-	Hypothetical protein	-	Unknown																						X
SNP P02_ST139 Prophage 2	1206087	T	T	T	A	Intragenic	-	NF38_03280	WP_005688815.1	-	Hypothetical protein	-	Unknown																						X
SNP P02_ST139 Prophage 2	1206092	A	A	A	T	Intragenic	-	NF38_03280	WP_005688815.1	-	Hypothetical protein	-	Unknown																						X
SNP P02_ST139 Prophage 2	1206093	A	A	A	G	Intragenic	-	NF38_03280	WP_005688815.1	-	Hypothetical protein	-	Unknown																						X
SNP P02_ST139 Prophage 2	1206094	A	A	A	G	Intragenic	-	NF38_03280	WP_005688815.1	-	Hypothetical protein	-	Unknown																						X
SNP P02_ST139 Prophage 2	1206095	G	G	G	C	Intragenic	-	NF38_03280	WP_005688815.1	-	Hypothetical protein	-	Unknown																						X
SNP P02_ST139 Prophage 2	1206097	A	A	A	T	Intragenic	-	NF38_03280	WP_005688815.1	-	Hypothetical protein	-	Unknown																						X
SNP P02_ST139 Prophage 2	1206098	T	T	T	G	Intragenic	-	NF38_03280	WP_005688815.1	-	Hypothetical protein	-	Unknown																						X
SNP P02_ST139 Prophage 2	1206110	A	A	A	G	Intragenic	-	NF38_03280	WP_005688815.1	-	Hypothetical protein	-	Unknown																						X
SNP P02_ST139 Prophage 2	1206111	C	C	C	T	Intragenic	-	NF38_03280	WP_005688815.1	-	Hypothetical protein	-	Unknown																						X
SNP P02_ST139 Prophage 2	1206112	A	A	A	T	Intragenic	-	NF38_03280	WP_005688815.1	-	Hypothetical protein	-	Unknown																						X
SNP P02_ST139 Prophage 2	1206115	A	A	A	T	Intragenic	-	NF38_03280	WP_005688815.1	-	Hypothetical protein	-	Unknown																						X
SNP P02_ST139 Prophage 2	1206120	C	C	C	T	Intragenic	-	NF38_03280	WP_005688815.1	-	Hypothetical protein	-	Unknown																						X
SNP P02_ST139 Prophage 2	1206121	T	T	T	C	Intragenic	-	NF38_03280	WP_005688815.1	-	Hypothetical protein	-	Unknown																						X
SNP P02_ST139 Prophage 2	1206132	T	T	T	C	Intragenic	-	NF38_03280	WP_005688815.1	-	Hypothetical protein	-	Unknown																						X
SNP P02_ST139 Prophage 2	1206133	G	G	G	T	Intragenic	-	NF38_03280	WP_005688815.1	-	Hypothetical protein	-	Unknown																						X
Phase variation P02_ST139 Prophage 2	1207146	5	5	5	2	Intragenic	-	NF38_03250	WP_116967541.1	-	Hypothetical protein	-	Unknown	-																					X
SNP P02_ST139 Prophage 2	1207624	C	C	C	A	Intragenic	-	CH635_03345	WP_042599562.1	-	Hypothetical protein	-	Unknown																						X
SNP P02_ST139 Prophage 2	1207628	C	C	C	A	Intragenic	-	CH635_03345	WP_042599562.1	-	Hypothetical protein	-	Unknown																						X
SNP P02_ST139 Prophage 2	1207629	A	A	A	C	Intragenic	-	CH635_03345	WP_042599562.1	-	Hypothetical protein	-	Unknown																						X
SNP P02_ST139 Prophage 2	1207672	G	G	G	A	Intragenic	-	CH635_03340	WP_042599563.1	-	Hypothetical protein	-	Unknown																						X
SNP P02_ST139 Prophage 2	1207673	T	T	T	C	Intragenic	-	CH635_03340	WP_042599563.1	-	Hypothetical protein	-	Unknown																						X
SNP P02_ST139 Prophage 2	1207674	G	G	G	A	Intragenic	-	CH635_03340	WP_042599563.1	-	Hypothetical protein	-	Unknown																						X
SNP P02_ST139 Prophage 2	1207675	G	G	G	A	Intragenic	-	CH635_03340	WP_042599563.1	-	Hypothetical protein	-	Unknown																						X
SNP P02_ST139 Prophage 2	1207677	A	A	A	C	Intragenic	-	CH635_03340	WP_042599563.1	-	Hypothetical protein	-	Unknown																						X
SNP P02_ST139 Prophage 2	1207678	A	A	A	C	Intragenic	-	CH635_03340	WP_042599563.1	-	Hypothetical protein	-	Unknown																						X
SNP P02_ST139 Prophage 2	1207679	T	T	T	A	Intragenic	-	CH635_03340	WP_042599563.1	-	Hypothetical protein	-	Unknown																						X
SNP P02_ST139 Prophage 2	1208467	A	A	A	G	Intragenic	-	CH635_03340	WP_042599563.1	-	Hypothetical protein	-	Unknown																						X
SNP P02_ST139 Prophage 2	1208468	G	G	G	A	Intragenic	-	CH635_03340	WP_042599563.1	-	Hypothetical protein	-	Unknown																						X
SNP P02_ST139 Prophage 2	1208469	C	C	C	A	Intragenic	-	CH635_03340	WP_042599563.1	-	Hypothetical protein	-	Unknown																						X
SNP P02_ST139 Prophage 2	1208470	A	A	A	G	Intragenic	-	CH635_03340	WP_042599563.1	-	Hypothetical protein	-	Unknown																						X
SNP P02_ST139 Prophage 2	1208471	A	A	A	C	Intragenic	-	CH635_03340	WP_042599563.1	-	Hypothetical protein	-	Unknown																						X
SNP P02_ST139 Prophage 2	1208472	T	T	T	C	Intragenic	-	CH635_03340	WP_042599563.1	-	Hypothetical protein	-	Unknown																						X
SNP P02_ST139 Prophage 2	1208483	G	G	G	A	Intragenic	-	CH635_03340	WP_042599563.1	-	Hypothetical protein	-	Unknown																						X
SNP P02_ST139 Prophage 2	1208566	A	A	A	T	Intragenic	-	CH635_03340	WP_042599563.1	-	Hypothetical protein	-	Unknown																						X
SNP P02_ST139 Prophage 2	1208568	T	T	T	A	Intragenic	-	CH635_03340	WP_042599563.1	-	Hypothetical protein	-	Unknown																						X
SNP P02_ST139 Prophage 2	1208569	G	G	G	A	Intragenic	-	CH635_03340	WP_042599563.1	-	Hypothetical protein	-	Unknown																						X
SNP P02_ST139 Prophage 2	1208572	G	G	G	A	Intragenic	-	CH635_03340	WP_042599563.1	-	Hypothetical protein	-	Unknown																						X
SNP P02_ST139 Prophage 2	1208574	G	G	G	A	Intragenic	-	CH635_03340	WP_042599563.1	-	Hypothetical protein	-	Unknown																						X
SNP P02_ST139 Prophage 2	1208582	C	C	C	A	Intragenic	-	CH635_03340	WP_042599563.1	-	Hypothetical protein	-	Unknown																						X
SNP P02_ST139 Prophage 2	1208584	A	A	A	C	Intragenic	-	CH635_03340	WP_042599563.1	-	Hypothetical protein	-	Unknown																						X
SNP P02_ST139 Prophage 2	1208586	T	T	T	A	Intragenic	-	CH635_03340	WP_042599563.1	-	Hypothetical protein	-	Unknown																						X
Promoter P02_ST139 Prophage 2	1209731	G	G	G	A	Intergenic	-	NF38_03225	WP_038440652.1	-	Hypothetical protein	-	Unknown																						X
SNP P02_ST139 Prophage 2	1209781	G	G	G	C	Intragenic	-	NF38_03225	WP_038440652.1	-	Hypothetical protein	-	Unknown																						X
SNP P02_ST139 Prophage 2	1209791	A	A	A	G	Intragenic	-	NF38_03225	WP_038440652.1	-	Hypothetical protein	-	Unknown																						X
SNP P02_ST139 Prophage 2	1209815	G	G	G	A	Intragenic	-	NF38_03225	WP_038440652.1	-	Hypothetical protein	-	Unknown																						X
SNP P02_ST139 Prophage 2	1210100	G	G	G	T	Intragenic	-	NF38_03225	WP_038440652.1	-	Hypothetical protein	-	Unknown																						X
SNP P02_ST139 Prophage 2	1210103	C	C	C	T	Intragenic	-	NF38_03225	WP_038440652.1	-	Hypothetical protein	-	Unknown																						X
SNP P02_ST139 Prophage 2	1210104	A	A	A	G	Intragenic	-	NF38_03225	WP_038440652.1	-	Hypothetical protein	-	Unknown																						X
SNP P02_ST139 Prophage 2	1210127	G	G	G	T	Intragenic	-	NF38_03225	WP_038440652.1	-	Hypothetical protein	-	Unknown																						X
SNP P02_ST139 Prophage 2	1210208	T	T	G	-	Intragenic	-	NF38_03225	WP_038440652.1	-	Hypothetical protein	-	Unknown																						X
SNP P02_ST139 Prophage 2	1210245	C	C	T	-	Intragenic	-	NF38_03225	WP_038440652.1	-	Hypothetical protein	-	Unknown																						X
SNP P02_ST139 Prophage 2	1210289	G	G	T	-	Intragenic	-	NF38_03225	WP_038440652.1	-	Hypothetical protein	-	Unknown																						X
SNP P02_ST139 Prophage 2	1210353	T	T	C	-	Intragenic	-	NF38_03225	WP_038440652.1	-	Hypothetical protein	-	Unknown																						X
SNP P02_ST139 Prophage 2	1210380	T	T	C	-	Intragenic	-	NF38_03225	WP_038440652.1	-	Hypothetical protein	-	Unknown																						X
SNP P02_ST139 Prophage 2	1210428	A	A	A	G	Intragenic	-	NF38_03225	WP_038440652.1	-	Hypothetical protein	-	Unknown																						X
SNP P02_ST139 Prophage 2	1211400	G	G	G	A	Intragenic	-	NF38_03220	WP_038440649.1	-	Recombination-associated protein RdgC	-	L: Replication, recombination and repair D: Cell cycle control, cell division, chromosome partitioning N: Cell motility W: Extracellular structures			X								X		X							X
SNP P02_ST139 Prophage 2	1211423	G	G	G	T	Intragenic	-	NF38_03220	WP_038440649.1	-	Recombination-associated protein RdgC	-	L: Replication, recombination and repair D: Cell cycle control, cell division, chromosome partitioning N: Cell motility W: Extracellular structures			X								X		X							X
SNP P02_ST139 Prophage 2	1212774	T	T	T	G	Intragenic	-	NF38_03205	WP_038440645.1	-	DNA cytosine methyltransferase	-	L: Replication, recombination and repair I: Lipid transport and metabolism Q: Secondary metabolites biosynthesis, transport and catabolism K: Transcription								X		X	X					X
SNP P02_ST139 Prophage 2	1213375	G	G	G	T	Intragenic	-	NF38_03165	WP_005641600.1	-	Site-specific integrase	-	X: Mobilome: prophages, transposons																					X
Indels	1226874	T	T	T	-	Intragenic	No	NF38_03095	WP_038440625.1	-	Acyltransferase family protein	-	M: Cell wall/membrane/envelope biogenesis G: Carbohydrate transport and metabolism						X						X
SNPs	1227707	G	G	G	A	Intragenic	-	NF38_03095	WP_038440625.1	-	Acyltransferase family protein	-	M: Cell wall/membrane/envelope biogenesis G: Carbohydrate transport and metabolism						X						X
SNPs	1235011	C	C	C	T	Intragenic	-	NF38_03050	WP_038440615.1	-	OmpP1/FadL family transporter	-	I: Lipid transport and metabolism P: Inorganic ion transport and metabolism H: Coenzyme transport and metabolism M: Cell wall/membrane/envelope biogenesis							X	X				X			X
SNPs	1243248	A	A	A	G	Intragenic	-	NF38_03015	WP_080291953.1	-	Murein DD-endopeptidase MepM	-	M: Cell wall/membrane/envelope biogenesis D: Cell cycle control, cell division, chromosome partitioning			X									X
SNPs	1248276	G	G	G	A	Intragenic	-	NF38_02995	WP_038440599.1	-	Ribonuclease E	-	J: Translation, ribosomal structure and biogenesis K: Transcription I: Lipid transport and metabolism								X	X	X
SNPs	1255792	G	G	G	A	Intragenic	-	NF38_02960	WP_005656439.1	-	ATP-dependent RNA helicase SrmB	-	L: Replication, recombination and repair K: Transcription V: Defense mechanisms J: Translation, ribosomal structure and biogenesis									X	X	X								X
Phase variation	1289059	16	16	17	19	Intergenic	-	-	-	-	-	-	-		-	-	-	-	-	-	-	-	-	-	-	-	-	-	-	-	-	-	-	-	-
SNPs	1358740	C	C	C	T	Intragenic	-	NF38_02460	WP_038440548.1	-	Glycosyltransferase family 9 protein	-	M: Cell wall/membrane/envelope biogenesis E: Amino acid transport and metabolism N: Cell motility				X								X	X
Indels	1382436	-	-	-	A	Intragenic	Yes	HIB_06730	WP_038440349.1	-	Glycosyltransferase family 25 protein	-	M: Cell wall/membrane/envelope biogenesis G: Carbohydrate transport and metabolism N: Cell motility						X						X	X
SNPs	1383352	T	T	T	C	Intragenic	-	HifGL_000192	-	A7TZT2	Mannosylfructose-phosphate synthase	-	G: Carbohydrate transport and metabolism						X
Phase variation	1385317	20	20	20	14	Intragenic	No	NF38_02325	WP_038440349.1	-	Glycosyltransferase family 25 protein	-	M: Cell wall/membrane/envelope biogenesis G: Carbohydrate transport and metabolism N: Cell motility						X						X	X
SNPs	1405440	G	G	G	A	Intragenic	-	NF38_02225	WP_005649559.1	-	DNA-binding transcriptional regulator OxyR	-	K: Transcription P: Inorganic ion transport and metabolism H: Coenzyme transport and metabolism E: Amino acid transport and metabolism				X			X			X					X
SNPs	1405818	T	T	T	G	Intragenic	-	NF38_02225	WP_005649559.1	-	DNA-binding transcriptional regulator OxyR	-	K: Transcription P: Inorganic ion transport and metabolism H: Coenzyme transport and metabolism E: Amino acid transport and metabolism				X			X			X					X
SNPs	1409481	C	C	C	A	Intragenic	-	NF38_02195	WP_038440499.1	-	Sulfurtransferase complex subunit TusC	-	P: Inorganic ion transport and metabolism O: Posttranslational modification, protein turnover, chaperones													X	X
SNPs	1417514	T	T	T	G	Intragenic	-	NF38_02160	WP_038440493.1	-	2',3'-cyclic-nucleotide 2'-phosphodiesterase	-	F: Nucleotide transport and metabolism					X
SNPs	1424016	T	T	T	G	Intragenic	-	HIB_07910	WP_038440484.1	-	TonB-dependent hemoglobin/transferrin/lactoferrin family receptor (HgpB)	-	P: Inorganic ion transport and metabolism H: Coenzyme transport and metabolism U: Intracellular trafficking, secretion, and vesicular transport M: Cell wall/membrane/envelope biogenesis							X					X			X			X
SNPs	1424017	T	T	T	C	Intragenic	-	HIB_07910	WP_038440484.1	-	TonB-dependent hemoglobin/transferrin/lactoferrin family receptor (HgpB)	-	P: Inorganic ion transport and metabolism H: Coenzyme transport and metabolism U: Intracellular trafficking, secretion, and vesicular transport M: Cell wall/membrane/envelope biogenesis							X					X			X			X
SNPs	1424040	A	A	A	C	Intragenic	-	HIB_07910	WP_038440484.1	-	TonB-dependent hemoglobin/transferrin/lactoferrin family receptor (HgpB)	-	P: Inorganic ion transport and metabolism H: Coenzyme transport and metabolism U: Intracellular trafficking, secretion, and vesicular transport M: Cell wall/membrane/envelope biogenesis							X					X			X			X
SNPs	1424044	T	T	T	C	Intragenic	-	HIB_07910	WP_038440484.1	-	TonB-dependent hemoglobin/transferrin/lactoferrin family receptor (HgpB)	-	P: Inorganic ion transport and metabolism H: Coenzyme transport and metabolism U: Intracellular trafficking, secretion, and vesicular transport M: Cell wall/membrane/envelope biogenesis							X					X			X			X
SNPs	1424048	C	C	C	T	Intragenic	-	HIB_07910	WP_038440484.1	-	TonB-dependent hemoglobin/transferrin/lactoferrin family receptor (HgpB)	-	P: Inorganic ion transport and metabolism H: Coenzyme transport and metabolism U: Intracellular trafficking, secretion, and vesicular transport M: Cell wall/membrane/envelope biogenesis							X					X			X			X
SNPs	1424056	A	A	A	T	Intragenic	-	HIB_07910	WP_038440484.1	-	TonB-dependent hemoglobin/transferrin/lactoferrin family receptor (HgpB)	-	P: Inorganic ion transport and metabolism H: Coenzyme transport and metabolism U: Intracellular trafficking, secretion, and vesicular transport M: Cell wall/membrane/envelope biogenesis							X					X			X			X
SNPs	1424060	T	T	T	C	Intragenic	-	HIB_07910	WP_038440484.1	-	TonB-dependent hemoglobin/transferrin/lactoferrin family receptor (HgpB)	-	P: Inorganic ion transport and metabolism H: Coenzyme transport and metabolism U: Intracellular trafficking, secretion, and vesicular transport M: Cell wall/membrane/envelope biogenesis							X					X			X			X
SNPs	1424075	T	T	T	C	Intragenic	-	HIB_07910	WP_038440484.1	-	TonB-dependent hemoglobin/transferrin/lactoferrin family receptor (HgpB)	-	P: Inorganic ion transport and metabolism H: Coenzyme transport and metabolism U: Intracellular trafficking, secretion, and vesicular transport M: Cell wall/membrane/envelope biogenesis							X					X			X			X
SNPs	1424077	T	T	T	C	Intragenic	-	HIB_07910	WP_038440484.1	-	TonB-dependent hemoglobin/transferrin/lactoferrin family receptor (HgpB)	-	P: Inorganic ion transport and metabolism H: Coenzyme transport and metabolism U: Intracellular trafficking, secretion, and vesicular transport M: Cell wall/membrane/envelope biogenesis							X					X			X			X
SNPs	1424396	C	C	C	T	Intragenic	-	HIB_07910	WP_038440484.1	-	TonB-dependent hemoglobin/transferrin/lactoferrin family receptor (HgpB)	-	P: Inorganic ion transport and metabolism H: Coenzyme transport and metabolism U: Intracellular trafficking, secretion, and vesicular transport M: Cell wall/membrane/envelope biogenesis							X					X			X			X
SNPs	1424405	G	G	G	A	Intragenic	-	HIB_07910	WP_038440484.1	-	TonB-dependent hemoglobin/transferrin/lactoferrin family receptor (HgpB)	-	P: Inorganic ion transport and metabolism H: Coenzyme transport and metabolism U: Intracellular trafficking, secretion, and vesicular transport M: Cell wall/membrane/envelope biogenesis							X					X			X			X
SNPs	1424417	T	T	T	G	Intragenic	-	HIB_07910	WP_038440484.1	-	TonB-dependent hemoglobin/transferrin/lactoferrin family receptor (HgpB)	-	P: Inorganic ion transport and metabolism H: Coenzyme transport and metabolism U: Intracellular trafficking, secretion, and vesicular transport M: Cell wall/membrane/envelope biogenesis							X					X			X			X
SNPs	1424435	G	G	G	C	Intragenic	-	HIB_07910	WP_038440484.1	-	TonB-dependent hemoglobin/transferrin/lactoferrin family receptor (HgpB)	-	P: Inorganic ion transport and metabolism H: Coenzyme transport and metabolism U: Intracellular trafficking, secretion, and vesicular transport M: Cell wall/membrane/envelope biogenesis							X					X			X			X
SNPs	1424660	G	G	G	T	Intragenic	-	HIB_07910	WP_038440484.1	-	TonB-dependent hemoglobin/transferrin/lactoferrin family receptor (HgpB)	-	P: Inorganic ion transport and metabolism H: Coenzyme transport and metabolism U: Intracellular trafficking, secretion, and vesicular transport M: Cell wall/membrane/envelope biogenesis							X					X			X			X
SNPs	1424665	C	C	C	T	Intragenic	-	HIB_07910	WP_038440484.1	-	TonB-dependent hemoglobin/transferrin/lactoferrin family receptor (HgpB)	-	P: Inorganic ion transport and metabolism H: Coenzyme transport and metabolism U: Intracellular trafficking, secretion, and vesicular transport M: Cell wall/membrane/envelope biogenesis							X					X			X			X
SNPs	1424672	A	A	A	C	Intragenic	-	HIB_07910	WP_038440484.1	-	TonB-dependent hemoglobin/transferrin/lactoferrin family receptor (HgpB)	-	P: Inorganic ion transport and metabolism H: Coenzyme transport and metabolism U: Intracellular trafficking, secretion, and vesicular transport M: Cell wall/membrane/envelope biogenesis							X					X			X			X
SNPs	1424678	T	T	T	A	Intragenic	-	HIB_07910	WP_038440484.1	-	TonB-dependent hemoglobin/transferrin/lactoferrin family receptor (HgpB)	-	P: Inorganic ion transport and metabolism H: Coenzyme transport and metabolism U: Intracellular trafficking, secretion, and vesicular transport M: Cell wall/membrane/envelope biogenesis							X					X			X			X
SNPs	1424681	T	T	T	A	Intragenic	-	HIB_07910	WP_038440484.1	-	TonB-dependent hemoglobin/transferrin/lactoferrin family receptor (HgpB)	-	P: Inorganic ion transport and metabolism H: Coenzyme transport and metabolism U: Intracellular trafficking, secretion, and vesicular transport M: Cell wall/membrane/envelope biogenesis							X					X			X			X
SNPs	1424683	T	T	T	G	Intragenic	-	HIB_07910	WP_038440484.1	-	TonB-dependent hemoglobin/transferrin/lactoferrin family receptor (HgpB)	-	P: Inorganic ion transport and metabolism H: Coenzyme transport and metabolism U: Intracellular trafficking, secretion, and vesicular transport M: Cell wall/membrane/envelope biogenesis							X					X			X			X
SNPs	1424685	T	T	T	A	Intragenic	-	HIB_07910	WP_038440484.1	-	TonB-dependent hemoglobin/transferrin/lactoferrin family receptor (HgpB)	-	P: Inorganic ion transport and metabolism H: Coenzyme transport and metabolism U: Intracellular trafficking, secretion, and vesicular transport M: Cell wall/membrane/envelope biogenesis							X					X			X			X
SNPs	1424687	C	C	C	T	Intragenic	-	HIB_07910	WP_038440484.1	-	TonB-dependent hemoglobin/transferrin/lactoferrin family receptor (HgpB)	-	P: Inorganic ion transport and metabolism H: Coenzyme transport and metabolism U: Intracellular trafficking, secretion, and vesicular transport M: Cell wall/membrane/envelope biogenesis							X					X			X			X
SNPs	1424688	A	A	A	T	Intragenic	-	HIB_07910	WP_038440484.1	-	TonB-dependent hemoglobin/transferrin/lactoferrin family receptor (HgpB)	-	P: Inorganic ion transport and metabolism H: Coenzyme transport and metabolism U: Intracellular trafficking, secretion, and vesicular transport M: Cell wall/membrane/envelope biogenesis							X					X			X			X
SNPs	1424689	C	C	C	T	Intragenic	-	HIB_07910	WP_038440484.1	-	TonB-dependent hemoglobin/transferrin/lactoferrin family receptor (HgpB)	-	P: Inorganic ion transport and metabolism H: Coenzyme transport and metabolism U: Intracellular trafficking, secretion, and vesicular transport M: Cell wall/membrane/envelope biogenesis							X					X			X			X
SNPs	1424690	A	A	A	C	Intragenic	-	HIB_07910	WP_038440484.1	-	TonB-dependent hemoglobin/transferrin/lactoferrin family receptor (HgpB)	-	P: Inorganic ion transport and metabolism H: Coenzyme transport and metabolism U: Intracellular trafficking, secretion, and vesicular transport M: Cell wall/membrane/envelope biogenesis							X					X			X			X
SNPs	1424692	G	G	G	C	Intragenic	-	HIB_07910	WP_038440484.1	-	TonB-dependent hemoglobin/transferrin/lactoferrin family receptor (HgpB)	-	P: Inorganic ion transport and metabolism H: Coenzyme transport and metabolism U: Intracellular trafficking, secretion, and vesicular transport M: Cell wall/membrane/envelope biogenesis							X					X			X			X
SNPs	1424693	T	T	T	A	Intragenic	-	HIB_07910	WP_038440484.1	-	TonB-dependent hemoglobin/transferrin/lactoferrin family receptor (HgpB)	-	P: Inorganic ion transport and metabolism H: Coenzyme transport and metabolism U: Intracellular trafficking, secretion, and vesicular transport M: Cell wall/membrane/envelope biogenesis							X					X			X			X
SNPs	1424694	C	C	C	A	Intragenic	-	HIB_07910	WP_038440484.1	-	TonB-dependent hemoglobin/transferrin/lactoferrin family receptor (HgpB)	-	P: Inorganic ion transport and metabolism H: Coenzyme transport and metabolism U: Intracellular trafficking, secretion, and vesicular transport M: Cell wall/membrane/envelope biogenesis							X					X			X			X
SNPs	1424695	T	T	T	G	Intragenic	-	HIB_07910	WP_038440484.1	-	TonB-dependent hemoglobin/transferrin/lactoferrin family receptor (HgpB)	-	P: Inorganic ion transport and metabolism H: Coenzyme transport and metabolism U: Intracellular trafficking, secretion, and vesicular transport M: Cell wall/membrane/envelope biogenesis							X					X			X			X
SNPs	1424696	C	C	C	T	Intragenic	-	HIB_07910	WP_038440484.1	-	TonB-dependent hemoglobin/transferrin/lactoferrin family receptor (HgpB)	-	P: Inorganic ion transport and metabolism H: Coenzyme transport and metabolism U: Intracellular trafficking, secretion, and vesicular transport M: Cell wall/membrane/envelope biogenesis							X					X			X			X
SNPs	1424697	A	A	A	T	Intragenic	-	HIB_07910	WP_038440484.1	-	TonB-dependent hemoglobin/transferrin/lactoferrin family receptor (HgpB)	-	P: Inorganic ion transport and metabolism H: Coenzyme transport and metabolism U: Intracellular trafficking, secretion, and vesicular transport M: Cell wall/membrane/envelope biogenesis							X					X			X			X
SNPs	1424698	G	G	G	T	Intragenic	-	HIB_07910	WP_038440484.1	-	TonB-dependent hemoglobin/transferrin/lactoferrin family receptor (HgpB)	-	P: Inorganic ion transport and metabolism H: Coenzyme transport and metabolism U: Intracellular trafficking, secretion, and vesicular transport M: Cell wall/membrane/envelope biogenesis							X					X			X			X
SNPs	1424699	G	G	G	C	Intragenic	-	HIB_07910	WP_038440484.1	-	TonB-dependent hemoglobin/transferrin/lactoferrin family receptor (HgpB)	-	P: Inorganic ion transport and metabolism H: Coenzyme transport and metabolism U: Intracellular trafficking, secretion, and vesicular transport M: Cell wall/membrane/envelope biogenesis							X					X			X			X
SNPs	1424704	T	T	T	A	Intragenic	-	HIB_07910	WP_038440484.1	-	TonB-dependent hemoglobin/transferrin/lactoferrin family receptor (HgpB)	-	P: Inorganic ion transport and metabolism H: Coenzyme transport and metabolism U: Intracellular trafficking, secretion, and vesicular transport M: Cell wall/membrane/envelope biogenesis							X					X			X			X
SNPs	1424705	C	C	C	T	Intragenic	-	HIB_07910	WP_038440484.1	-	TonB-dependent hemoglobin/transferrin/lactoferrin family receptor (HgpB)	-	P: Inorganic ion transport and metabolism H: Coenzyme transport and metabolism U: Intracellular trafficking, secretion, and vesicular transport M: Cell wall/membrane/envelope biogenesis							X					X			X			X
SNPs	1424707	C	C	C	T	Intragenic	-	HIB_07910	WP_038440484.1	-	TonB-dependent hemoglobin/transferrin/lactoferrin family receptor (HgpB)	-	P: Inorganic ion transport and metabolism H: Coenzyme transport and metabolism U: Intracellular trafficking, secretion, and vesicular transport M: Cell wall/membrane/envelope biogenesis							X					X			X			X
SNPs	1424708	G	G	G	C	Intragenic	-	HIB_07910	WP_038440484.1	-	TonB-dependent hemoglobin/transferrin/lactoferrin family receptor (HgpB)	-	P: Inorganic ion transport and metabolism H: Coenzyme transport and metabolism U: Intracellular trafficking, secretion, and vesicular transport M: Cell wall/membrane/envelope biogenesis							X					X			X			X
SNPs	1424710	A	A	A	T	Intragenic	-	HIB_07910	WP_038440484.1	-	TonB-dependent hemoglobin/transferrin/lactoferrin family receptor (HgpB)	-	P: Inorganic ion transport and metabolism H: Coenzyme transport and metabolism U: Intracellular trafficking, secretion, and vesicular transport M: Cell wall/membrane/envelope biogenesis							X					X			X			X
SNPs	1424711	C	C	C	T	Intragenic	-	HIB_07910	WP_038440484.1	-	TonB-dependent hemoglobin/transferrin/lactoferrin family receptor (HgpB)	-	P: Inorganic ion transport and metabolism H: Coenzyme transport and metabolism U: Intracellular trafficking, secretion, and vesicular transport M: Cell wall/membrane/envelope biogenesis							X					X			X			X
SNPs	1424712	T	T	T	C	Intragenic	-	HIB_07910	WP_038440484.1	-	TonB-dependent hemoglobin/transferrin/lactoferrin family receptor (HgpB)	-	P: Inorganic ion transport and metabolism H: Coenzyme transport and metabolism U: Intracellular trafficking, secretion, and vesicular transport M: Cell wall/membrane/envelope biogenesis							X					X			X			X
SNPs	1424714	T	T	T	G	Intragenic	-	HIB_07910	WP_038440484.1	-	TonB-dependent hemoglobin/transferrin/lactoferrin family receptor (HgpB)	-	P: Inorganic ion transport and metabolism H: Coenzyme transport and metabolism U: Intracellular trafficking, secretion, and vesicular transport M: Cell wall/membrane/envelope biogenesis							X					X			X			X
SNPs	1424716	G	G	G	T	Intragenic	-	HIB_07910	WP_038440484.1	-	TonB-dependent hemoglobin/transferrin/lactoferrin family receptor (HgpB)	-	P: Inorganic ion transport and metabolism H: Coenzyme transport and metabolism U: Intracellular trafficking, secretion, and vesicular transport M: Cell wall/membrane/envelope biogenesis							X					X			X			X
SNPs	1424717	G	G	G	T	Intragenic	-	HIB_07910	WP_038440484.1	-	TonB-dependent hemoglobin/transferrin/lactoferrin family receptor (HgpB)	-	P: Inorganic ion transport and metabolism H: Coenzyme transport and metabolism U: Intracellular trafficking, secretion, and vesicular transport M: Cell wall/membrane/envelope biogenesis							X					X			X			X
SNPs	1424724	T	T	T	A	Intragenic	-	HIB_07910	WP_038440484.1	-	TonB-dependent hemoglobin/transferrin/lactoferrin family receptor (HgpB)	-	P: Inorganic ion transport and metabolism H: Coenzyme transport and metabolism U: Intracellular trafficking, secretion, and vesicular transport M: Cell wall/membrane/envelope biogenesis							X					X			X			X
SNPs	1424726	C	C	C	T	Intragenic	-	HIB_07910	WP_038440484.1	-	TonB-dependent hemoglobin/transferrin/lactoferrin family receptor (HgpB)	-	P: Inorganic ion transport and metabolism H: Coenzyme transport and metabolism U: Intracellular trafficking, secretion, and vesicular transport M: Cell wall/membrane/envelope biogenesis							X					X			X			X
SNPs	1424727	T	T	T	A	Intragenic	-	HIB_07910	WP_038440484.1	-	TonB-dependent hemoglobin/transferrin/lactoferrin family receptor (HgpB)	-	P: Inorganic ion transport and metabolism H: Coenzyme transport and metabolism U: Intracellular trafficking, secretion, and vesicular transport M: Cell wall/membrane/envelope biogenesis							X					X			X			X
SNPs	1424728	G	G	G	T	Intragenic	-	HIB_07910	WP_038440484.1	-	TonB-dependent hemoglobin/transferrin/lactoferrin family receptor (HgpB)	-	P: Inorganic ion transport and metabolism H: Coenzyme transport and metabolism U: Intracellular trafficking, secretion, and vesicular transport M: Cell wall/membrane/envelope biogenesis							X					X			X			X
SNPs	1424729	T	T	T	A	Intragenic	-	HIB_07910	WP_038440484.1	-	TonB-dependent hemoglobin/transferrin/lactoferrin family receptor (HgpB)	-	P: Inorganic ion transport and metabolism H: Coenzyme transport and metabolism U: Intracellular trafficking, secretion, and vesicular transport M: Cell wall/membrane/envelope biogenesis							X					X			X			X
SNPs	1424731	T	T	T	G	Intragenic	-	HIB_07910	WP_038440484.1	-	TonB-dependent hemoglobin/transferrin/lactoferrin family receptor (HgpB)	-	P: Inorganic ion transport and metabolism H: Coenzyme transport and metabolism U: Intracellular trafficking, secretion, and vesicular transport M: Cell wall/membrane/envelope biogenesis							X					X			X			X
SNPs	1424734	A	A	A	C	Intragenic	-	HIB_07910	WP_038440484.1	-	TonB-dependent hemoglobin/transferrin/lactoferrin family receptor (HgpB)	-	P: Inorganic ion transport and metabolism H: Coenzyme transport and metabolism U: Intracellular trafficking, secretion, and vesicular transport M: Cell wall/membrane/envelope biogenesis							X					X			X			X
SNPs	1424735	A	A	A	T	Intragenic	-	HIB_07910	WP_038440484.1	-	TonB-dependent hemoglobin/transferrin/lactoferrin family receptor (HgpB)	-	P: Inorganic ion transport and metabolism H: Coenzyme transport and metabolism U: Intracellular trafficking, secretion, and vesicular transport M: Cell wall/membrane/envelope biogenesis							X					X			X			X
SNPs	1424750	T	T	T	C	Intragenic	-	HIB_07910	WP_038440484.1	-	TonB-dependent hemoglobin/transferrin/lactoferrin family receptor (HgpB)	-	P: Inorganic ion transport and metabolism H: Coenzyme transport and metabolism U: Intracellular trafficking, secretion, and vesicular transport M: Cell wall/membrane/envelope biogenesis							X					X			X			X
SNPs	1424771	A	A	A	T	Intragenic	-	HIB_07910	WP_038440484.1	-	TonB-dependent hemoglobin/transferrin/lactoferrin family receptor (HgpB)	-	P: Inorganic ion transport and metabolism H: Coenzyme transport and metabolism U: Intracellular trafficking, secretion, and vesicular transport M: Cell wall/membrane/envelope biogenesis							X					X			X			X
SNPs	1424785	A	A	A	G	Intragenic	-	HIB_07910	WP_038440484.1	-	TonB-dependent hemoglobin/transferrin/lactoferrin family receptor (HgpB)	-	P: Inorganic ion transport and metabolism H: Coenzyme transport and metabolism U: Intracellular trafficking, secretion, and vesicular transport M: Cell wall/membrane/envelope biogenesis							X					X			X			X
SNPs	1426315	G	G	G	A	Intragenic	-	NF38_02135	WP_192878927.1	-	Hypothetical protein	-	Unknown																						X
SNPs	1426316	C	C	C	G	Intragenic	-	NF38_02135	WP_192878927.1	-	Hypothetical protein	-	Unknown																						X
Phase variation	1426326	44	44	43	28	Intragenic	Yes	NF38_02135	WP_192878927.1	-	Hypothetical protein	-	Unknown																						X
Phase variation	1426504	44	44	43	28	Intragenic	-	HIB_07910	WP_038440484.1	-	TonB-dependent hemoglobin/transferrin/lactoferrin family receptor (HgpB)	-	P: Inorganic ion transport and metabolism H: Coenzyme transport and metabolism U: Intracellular trafficking, secretion, and vesicular transport M: Cell wall/membrane/envelope biogenesis							X					X			X			X
SNPs	1426525	T	T	T	C	Intragenic	-	NF38_02135	WP_192878927.1	-	Hypothetical protein	-	Unknown																						X
SNPs	1427945	T	T	T	G	Intragenic	-	NF38_02225	WP_005649559.1	-	DNA-binding transcriptional regulator OxyR	-	K: Transcription P: Inorganic ion transport and metabolism H: Coenzyme transport and metabolism E: Amino acid transport and metabolism				X			X			X					X
SNPs	1448866	T	T	T	C	Intragenic	-	NF38_02020	WP_038440477.1	-	Sigma-E factor regulatory protein RseB	-	T: Signal transduction mechanisms M: Cell wall/membrane/envelope biogenesis K: Transcription										X		X					X
Phase variation	1456620	36	36	37	22	Intragenic	No	NF38_01815	P44836	-	Putative hemoglobin and hemoglobin-haptoglobin-binding protein 3 (hhuA)	-	P: Inorganic ion transport and metabolism H: Coenzyme transport and metabolism U: Intracellular trafficking, secretion, and vesicular transport M: Cell wall/membrane/envelope biogenesis							X					X			X			X
SNPs	1462440	A	A	A	G	Intragenic	-	NF38_01940	WP_038440459.1	-	Bifunctional UDP-N-acetylglucosamine diphosphorylase/glucosamine-1-phosphate N-acetyltransferase GlmU	-	M: Cell wall/membrane/envelope biogenesis E: Amino acid transport and metabolism				X								X
SNPs	1467583	G	G	G	T	Intragenic	-	NF38_01910	WP_038440454.1	-	NapC/NirT family cytochrome c	-	C: Energy production and conversion O: Posttranslational modification, protein turnover, chaperones G: Carbohydrate transport and metabolism		X				X								X
SNPs	1472718	T	T	T	C	Intragenic	-	NF38_01885	WP_005654520.1	-	LysR family transcriptional regulator	-	K: Transcription P: Inorganic ion transport and metabolism E: Amino acid transport and metabolism				X						X					X
Phase variation	1486955	16	16	16	19	Intragenic	No	NF38_01815	WP_154231637.1	-	TonB-dependent hemoglobin/transferrin/lactoferrin family receptor (HgpB)	-	P: Inorganic ion transport and metabolism H: Coenzyme transport and metabolism U: Intracellular trafficking, secretion, and vesicular transport M: Cell wall/membrane/envelope biogenesis							X					X			X			X
SNPs	1506195	T	T	T	C	Intragenic	-	NF38_01705	WP_005658424.1	-	Glycerol-3-phosphate dehydrogenase subunit GlpB	-	C: Energy production and conversion H: Coenzyme transport and metabolism E: Amino acid transport and metabolism		X		X			X
SNPs	1524825	T	T	T	C	Intragenic	-	NF38_01640	WP_038440413.1	-	tRNA pseudouridine(13) synthase TruD	-	J: Translation, ribosomal structure and biogenesis									X
SNPs	1539341	T	T	T	G	Intragenic	-	NF38_01570	HgpC	-	TonB-dependent hemoglobin/transferrin/lactoferrin family receptor (HgpC)	-	P: Inorganic ion transport and metabolism H: Coenzyme transport and metabolism U: Intracellular trafficking, secretion, and vesicular transport M: Cell wall/membrane/envelope biogenesis							X					X			X			X
Phase variation	1541305	29	29	29	33	Intragenic	Yes	NF38_01570	HgpC	-	TonB-dependent hemoglobin/transferrin/lactoferrin family receptor (HgpC)	-	P: Inorganic ion transport and metabolism H: Coenzyme transport and metabolism U: Intracellular trafficking, secretion, and vesicular transport M: Cell wall/membrane/envelope biogenesis							X					X			X			X
SNPs	1544561	A	A	A	G	Intragenic	-	NF38_01555	WP_005658618.1	-	ATP-dependent protease ATP-binding subunit ClpX	-	O: Posttranslational modification, protein turnover, chaperones D: Cell cycle control, cell division, chromosome partitioning T: Signal transduction mechanisms M: Cell wall/membrane/envelope biogenesis			X									X		X			X
Promoter region	1580188	C	C	C	T	Intergenic	-	NF38_01370	WP_005661561.1	-	DeoR/GlpR family transcriptional regulator	26 nt	K: Transcription G: Carbohydrate transport and metabolism T: Signal transduction mechanisms P: Inorganic ion transport and metabolism						X				X					X		X
SNPs	1610256	T	T	T	C	Intragenic	-	NF38_01240	WP_011272202.1	-	DNA polymerase III subunit alpha	-	L: Replication, recombination and repair J: Translation, ribosomal structure and biogenesis E: Amino acid transport and metabolism				X					X		X
Promoter region	1622244	A	A	A	G	Intergenic	-	NF38_01205	WP_005648504.1	-	Transcriptional repressor LexA	4 nt	K: Transcription T: Signal transduction mechanisms L: Replication, recombination and repair										X	X						X
Phase variation	1629357	14	14	14	8	Intergenic	-	-	-	-	-	-	-		-	-	-	-	-	-	-	-	-	-	-	-	-	-	-	-	-	-	-	-	-
SNPs	1634442	T	T	T	C	Intragenic	-	NF38_01160	WP_038440353.1	-	A/G-specific adenine glycosylase	-	V: Defense mechanisms M: Cell wall/membrane/envelope biogenesis E: Amino acid transport and metabolism				X								X							X
SNPs	1665770	T	T	T	C	Intragenic	-	NF38_00895	WP_005648384.1	-	Phosphoenolpyruvate carboxykinase (ATP)	-	C: Energy production and conversion P: Inorganic ion transport and metabolism		X													X
SNPs	1668262	A	A	A	C	Intragenic	-	NF38_00885	WP_011272224.1	-	Argininosuccinate lyase	-	E: Amino acid transport and metabolism F: Nucleotide transport and metabolism C: Energy production and conversion		X		X	X
SNPs	1682281	T	T	T	C	Intragenic	-	NF38_00825	WP_005652432.1	-	Galactose/methyl galactoside ABC transporter ATP-binding protein MglA	-	V: Defense mechanisms E: Amino acid transport and metabolism P: Inorganic ion transport and metabolism				X											X				X
SNPs	1700124	C	C	C	A	Intragenic	-	NF38_00715	WP_005693196.1	-	DsbA family protein	-	O: Posttranslational modification, protein turnover, chaperones Q: Secondary metabolites biosynthesis, transport and catabolism P: Inorganic ion transport and metabolism														X	X	X
SNPs	1706388	C	C	C	A	Intragenic	-	NF38_00680	WP_038440331.1	-	ABC transporter substrate-binding protein	-	E: Amino acid transport and metabolism K: Transcription N: Cell motility				X						X			X
SNPs	1709090	C	C	C	T	Intragenic	-	NF38_00665	WP_038440330.1	-	DNA polymerase I	-	L: Replication, recombination and repair J: Translation, ribosomal structure and biogenesis D: Cell cycle control, cell division, chromosome partitioning			X						X		X
Phase variation	1719796	2	2	2	1	Intergenic	-	-	-	-	-	-	-		-	-	-	-	-	-	-	-	-	-	-	-	-	-	-	-	-	-	-	-	-
SNPs	1725819	A	A	A	G	Intragenic	-	CHBNII4_01270	WP_042594380.1	-	Hypothetical protein	-	Unknown																						X
SNPs	1728107	A	A	A	G	Intragenic	-	NF38_00625	WP_038440325.1	-	Pyridoxamine 5'-phosphate oxidase	-	H: Coenzyme transport and metabolism V: Defense mechanisms							X												X
Phase variation	1731100	17	17	18	22	Intragenic	Yes	NF38_00615	WP_042602440.1	-	CMP-Neu5Ac--lipooligosaccharide alpha 2-3 sialyltransferase	-	M: Cell wall/membrane/envelope biogenesis												X
SNPs	1731579	A	A	A	G	Intragenic	-	NF38_00610	WP_011272255.1	-	Glutamate--ammonia ligase	-	E: Amino acid transport and metabolism H: Coenzyme transport and metabolism				X			X
Phase variation	1749004	7	7	7	5	Intragenic	Yes	NF38_00530	WP_216593282.1	-	Sulfatase-like hydrolase/transferase	-	I: Lipid transport and metabolism								X
SNPs	1759925	A	A	A	C	Intragenic	-	NF38_00490	WP_038440311.1	-	Cell division protein FtsN	-	D: Cell cycle control, cell division, chromosome partitioning M: Cell wall/membrane/envelope biogenesis U: Intracellular trafficking, secretion, and vesicular transport			X									X						X
SNPs	1790035	G	G	G	A	Intragenic	-	NF38_00350	WP_038440294.1	-	Glycine--tRNA ligase subunit beta	-	J: Translation, ribosomal structure and biogenesis									X
SNPs	1794039	C	C	C	T	Intragenic	-	NF38_00325	WP_038440292.1	-	Catalase	-	P: Inorganic ion transport and metabolism K: Transcription Q: Secondary metabolites biosynthesis, transport and catabolism										X					X	X
SNPs	1806028	C	C	C	T	Intragenic	-	NF38_00270	WP_011272300.1	-	Type II secretion system protein J	-	N: Cell motility W: Extracellular structures U: Intracellular trafficking, secretion, and vesicular transport X: Mobilome: prophages, transposons													X					X		X	X
Phase variation	1824022	3	3	3	4	Intragenic	No	NF38_00170	WP_021034785.1	-	23S rRNA (uracil(747)-C(5))-methyltransferase RlmC	-	J: Translation, ribosomal structure and biogenesis L: Replication, recombination and repair I: Lipid transport and metabolism Q: Secondary metabolites biosynthesis, transport and catabolism								X	X		X					X
SNPs	1846518	T	T	T	C	Intragenic	-	NF38_00050	WP_005688368.1	-	Peroxide stress protein YaaA	-	P: Inorganic ion transport and metabolism															X
Indels	1006409-1007626	CTGCTTGCCATTTGTCGCAACATCAACATGATGCCCAAGTTTTTCTAAAATAGTTTTTGCAACCATAATATTGAGATCAACATCTTCCACTAAAAGAATATTCAAGGATGGTATATTTTTCTTAACAGATTCTTTTTCAGAAATTTCCTGAGCGTGGAGAGTAAGATGGAAAGTCGCGCCTTTTCCTCGCTCACTTTCAACTGTTAAATCCCCTTCCATTAACTGAGCGAGATTTTTAGAAATAGCCAACCCAATACCGCTACCCGCACTTTGCTGACGGCTTTCTTTCACTTGATAATACATTTCAAAAATATGTTTTTGTTCTTCAGGTGAAATCCCCATTCCTGTATCTTTCACAATAAAATGGTAACAATCCTGATTTCTCATAATTTTAAGAAT…	CTGCTTGCCATTTGTCGCAACATCAACATGATGCCCAAGTTTTTCTAAAATAGTTTTTGCAACCATAATATTGAGATCAACATCTTCCACTAAAAGAATATTCAAGGATGGTATATTTTTCTTAACAGATTCTTTTTCAGAAATTTCCTGAGCGTGGAGAGTAAGATGGAAAGTCGCGCCTTTTCCTCGCTCACTTTCAACTGTTAAATCCCCTTCCATTAACTGAGCGAGATTTTTAGAAATAGCCAACCCAATACCGCTACCCGCACTTTGCTGACGGCTTTCTTTCACTTGATAATACATTTCAAAAATATGTTTTTGTTCTTCAGGTGAAATCCCCATTCCTGTATCTTTCACAATAAAATGGTAACAATCCTGATTTCTCATAATTTTAAGAAT…	CTGCTTGCCATTTGTCGCAACATCAACATGATGCCCAAGTTTTTCTAAAATAGTTTTTGCAACCATAATATTGAGATCAACATCTTCCACTAAAAGAATATTCAAGGATGGTATATTTTTCTTAACAGATTCTTTTTCAGAAATTTCCTGAGCGTGGAGAGTAAGATGGAAAGTCGCGCCTTTTCCTCGCTCACTTTCAACTGTTAAATCCCCTTCCATTAACTGAGCGAGATTTTTAGAAATAGCCAACCCAATACCGCTACCCGCACTTTGCTGACGGCTTTCTTTCACTTGATAATACATTTCAAAAATATGTTTTTGTTCTTCAGGTGAAATCCCCATTCCTGTATCTTTCACAATAAAATGGTAACAATCCTGATTTCTCATAATTTTAAGAAT…	-	Intragenic	Yes	CH635_04420	WP_005658465.1	-	Response regulator	-	T: Signal transduction mechanisms K: Transcription N: Cell motility L: Replication, recombination and repair										X	X		X				X
Indels	1007695-1008282	TTAATCTTTATTAATTATCTGTTTGACTAAAATTTGTAATTCAGGAATAACTTGCTCTTCAAACCAAGGATTCTTTGTTGCCCAAAGCTGATTACGTGGGGAAGGGTGCACGAGAGGCATAAAGTGCGGTAAGAATTGACGATAATTTTTAACAGTGTTAGTTACATTATCTTTATTTTCGGGTAAATAATATTTCTGTGCATATTGCCCAATAAGAATAGTGAGCTGAATATTAGGTAGATTCCCTAAAATCATTGGATGCCATCTTTCTGCAAAACCTTGACGAGGTGGTAAATCACCCGATTTACCTTTTCCAGGATAATAGAAATCCATGGGAAGAACCGCAAATATCCCAGAATTATAAAAATAATCGTAATCTACTCCCAACCATTCTCGCAG…	TTAATCTTTATTAATTATCTGTTTGACTAAAATTTGTAATTCAGGAATAACTTGCTCTTCAAACCAAGGATTCTTTGTTGCCCAAAGCTGATTACGTGGGGAAGGGTGCACGAGAGGCATAAAGTGCGGTAAGAATTGACGATAATTTTTAACAGTGTTAGTTACATTATCTTTATTTTCGGGTAAATAATATTTCTGTGCATATTGCCCAATAAGAATAGTGAGCTGAATATTAGGTAGATTCCCTAAAATCATTGGATGCCATCTTTCTGCAAAACCTTGACGAGGTGGTAAATCACCCGATTTACCTTTTCCAGGATAATAGAAATCCATGGGAAGAACCGCAAATATCCCAGAATTATAAAAATAATCGTAATCTACTCCCAACCATTCTCGCAG…	TTAATCTTTATTAATTATCTGTTTGACTAAAATTTGTAATTCAGGAATAACTTGCTCTTCAAACCAAGGATTCTTTGTTGCCCAAAGCTGATTACGTGGGGAAGGGTGCACGAGAGGCATAAAGTGCGGTAAGAATTGACGATAATTTTTAACAGTGTTAGTTACATTATCTTTATTTTCGGGTAAATAATATTTCTGTGCATATTGCCCAATAAGAATAGTGAGCTGAATATTAGGTAGATTCCCTAAAATCATTGGATGCCATCTTTCTGCAAAACCTTGACGAGGTGGTAAATCACCCGATTTACCTTTTCCAGGATAATAGAAATCCATGGGAAGAACCGCAAATATCCCAGAATTATAAAAATAATCGTAATCTACTCCCAACCATTCTCGCAG…	-	Intragenic	Yes	CH635_04415	WP_038440853.1	-	Uracil-DNA glycosylase family protein	-	L: Replication, recombination and repair V: Defense mechanisms F: Nucleotide transport and metabolism N: Cell motility					X						X		X						X
Indels	1008480-1008481	-	-	-	ATGGAAAAATATAATAAACTTCGCATTGAATGGGATTGTCGCCGAGGAATGTTAGAGTTAGATAAAATCATAATGCCTTTTTATTTGAAGCATTTTGATGAATTAACGGATGACAAAAAAGATATCTTTATTCGTTTATTAGCAAGTACGGATTTGCAGTTATTTTCGTGGTTTTTTAATCTTGCGAAATCACAAGATGTAGAGCTTCAAATGATGGTTGAATATATTCAAAAAGTGCAGAAAATCATCATAAATTAA	Intragenic	Yes	CHBNIV1_03730	BBF10012.1	-	Hypothetical protein	-	Unknown																						X
Indels	1008480-1008481	-	-	-	ATGAATTTTATTAAAGAATTTCGCGAATTTGCAATGCGTGGCAATGTCGTAGATATGGCTGTCGGTGTGATTATTGGTAGCGCATTTGGCAAGATCGTAAGTTCACTTGTTAGTGATATTTTTACGCCCGTGTTGGGGATTTTAACTGGTGGTATTGATTTCAAAGATATGAAATTTGTATTAGCACAAGCACAAGGCGATGTTCCTGCTGTTACTTTAAATTATGGTTTGTTTATTCAAAATGTGATTGATTTTATTATTATTGCTTTTGCAATCTTTATGATGATCAAAGTAATCAATAAGGTAAGAAAACCAGAGGAGAAAAAAACTGCACCAAAGGCAGAAACATTGCTTACTGAAATCCGTGATTTATTAAAGAATAAATAA	Intragenic	Yes	NCTC12194_00425	SQJ01130.1	-	Mechanosensitive channel	-	M: Cell wall/membrane/envelope biogenesis D: Cell cycle control, cell division, chromosome partitioning T: Signal transduction mechanisms			X									X					X
Indels	1008480-1008481	-	-	-	ATGAAAATTATCATTTTGGGTGCAGGTCAGGTAGGAACGACGCTTGCAGAAAACTTAGTCAGTGAAGATAACGATATTACCTTAGTGGATAATGAATCTCCTCAGTTACAAACATTGCAAGAAAAGCACGATTTGCGTGTGGTACAAGGCTCTCCATCATCTCCAAAAGTGCTTCGTGACGCAGGCGCGGCAGATGCCGATTTAATGGTTGCCGTGACAGCCTCCGATGAAATCAATATGGTCGCTTGCCAAATGGGCTATACATTATTTAATACGCCAACGCGAATTGCACGTATCCGTAATTCAGAATATTTACGTGAAAAAGACAAGTTGTTCAACAATGAAAATATACCTATTGATCATTTAATTTCGCCTGAAAATCTTGTCACTGATGAAATT…	Intragenic	Yes	NCTC11394_00396	WP_005655192.1	-	NAD-binding component of TrK potassium transporter	-	P: Inorganic ion transport and metabolism G: Carbohydrate transport and metabolism						X									X							X
Indels	1008480-1008481	-	-	-	ATGAAAAAATTTTCTTCTAAAACTATCAAAGTAAAAAATTCAGTAAAAATGACCGCACTTTCGACCAGGGCTATTGCAGCAAACTTAATTTTGCAAGTATTGGATGAAGGTAAATCCTTGTCGGCGTTAATTCCAGAAGTGCAACTTTCTGTAAAAGCCCAAGATTTGCCCTTGCTACAAGAAATTTGTTTTGGCGTGTGTCGAGTATTGCCTCGCTTAGAGCAAATTATCAAACGTCTTGTGGATAAGCCGCTTAAAGGTAAAACTCGCATTGTTCATTGCCTGTTACTTGTAGGGTTATACCAATTGCTTTATATGCGAGTGCCTGCTCATGCGGCAGTTGATGAAGTTGTGAACGCAACAAAATCATTAAAATCTGATAGTTTTAGAGGATTAGTG…	Intragenic	Yes	NP_438784.1	WP_042594341.1	-	16S rRNA (cytosine(967)-C(5))-methyltransferase	-	J: Translation, ribosomal structure and biogenesis K: Transcription L: Replication, recombination and repair I: Lipid transport and metabolism								X	X	X	X
Indels	1008480-1008481	-	-	-	ATGAAATCACTTAATATTATTTTTGCGGGTACGCCAGATTTTGCTGCACAGCATTTACAAGCCATTCTAAATTCTCAACATAACGTGATCGCTGTTTATACGCAATCTGATAAACCAGCTGGTCGCGGTAAGAAATTGCAAGCAAGTCCTGTCAAGCAACTTGCTGAGCAAAATAACATTCCCGTTTATCAACCTAAATCCTTACGTAAAGAAGAAGCACAGTCTGAATTAAAAGCGTTAAATGCAGATGTAATGGTTGTTGTCGCTTATGGATTAATTTTACCGAAAGCTGTATTAGATGCCCCTCGTTTAGGTTGTTTGAATGTGCATGGTTCTATTCTTCCACGTTGGCGAGGTGCAGCACCAATTCAGCGTTCAATTTGGGCTGGCGATGTACAA…	Intragenic	Yes	NP_438783.1	WP_011272118.1	-	Methionyl-tRNA formyltransferase	-	J: Translation, ribosomal structure and biogenesis F: Nucleotide transport and metabolism M: Cell wall/membrane/envelope biogenesis Q: Secondary metabolites biosynthesis, transport and catabolism					X				X			X				X
Indels	1008480-1008481	-	-	-	ATGACCGCACTTAATGTATTAATTTATCCTGATGATCACTTAAAGGTTGTCTGTGAGCCTGTTACTGAAGTTAATGATGCAATTCGTAAAATTGTTGATGATATGTTTGATACGATGTATCAAGAGAAAGGTATTGGTTTAGCTGCACCTCAGGTGGATATTTTGCAACGTATTATTACTATTGATGTTGAAGGCGATAAACAGAATCAGTTTGTTTTGATTAACCCTGAAATTTTGGCTTCAGAAGGCGAAACGGGAATTGAAGAGGGGTGTTTATCCATTCCAGGGTTCCGTGCGTTGGTTCCTCGTAAAGAAAAAGTGACAGTGAGAGCGTTAGATCGTGATGGTAAAGAATTTACTTTAGATGCGGATGGTTTGCTTGCGATCTGTATTCAGCAC…	Intragenic	Yes	CH621_02140	WP_005630900.1	-	Peptide deformylase	-	J: Translation, ribosomal structure and biogenesis									X
Indels	1008480-1008481	-	-	-	ATGGAGGGGGAATTTATGAGTAATTTCTTTAATTCTTTATTTTCTGATAAAGGAGAAATTAAAGGTATTGATAATCAATATTCTGTATCTGAAATCGTAGATATTCTTAAGGAAGAAGGTTATTCTATTAATGTAATACAAGATAATTTTTTGGTGTTTAGATTACAAGGTACGAATGTTGTAGTTGTTCCCCATGATGGAGGTGATATTCAATTTTTTATCATGTATGACGATGATGAGAACCGCTTTTCATTAAGAAAAGTGAATAAAATAAATATTGATTATAGACTCGGAAAATTTTATTTAACAGATGATGATAAATTAGGAATCGAGCTTCTTTTGCGCAATGATGGTAATGGTGTAACTAAGTCTCAAATTATTCAAGGACTATCAGATATT…	Intragenic	Yes	CH621_02145	AAX87642.1	-	Hypothetical protein	-	Unknown																						X
Indels	1092488-1092489	-	-	-	TTACTCTGTGGCGTCAAATCCAGCATCTTCAATGACCTCAATCAGCTGTGCAACATTGACTCGATTTTCATCAAAAGTAATATTTACTTTACCCTCTAATTGCACATCAGCAGATTGTACACCATCTAATTCAGTTAAAACTTGAGTAAGACTTTTTACGCAACAGCCGCAATGTATGCCTTTTATGTTTAATGTGATAGTTTTCATTTTTACTCCTTGTTAGTTGTTTTATTGATGAATGCGATTGGCAGGCCATCCTACCAATCTGAATTGAAATTTT	Intragenic	Yes	NF38_03925	WP_038440794.1	-	Heavy metal translocating P-type ATPase	-	P: Inorganic ion transport and metabolism H: Coenzyme transport and metabolism C: Energy production and conversion		X					X								X
Indels P02_ST139 Prophage 2	1177616-1178767	-	-	-	AT	Intragenic	-	NCTC10665_01603	VEI32446.1	-	Phage-like minor tail protein	-	X: Mobilome: prophages, transposons																					X
Indels P02_ST139 Prophage 2	1179991-1180956	-	-	-	AT	Intragenic	-	NF38_03430	WP_005661745.1	-	Phage-like minor tail protein	-	X: Mobilome: prophages, transposons																					X
Indels P02_ST139 Prophage 2	1191132-1191134	TTT	TTT	TTT	-	Intragenic	-	NF38_03360	WP_038440686.1	-	Phage terminase large subunit family protein	-	X: Mobilome: prophages, transposons																					X
Indels P02_ST139 Prophage 2	1200969-1200991	ATATTTTCACTACCCAGTGCAAA	ATATTTTCACTACCCAGTGCAAA	ATATTTTCACTACCCAGTGCAAA	-	Intragenic	-	NF38_03305	WP_038440676.1	-	Helix-turn-helix domain-containing protein	-	Unknown																						X
Indels P02_ST139 Prophage 2	1200993-1200994	-	-	-	AT	Intragenic	-	NF38_03305	WP_038440676.1	-	Helix-turn-helix domain-containing protein	-	Unknown																						X
Indels P02_ST139 Prophage 2	1202501-1202706	-	-	-	AT	Intragenic	-	CHBNII7_06360	BBE92732.1	-	Hypothetical protein	-	Unknown																						X
Indels P02_ST139 Prophage 2	1203825-1203828	CATC	CATC	CATC	-	Intragenic	-	HIB_16220	-	-	Hypothetical protein	-	Unknown																						X
Indels P02_ST139 Prophage 2	1207669-1209241	-	-	-	AT	Intragenic	-	CH635_03340	WP_013525616.1	-	Hypothetical protein	-	Unknown																						X
Indels P02_ST139 Prophage 2	1210131-1210427	AGTCGGTAGCGACTAATACAGGCGATCGGTCGGCAGCGACTAATACAGGCTATCGGTCGGCAGCGACTAATACAGGCTATCGGTCGGTAGCGACTAATACAGGCTATCGGTCGGCAGCGACTAATACAGGCGATCAGTCGGCA------------------------------------------------------GCGACTAATACAGGCGATCGGTCGGTAGCGACTAATACAGGCTATTGGTCGGCAGCGACTAATACAGGCGATCAGTCGGTAGCGACTAATACAGGCTATCGGTCGGTAGCGACTAATACAGGCTATCGGTCGGCAGCGACTAATACAGGCGATC	AGTCGGTAGCGACTAATACAGGCGATCGGTCGGCAGCGACTAATACAGGCTATCGGTCGGCAGCGACTAATACAGGCTATCGGTCGGTAGCGACTAATACAGGCTATCGGTCGGCAGCGACTAATACAGGCGATCAGTCGGCA------------------------------------------------------GCGACTAATACAGGCGATCGGTCGGTAGCGACTAATACAGGCTATTGGTCGGCAGCGACTAATACAGGCGATCAGTCGGTAGCGACTAATACAGGCTATCGGTCGGTAGCGACTAATACAGGCTATCGGTCGGCAGCGACTAATACAGGCGATC	AGTCGGTAGCGACTAATACAGGCGATCGGTCGGCAGCGACTAATACAGGCTATCGGTCGGCAGCGACTAATACAGGCGATCGGTCGGTAGCGACTAATACAGGCTATCGGTCGGTAGCGACTAATACAGGCGATCAGTCGGCAGCGACTAATACAGGCTATCGGTCGGTAGCGACTAATACAGGCGATCAGTCGGTA	-	Intragenic	-	NF38_03225	WP_038440652.1	-	Hypothetical protein	-	Unknown																						X
Indels P02_ST139 Prophage 2	1210273-1210274	-	-	GCGACTAATACAGGCTATCGGTCGGTAGCGACTAATACAGGCGATCAGTCGGTA	-	Intragenic	-	NF38_03225	WP_038440652.1	-	Hypothetical protein	-	Unknown																						X
Indels	1226880-1226881	-	-	-	ATTTAACGATGTT	Intragenic	No	NF38_03095	WP_038440625.1	-	Acyltransferase family protein	-	M: Cell wall/membrane/envelope biogenesis G: Carbohydrate transport and metabolism						X						X
Promoter region	1388693-1388857	CTGAATCTTTGTTTATGATGGGGGCTAATATAATTAGCCCCTACATGTTTGTCTATGATGTAGATAAATTGTAGGAGGGAATTACATTTGCCCTTTTAATCTACATATGATTGATCTTGTTCCCATAAAATAGGATTATTTTGAATATATTCATAAATCTGCATA	CTGAATCTTTGTTTATGATGGGGGCTAATATAATTAGCCCCTACATGTTTGTCTATGATGTAGATAAATTGTAGGAGGGAATTACATTTGCCCTTTTAATCTACATATGATTGATCTTGTTCCCATAAAATAGGATTATTTTGAATATATTCATAAATCTGCATA	CTGAATCTTTGTTTATGATGGGGGCTAATATAATTAGCCCCTACATGTTTGTCTATGATGTAGATAAATTGTAGGAGGGAATTACATTTGCCCTTTTAATCTACATATGATTGATCTTGTTCCCATAAAATAGGATTATTTTGAATATATTCATAAATCTGCATA	-	Intergenic	-	NF38_02310	WP_038440518.1	-	Decarboxylating NADP(+)-dependent phosphogluconate dehydrogenase	20 nt	Unknown																						X
Indels	1523081-1523092	CGTGATTATGTT	CGTGATTATGTT	CGTGATTATGTT	-	Intragenic	No	NF38_01650	WP_005650761.1	-	Peptidylprolyl isomerase	-	O: Posttranslational modification, protein turnover, chaperones M: Cell wall/membrane/envelope biogenesis K: Transcription										X		X		X
Indels	1856129-1856140	TTGAATATTATT	TTGAATATTATT	TTGAATATTATT	-	Intragenic	No	NF38_00020	WP_038440277.1	-	Autotransporter domain-containing protein	-	Unknown																						X
Indels	21960-21970	TCATCGCCATG	TCATCGCCATG	TCATCGCCATG	-	Intragenic	Yes	HI_1028	WP_005691499.1	-	Sialic acid TRAP transporter substrate-binding protein SiaP	-	G: Carbohydrate transport and metabolism Q: Secondary metabolites biosynthesis, transport and catabolism K: Transcription J: Translation, ribosomal structure and biogenesis		X							X	X						X
Promoter region	264391-264392	-	-	-	C	Intergenic	-	NF38_05835	WP_038441016.1	-	Two-partner secretion (TPS) system translocator Hmw1B	48 nt	U: Intracellular trafficking, secretion, and vesicular transport M: Cell wall/membrane/envelope biogenesis D: Cell cycle control, cell division, chromosome partitioning			X									X						X
Indels	301124-301231	CGCAAAGCGGCGGAGCAGGGATATGCAGAGGCTAAATTTAATTTGGGCCATATGTATTCTAAGGGACGAGGCGTCAAACAAGATGATTTTGAAGCAGTGAACTGGTAT	CGCAAAGCGGCGGAGCAGGGATATGCAGAGGCTAAATTTAATTTGGGCCATATGTATTCTAAGGGACGAGGCGTCAAACAAGATGATTTTGAAGCAGTGAACTGGTAT	CGCAAAGCGGCGGAGCAGGGATATGCAGAGGCTAAATTTAATTTGGGCCATATGTATTCTAAGGGACGAGGCGTCAAACAAGATGATTTTGAAGCAGTGAACTGGTAT	-	Intragenic	No	NF38_07615	WP_011272537.1	-	Sel1 repeat family protein	-	T: Signal transduction mechanisms M: Cell wall/membrane/envelope biogenesis O: Posttranslational modification, protein turnover, chaperones												X		X			X
Indels	357963-358068	ATGTTTGAAAAAATTGAACCTACTAATATTCGTTTTATTAAATTAGGCATAAAAGGATGTTGGGAAAAAGATTGTATTGATAAAAATAGTACAGCAAGTACAAAAA	ATGTTTGAAAAAATTGAACCTACTAATATTCGTTTTATTAAATTAGGCATAAAAGGATGTTGGGAAAAAGATTGTATTGATAAAAATAGTACAGCAAGTACAAAAA	ATGTTTGAAAAAATTGAACCTACTAATATTCGTTTTATTAAATTAGGCATAAAAGGATGTTGGGAAAAAGATTGTATTGATAAAAATAGTACAGCAAGTACAAAAA	-	Intragenic	Yes	NF38_07315	WP_011272575.1	-	Restriction endonuclease	-	T: Signal transduction mechanisms V: Defense mechanisms P: Inorganic ion transport and metabolism E: Amino acid transport and metabolism				X													X		X
Promoter region	392072-392073	-	-	-	T	Intergenic	-	NF38_07140	WP_005628170.1	-	Family dsDNA-mimic protein	5 nt	K: Transcription T: Signal transduction mechanisms										X							X
Indels P02_ST139 Prophage 1	415308-421892	AATTTTAGTCAGATTAAGAAGAGTAAAGCATTATGGCAGCTGAAAAATTAACAAAAAAACGTTTAGCTCAAATTTTAATTATGTTGTGCATTTTAATTATTGCATTTGTTTGGCGATATTTTTAGAAAACAGAAAATTCTTGCTTATTTTTAAAACAAATGGATTATTTCCAATAAATTTTGCTTGTCACATTCTTATATATACGTATAATTCAACCCCATTAAGCCTGGGTGGCGAAATTGGTAGACGCAGCGGATTCAAAATCCGCCGTTGAATAAACGTGTCGGTTCGAGTCCGACCCTAGGCACCAATGTAAATGAAGTCGTAAATCACGAGGGGAATCAATGATTTACGGCTTTTTTATTTGTGCTTTTTTCGCTAATTTCGTCATTTTCTGCA…	AATTTTAGTCAGATTAAGAAGAGTAAAGCATTATGGCAGCTGAAAAATTAACAAAAAAACGTTTAGCTCAAATTTTAATTATGTTGTGCATTTTAATTATTGCATTTGTTTGGCGATATTTTTAGAAAACAGAAAATTCTTGCTTATTTTTAAAACAAATGGATTATTTCCAATAAATTTTGCTTGTCACATTCTTATATATACGTATAATTCAACCCCATTAAGCCTGGGTGGCGAAATTGGTAGACGCAGCGGATTCAAAATCCGCCGTTGAATAAACGTGTCGGTTCGAGTCCGACCCTAGGCACCAATGTAAATGAAGTCGTAAATCACGAGGGGAATCAATGATTTACGGCTTTTTTATTTGTGCTTTTTTCGCTAATTTCGTCATTTTCTGCA…	AATTTTAGTCAGATTAAGAAGAGTAAAGCATTATGGCAGCTGAAAAATTAACAAAAAAACGTTTAGCTCAAATTTTAATTATGTTGTGCATTTTAATTATTGCATTTGTTTGGCGATATTTTTAGAAAACAGAAAATTCTTGCTTATTTTTAAAACAAATGGATTATTTCCAATAAATTTTGCTTGTCACATTCTTATATATACGTATAATTCAACCCCATTAAGCCTGGGTGGCGAAATTGGTAGACGCAGCGGATTCAAAATCCGCCGTTGAATAAACGTGTCGGTTCGAGTCCGACCCTAGGCACCAATGTAAATGAAGTCGTAAATCACGAGGGGAATCAATGATTTACGGCTTTTTTATTTGTGCTTTTTTCGCTAATTTCGTCATTTTCTGCA…	-	Intragenic	-	NC_026611	WP_005641600.1	-	Putative integrase	-	L: Replication, recombination and repair X: Mobilome: prophages, transposons F: Nucleotide transport and metabolism K: Transcription					X					X	X										X
Indels P02_ST139 Prophage 1	415308-421892	AATTTTAGTCAGATTAAGAAGAGTAAAGCATTATGGCAGCTGAAAAATTAACAAAAAAACGTTTAGCTCAAATTTTAATTATGTTGTGCATTTTAATTATTGCATTTGTTTGGCGATATTTTTAGAAAACAGAAAATTCTTGCTTATTTTTAAAACAAATGGATTATTTCCAATAAATTTTGCTTGTCACATTCTTATATATACGTATAATTCAACCCCATTAAGCCTGGGTGGCGAAATTGGTAGACGCAGCGGATTCAAAATCCGCCGTTGAATAAACGTGTCGGTTCGAGTCCGACCCTAGGCACCAATGTAAATGAAGTCGTAAATCACGAGGGGAATCAATGATTTACGGCTTTTTTATTTGTGCTTTTTTCGCTAATTTCGTCATTTTCTGCA…	AATTTTAGTCAGATTAAGAAGAGTAAAGCATTATGGCAGCTGAAAAATTAACAAAAAAACGTTTAGCTCAAATTTTAATTATGTTGTGCATTTTAATTATTGCATTTGTTTGGCGATATTTTTAGAAAACAGAAAATTCTTGCTTATTTTTAAAACAAATGGATTATTTCCAATAAATTTTGCTTGTCACATTCTTATATATACGTATAATTCAACCCCATTAAGCCTGGGTGGCGAAATTGGTAGACGCAGCGGATTCAAAATCCGCCGTTGAATAAACGTGTCGGTTCGAGTCCGACCCTAGGCACCAATGTAAATGAAGTCGTAAATCACGAGGGGAATCAATGATTTACGGCTTTTTTATTTGTGCTTTTTTCGCTAATTTCGTCATTTTCTGCA…	AATTTTAGTCAGATTAAGAAGAGTAAAGCATTATGGCAGCTGAAAAATTAACAAAAAAACGTTTAGCTCAAATTTTAATTATGTTGTGCATTTTAATTATTGCATTTGTTTGGCGATATTTTTAGAAAACAGAAAATTCTTGCTTATTTTTAAAACAAATGGATTATTTCCAATAAATTTTGCTTGTCACATTCTTATATATACGTATAATTCAACCCCATTAAGCCTGGGTGGCGAAATTGGTAGACGCAGCGGATTCAAAATCCGCCGTTGAATAAACGTGTCGGTTCGAGTCCGACCCTAGGCACCAATGTAAATGAAGTCGTAAATCACGAGGGGAATCAATGATTTACGGCTTTTTTATTTGTGCTTTTTTCGCTAATTTCGTCATTTTCTGCA…	-	Intragenic	-	CHBNIII2_13260	BBE98740.1	-	Hypothetical protein	-	Unknown																						X
Indels P02_ST139 Prophage 1	415308-421892	AATTTTAGTCAGATTAAGAAGAGTAAAGCATTATGGCAGCTGAAAAATTAACAAAAAAACGTTTAGCTCAAATTTTAATTATGTTGTGCATTTTAATTATTGCATTTGTTTGGCGATATTTTTAGAAAACAGAAAATTCTTGCTTATTTTTAAAACAAATGGATTATTTCCAATAAATTTTGCTTGTCACATTCTTATATATACGTATAATTCAACCCCATTAAGCCTGGGTGGCGAAATTGGTAGACGCAGCGGATTCAAAATCCGCCGTTGAATAAACGTGTCGGTTCGAGTCCGACCCTAGGCACCAATGTAAATGAAGTCGTAAATCACGAGGGGAATCAATGATTTACGGCTTTTTTATTTGTGCTTTTTTCGCTAATTTCGTCATTTTCTGCA…	AATTTTAGTCAGATTAAGAAGAGTAAAGCATTATGGCAGCTGAAAAATTAACAAAAAAACGTTTAGCTCAAATTTTAATTATGTTGTGCATTTTAATTATTGCATTTGTTTGGCGATATTTTTAGAAAACAGAAAATTCTTGCTTATTTTTAAAACAAATGGATTATTTCCAATAAATTTTGCTTGTCACATTCTTATATATACGTATAATTCAACCCCATTAAGCCTGGGTGGCGAAATTGGTAGACGCAGCGGATTCAAAATCCGCCGTTGAATAAACGTGTCGGTTCGAGTCCGACCCTAGGCACCAATGTAAATGAAGTCGTAAATCACGAGGGGAATCAATGATTTACGGCTTTTTTATTTGTGCTTTTTTCGCTAATTTCGTCATTTTCTGCA…	AATTTTAGTCAGATTAAGAAGAGTAAAGCATTATGGCAGCTGAAAAATTAACAAAAAAACGTTTAGCTCAAATTTTAATTATGTTGTGCATTTTAATTATTGCATTTGTTTGGCGATATTTTTAGAAAACAGAAAATTCTTGCTTATTTTTAAAACAAATGGATTATTTCCAATAAATTTTGCTTGTCACATTCTTATATATACGTATAATTCAACCCCATTAAGCCTGGGTGGCGAAATTGGTAGACGCAGCGGATTCAAAATCCGCCGTTGAATAAACGTGTCGGTTCGAGTCCGACCCTAGGCACCAATGTAAATGAAGTCGTAAATCACGAGGGGAATCAATGATTTACGGCTTTTTTATTTGTGCTTTTTTCGCTAATTTCGTCATTTTCTGCA…	-	Intragenic	-	CHBNIII2_13250	BBE98739.1	-	Hypothetical protein	-	Unknown																						X
Indels P02_ST139 Prophage 1	415308-421892	AATTTTAGTCAGATTAAGAAGAGTAAAGCATTATGGCAGCTGAAAAATTAACAAAAAAACGTTTAGCTCAAATTTTAATTATGTTGTGCATTTTAATTATTGCATTTGTTTGGCGATATTTTTAGAAAACAGAAAATTCTTGCTTATTTTTAAAACAAATGGATTATTTCCAATAAATTTTGCTTGTCACATTCTTATATATACGTATAATTCAACCCCATTAAGCCTGGGTGGCGAAATTGGTAGACGCAGCGGATTCAAAATCCGCCGTTGAATAAACGTGTCGGTTCGAGTCCGACCCTAGGCACCAATGTAAATGAAGTCGTAAATCACGAGGGGAATCAATGATTTACGGCTTTTTTATTTGTGCTTTTTTCGCTAATTTCGTCATTTTCTGCA…	AATTTTAGTCAGATTAAGAAGAGTAAAGCATTATGGCAGCTGAAAAATTAACAAAAAAACGTTTAGCTCAAATTTTAATTATGTTGTGCATTTTAATTATTGCATTTGTTTGGCGATATTTTTAGAAAACAGAAAATTCTTGCTTATTTTTAAAACAAATGGATTATTTCCAATAAATTTTGCTTGTCACATTCTTATATATACGTATAATTCAACCCCATTAAGCCTGGGTGGCGAAATTGGTAGACGCAGCGGATTCAAAATCCGCCGTTGAATAAACGTGTCGGTTCGAGTCCGACCCTAGGCACCAATGTAAATGAAGTCGTAAATCACGAGGGGAATCAATGATTTACGGCTTTTTTATTTGTGCTTTTTTCGCTAATTTCGTCATTTTCTGCA…	AATTTTAGTCAGATTAAGAAGAGTAAAGCATTATGGCAGCTGAAAAATTAACAAAAAAACGTTTAGCTCAAATTTTAATTATGTTGTGCATTTTAATTATTGCATTTGTTTGGCGATATTTTTAGAAAACAGAAAATTCTTGCTTATTTTTAAAACAAATGGATTATTTCCAATAAATTTTGCTTGTCACATTCTTATATATACGTATAATTCAACCCCATTAAGCCTGGGTGGCGAAATTGGTAGACGCAGCGGATTCAAAATCCGCCGTTGAATAAACGTGTCGGTTCGAGTCCGACCCTAGGCACCAATGTAAATGAAGTCGTAAATCACGAGGGGAATCAATGATTTACGGCTTTTTTATTTGTGCTTTTTTCGCTAATTTCGTCATTTTCTGCA…	-	Intragenic	-	CH628_00430	WP_005668273.1	-	Hypothetical protein	-	Unknown																						X
Indels P02_ST139 Prophage 1	415308-421892	AATTTTAGTCAGATTAAGAAGAGTAAAGCATTATGGCAGCTGAAAAATTAACAAAAAAACGTTTAGCTCAAATTTTAATTATGTTGTGCATTTTAATTATTGCATTTGTTTGGCGATATTTTTAGAAAACAGAAAATTCTTGCTTATTTTTAAAACAAATGGATTATTTCCAATAAATTTTGCTTGTCACATTCTTATATATACGTATAATTCAACCCCATTAAGCCTGGGTGGCGAAATTGGTAGACGCAGCGGATTCAAAATCCGCCGTTGAATAAACGTGTCGGTTCGAGTCCGACCCTAGGCACCAATGTAAATGAAGTCGTAAATCACGAGGGGAATCAATGATTTACGGCTTTTTTATTTGTGCTTTTTTCGCTAATTTCGTCATTTTCTGCA…	AATTTTAGTCAGATTAAGAAGAGTAAAGCATTATGGCAGCTGAAAAATTAACAAAAAAACGTTTAGCTCAAATTTTAATTATGTTGTGCATTTTAATTATTGCATTTGTTTGGCGATATTTTTAGAAAACAGAAAATTCTTGCTTATTTTTAAAACAAATGGATTATTTCCAATAAATTTTGCTTGTCACATTCTTATATATACGTATAATTCAACCCCATTAAGCCTGGGTGGCGAAATTGGTAGACGCAGCGGATTCAAAATCCGCCGTTGAATAAACGTGTCGGTTCGAGTCCGACCCTAGGCACCAATGTAAATGAAGTCGTAAATCACGAGGGGAATCAATGATTTACGGCTTTTTTATTTGTGCTTTTTTCGCTAATTTCGTCATTTTCTGCA…	AATTTTAGTCAGATTAAGAAGAGTAAAGCATTATGGCAGCTGAAAAATTAACAAAAAAACGTTTAGCTCAAATTTTAATTATGTTGTGCATTTTAATTATTGCATTTGTTTGGCGATATTTTTAGAAAACAGAAAATTCTTGCTTATTTTTAAAACAAATGGATTATTTCCAATAAATTTTGCTTGTCACATTCTTATATATACGTATAATTCAACCCCATTAAGCCTGGGTGGCGAAATTGGTAGACGCAGCGGATTCAAAATCCGCCGTTGAATAAACGTGTCGGTTCGAGTCCGACCCTAGGCACCAATGTAAATGAAGTCGTAAATCACGAGGGGAATCAATGATTTACGGCTTTTTTATTTGTGCTTTTTTCGCTAATTTCGTCATTTTCTGCA…	-	Intragenic	-	NC_028956	WP_116967503.1	-	Pyruvate kinase	-	Unknown																						X
Indels P02_ST139 Prophage 1	415308-421892	AATTTTAGTCAGATTAAGAAGAGTAAAGCATTATGGCAGCTGAAAAATTAACAAAAAAACGTTTAGCTCAAATTTTAATTATGTTGTGCATTTTAATTATTGCATTTGTTTGGCGATATTTTTAGAAAACAGAAAATTCTTGCTTATTTTTAAAACAAATGGATTATTTCCAATAAATTTTGCTTGTCACATTCTTATATATACGTATAATTCAACCCCATTAAGCCTGGGTGGCGAAATTGGTAGACGCAGCGGATTCAAAATCCGCCGTTGAATAAACGTGTCGGTTCGAGTCCGACCCTAGGCACCAATGTAAATGAAGTCGTAAATCACGAGGGGAATCAATGATTTACGGCTTTTTTATTTGTGCTTTTTTCGCTAATTTCGTCATTTTCTGCA…	AATTTTAGTCAGATTAAGAAGAGTAAAGCATTATGGCAGCTGAAAAATTAACAAAAAAACGTTTAGCTCAAATTTTAATTATGTTGTGCATTTTAATTATTGCATTTGTTTGGCGATATTTTTAGAAAACAGAAAATTCTTGCTTATTTTTAAAACAAATGGATTATTTCCAATAAATTTTGCTTGTCACATTCTTATATATACGTATAATTCAACCCCATTAAGCCTGGGTGGCGAAATTGGTAGACGCAGCGGATTCAAAATCCGCCGTTGAATAAACGTGTCGGTTCGAGTCCGACCCTAGGCACCAATGTAAATGAAGTCGTAAATCACGAGGGGAATCAATGATTTACGGCTTTTTTATTTGTGCTTTTTTCGCTAATTTCGTCATTTTCTGCA…	AATTTTAGTCAGATTAAGAAGAGTAAAGCATTATGGCAGCTGAAAAATTAACAAAAAAACGTTTAGCTCAAATTTTAATTATGTTGTGCATTTTAATTATTGCATTTGTTTGGCGATATTTTTAGAAAACAGAAAATTCTTGCTTATTTTTAAAACAAATGGATTATTTCCAATAAATTTTGCTTGTCACATTCTTATATATACGTATAATTCAACCCCATTAAGCCTGGGTGGCGAAATTGGTAGACGCAGCGGATTCAAAATCCGCCGTTGAATAAACGTGTCGGTTCGAGTCCGACCCTAGGCACCAATGTAAATGAAGTCGTAAATCACGAGGGGAATCAATGATTTACGGCTTTTTTATTTGTGCTTTTTTCGCTAATTTCGTCATTTTCTGCA…	-	Intragenic	-	NC_005856	WP_038440645.1	-	DNA cytosine methyltransferase	-	L: Replication, recombination and repair I: Lipid transport and metabolism Q: Secondary metabolites biosynthesis, transport and catabolism K: Transcription								X		X	X					X
Indels P02_ST139 Prophage 1	415308-421892	AATTTTAGTCAGATTAAGAAGAGTAAAGCATTATGGCAGCTGAAAAATTAACAAAAAAACGTTTAGCTCAAATTTTAATTATGTTGTGCATTTTAATTATTGCATTTGTTTGGCGATATTTTTAGAAAACAGAAAATTCTTGCTTATTTTTAAAACAAATGGATTATTTCCAATAAATTTTGCTTGTCACATTCTTATATATACGTATAATTCAACCCCATTAAGCCTGGGTGGCGAAATTGGTAGACGCAGCGGATTCAAAATCCGCCGTTGAATAAACGTGTCGGTTCGAGTCCGACCCTAGGCACCAATGTAAATGAAGTCGTAAATCACGAGGGGAATCAATGATTTACGGCTTTTTTATTTGTGCTTTTTTCGCTAATTTCGTCATTTTCTGCA…	AATTTTAGTCAGATTAAGAAGAGTAAAGCATTATGGCAGCTGAAAAATTAACAAAAAAACGTTTAGCTCAAATTTTAATTATGTTGTGCATTTTAATTATTGCATTTGTTTGGCGATATTTTTAGAAAACAGAAAATTCTTGCTTATTTTTAAAACAAATGGATTATTTCCAATAAATTTTGCTTGTCACATTCTTATATATACGTATAATTCAACCCCATTAAGCCTGGGTGGCGAAATTGGTAGACGCAGCGGATTCAAAATCCGCCGTTGAATAAACGTGTCGGTTCGAGTCCGACCCTAGGCACCAATGTAAATGAAGTCGTAAATCACGAGGGGAATCAATGATTTACGGCTTTTTTATTTGTGCTTTTTTCGCTAATTTCGTCATTTTCTGCA…	AATTTTAGTCAGATTAAGAAGAGTAAAGCATTATGGCAGCTGAAAAATTAACAAAAAAACGTTTAGCTCAAATTTTAATTATGTTGTGCATTTTAATTATTGCATTTGTTTGGCGATATTTTTAGAAAACAGAAAATTCTTGCTTATTTTTAAAACAAATGGATTATTTCCAATAAATTTTGCTTGTCACATTCTTATATATACGTATAATTCAACCCCATTAAGCCTGGGTGGCGAAATTGGTAGACGCAGCGGATTCAAAATCCGCCGTTGAATAAACGTGTCGGTTCGAGTCCGACCCTAGGCACCAATGTAAATGAAGTCGTAAATCACGAGGGGAATCAATGATTTACGGCTTTTTTATTTGTGCTTTTTTCGCTAATTTCGTCATTTTCTGCA…	-	Intragenic	-	CH617_08050	WP_038440647.1	-	Hypothetical protein	-	Unknown																						X
Indels P02_ST139 Prophage 1	415308-421892	AATTTTAGTCAGATTAAGAAGAGTAAAGCATTATGGCAGCTGAAAAATTAACAAAAAAACGTTTAGCTCAAATTTTAATTATGTTGTGCATTTTAATTATTGCATTTGTTTGGCGATATTTTTAGAAAACAGAAAATTCTTGCTTATTTTTAAAACAAATGGATTATTTCCAATAAATTTTGCTTGTCACATTCTTATATATACGTATAATTCAACCCCATTAAGCCTGGGTGGCGAAATTGGTAGACGCAGCGGATTCAAAATCCGCCGTTGAATAAACGTGTCGGTTCGAGTCCGACCCTAGGCACCAATGTAAATGAAGTCGTAAATCACGAGGGGAATCAATGATTTACGGCTTTTTTATTTGTGCTTTTTTCGCTAATTTCGTCATTTTCTGCA…	AATTTTAGTCAGATTAAGAAGAGTAAAGCATTATGGCAGCTGAAAAATTAACAAAAAAACGTTTAGCTCAAATTTTAATTATGTTGTGCATTTTAATTATTGCATTTGTTTGGCGATATTTTTAGAAAACAGAAAATTCTTGCTTATTTTTAAAACAAATGGATTATTTCCAATAAATTTTGCTTGTCACATTCTTATATATACGTATAATTCAACCCCATTAAGCCTGGGTGGCGAAATTGGTAGACGCAGCGGATTCAAAATCCGCCGTTGAATAAACGTGTCGGTTCGAGTCCGACCCTAGGCACCAATGTAAATGAAGTCGTAAATCACGAGGGGAATCAATGATTTACGGCTTTTTTATTTGTGCTTTTTTCGCTAATTTCGTCATTTTCTGCA…	AATTTTAGTCAGATTAAGAAGAGTAAAGCATTATGGCAGCTGAAAAATTAACAAAAAAACGTTTAGCTCAAATTTTAATTATGTTGTGCATTTTAATTATTGCATTTGTTTGGCGATATTTTTAGAAAACAGAAAATTCTTGCTTATTTTTAAAACAAATGGATTATTTCCAATAAATTTTGCTTGTCACATTCTTATATATACGTATAATTCAACCCCATTAAGCCTGGGTGGCGAAATTGGTAGACGCAGCGGATTCAAAATCCGCCGTTGAATAAACGTGTCGGTTCGAGTCCGACCCTAGGCACCAATGTAAATGAAGTCGTAAATCACGAGGGGAATCAATGATTTACGGCTTTTTTATTTGTGCTTTTTTCGCTAATTTCGTCATTTTCTGCA…	-	Intragenic	-	CH617_08045	WP_005652247.1	-	Hypothetical protein	-	Unknown																						X
Indels P02_ST139 Prophage 1	415308-421892	AATTTTAGTCAGATTAAGAAGAGTAAAGCATTATGGCAGCTGAAAAATTAACAAAAAAACGTTTAGCTCAAATTTTAATTATGTTGTGCATTTTAATTATTGCATTTGTTTGGCGATATTTTTAGAAAACAGAAAATTCTTGCTTATTTTTAAAACAAATGGATTATTTCCAATAAATTTTGCTTGTCACATTCTTATATATACGTATAATTCAACCCCATTAAGCCTGGGTGGCGAAATTGGTAGACGCAGCGGATTCAAAATCCGCCGTTGAATAAACGTGTCGGTTCGAGTCCGACCCTAGGCACCAATGTAAATGAAGTCGTAAATCACGAGGGGAATCAATGATTTACGGCTTTTTTATTTGTGCTTTTTTCGCTAATTTCGTCATTTTCTGCA…	AATTTTAGTCAGATTAAGAAGAGTAAAGCATTATGGCAGCTGAAAAATTAACAAAAAAACGTTTAGCTCAAATTTTAATTATGTTGTGCATTTTAATTATTGCATTTGTTTGGCGATATTTTTAGAAAACAGAAAATTCTTGCTTATTTTTAAAACAAATGGATTATTTCCAATAAATTTTGCTTGTCACATTCTTATATATACGTATAATTCAACCCCATTAAGCCTGGGTGGCGAAATTGGTAGACGCAGCGGATTCAAAATCCGCCGTTGAATAAACGTGTCGGTTCGAGTCCGACCCTAGGCACCAATGTAAATGAAGTCGTAAATCACGAGGGGAATCAATGATTTACGGCTTTTTTATTTGTGCTTTTTTCGCTAATTTCGTCATTTTCTGCA…	AATTTTAGTCAGATTAAGAAGAGTAAAGCATTATGGCAGCTGAAAAATTAACAAAAAAACGTTTAGCTCAAATTTTAATTATGTTGTGCATTTTAATTATTGCATTTGTTTGGCGATATTTTTAGAAAACAGAAAATTCTTGCTTATTTTTAAAACAAATGGATTATTTCCAATAAATTTTGCTTGTCACATTCTTATATATACGTATAATTCAACCCCATTAAGCCTGGGTGGCGAAATTGGTAGACGCAGCGGATTCAAAATCCGCCGTTGAATAAACGTGTCGGTTCGAGTCCGACCCTAGGCACCAATGTAAATGAAGTCGTAAATCACGAGGGGAATCAATGATTTACGGCTTTTTTATTTGTGCTTTTTTCGCTAATTTCGTCATTTTCTGCA…	-	Intragenic	-	CH617_08040	WP_005641732.1	-	Hypothetical protein	-	Unknown																						X
Indels P02_ST139 Prophage 1	421893-422928	CCTGTATTAGTCGCTACCGACCGATAGCCTGTATTAGTCGCTGCCGACTGATCGCCTGTATTAGTCGCTACCGACCGATAGCCTGTATTAGTCGCTACCGACCGATAGCCTGTATTAGTCGCTACCGACCGATAGCCTGTATTAGTCGCTACCGACTGATCGCCTGTATTAGTCGCTACCGACCGATAGCCTGTATTAGTCGCTGCCGACCAATAGCCTGTATTGGACACCTTGGCAGCATCCCAATCAACTTTACCTTTTATCCATTCAACGGCTTTTTTTATCATTTCCGGTAAGTTAATTTCGGTTTCGATCGTGATTTTTGCAGATGCAATTTTTGTATCATCACTATCTTTTGATGTTTCGCCGCTCATTTTAACTACAGCAAATTTACTTACC…	CCTGTATTAGTCGCTACCGACCGATAGCCTGTATTAGTCGCTGCCGACTGATCGCCTGTATTAGTCGCTACCGACCGATAGCCTGTATTAGTCGCTACCGACCGATAGCCTGTATTAGTCGCTACCGACCGATAGCCTGTATTAGTCGCTACCGACTGATCGCCTGTATTAGTCGCTACCGACCGATAGCCTGTATTAGTCGCTGCCGACCAATAGCCTGTATTGGACACCTTGGCAGCATCCCAATCAACTTTACCTTTTATCCATTCAACGGCTTTTTTTATCATTTCCGGTAAGTTAATTTCGGTTTCGATCGTGATTTTTGCAGATGCAATTTTTGTATCATCACTATCTTTTGATGTTTCGCCGCTCATTTTAACTACAGCAAATTTACTTACC…	CCTGTATTAGTCGCTACCGACCGATAGCCTGTATTAGTCGCTGCCGACTGATCGCCTGTATTAGTCGCTACCGACCGATAGCCTGTATTAGTCGCTACCGACCGATAGCCTGTATTAGTCGCTACCGACCGATAGCCTGTATTAGTCGCTACCGACTGATCGCCTGTATTAGTCGCTACCGACCGATAGCCTGTATTAGTCGCTGCCGACCAATAGCCTGTATTGGACACCTTGGCAGCATCCCAATCAACTTTACCTTTTATCCATTCAACGGCTTTTTTTATCATTTCCGGTAAGTTAATTTCGGTTTCGATCGTGATTTTTGCAGATGCAATTTTTGTATCATCACTATCTTTTGATGTTTCGCCGCTCATTTTAACTACAGCAAATTTACTTACC…	-	Intragenic	-	NC_030931	WP_038440652.1	-	Hypothetical protein	-	Unknown																						X
Indels P02_ST139 Prophage 1	421893-422928	CCTGTATTAGTCGCTACCGACCGATAGCCTGTATTAGTCGCTGCCGACTGATCGCCTGTATTAGTCGCTACCGACCGATAGCCTGTATTAGTCGCTACCGACCGATAGCCTGTATTAGTCGCTACCGACCGATAGCCTGTATTAGTCGCTACCGACTGATCGCCTGTATTAGTCGCTACCGACCGATAGCCTGTATTAGTCGCTGCCGACCAATAGCCTGTATTGGACACCTTGGCAGCATCCCAATCAACTTTACCTTTTATCCATTCAACGGCTTTTTTTATCATTTCCGGTAAGTTAATTTCGGTTTCGATCGTGATTTTTGCAGATGCAATTTTTGTATCATCACTATCTTTTGATGTTTCGCCGCTCATTTTAACTACAGCAAATTTACTTACC…	CCTGTATTAGTCGCTACCGACCGATAGCCTGTATTAGTCGCTGCCGACTGATCGCCTGTATTAGTCGCTACCGACCGATAGCCTGTATTAGTCGCTACCGACCGATAGCCTGTATTAGTCGCTACCGACCGATAGCCTGTATTAGTCGCTACCGACTGATCGCCTGTATTAGTCGCTACCGACCGATAGCCTGTATTAGTCGCTGCCGACCAATAGCCTGTATTGGACACCTTGGCAGCATCCCAATCAACTTTACCTTTTATCCATTCAACGGCTTTTTTTATCATTTCCGGTAAGTTAATTTCGGTTTCGATCGTGATTTTTGCAGATGCAATTTTTGTATCATCACTATCTTTTGATGTTTCGCCGCTCATTTTAACTACAGCAAATTTACTTACC…	CCTGTATTAGTCGCTACCGACCGATAGCCTGTATTAGTCGCTGCCGACTGATCGCCTGTATTAGTCGCTACCGACCGATAGCCTGTATTAGTCGCTACCGACCGATAGCCTGTATTAGTCGCTACCGACCGATAGCCTGTATTAGTCGCTACCGACTGATCGCCTGTATTAGTCGCTACCGACCGATAGCCTGTATTAGTCGCTGCCGACCAATAGCCTGTATTGGACACCTTGGCAGCATCCCAATCAACTTTACCTTTTATCCATTCAACGGCTTTTTTTATCATTTCCGGTAAGTTAATTTCGGTTTCGATCGTGATTTTTGCAGATGCAATTTTTGTATCATCACTATCTTTTGATGTTTCGCCGCTCATTTTAACTACAGCAAATTTACTTACC…	-	Intragenic	-	NC_020488	WP_038440655.1	-	Single-stranded DNA-binding protein	-	L: Replication, recombination and repair X: Mobilome: prophages, transposons J: Translation, ribosomal structure and biogenesis									X		X										X
High variable region Prophage 1	422929-439971	AATGACCGACTAATATCACGGTGTTGGTATTACGTGCCATTAGCGCATCTCCTGTATGAGTTGTTGATAATATTCTTGAGCAATTTCTACTCGTTCTTTGATTTTCTCGATGATTTTCTCATCACGTTTAATTATGACCGTCGTGATACGTTTTTCTTGGGGGATTTGCTCAACCAAGTCAATGTATCTGTTTGGGTCGTCATAGCTTGATAATTGGTCATAAGGAGTGGGCAGGAGGACAAAATCAATTTGCGCCTCATCACAATCCCATAACCACATATAGCCTTGCATTTGTGCGTCATACCCCGCTTTTTTGGCTTTTTCTTCTGCCTCATCAGCAAAAAAAGGGTGTGAGCCAATATCCCAAGAACATTTAGTGTCTATGATTAATCTTCGGCT…	AATGACCGACTAATATCACGGTGTTGGTATTACGTGCCATTAGCGCATCTCCTGTATGAGTTGTTGATAATATTCTTGAGCAATTTCTACTCGTTCTTTGATTTTCTCGATGATTTTCTCATCACGTTTAATTATGACCGTCGTGATACGTTTTTCTTGGGGGATTTGCTCAACCAAGTCAATGTATCTGTTTGGGTCGTCATAGCTTGATAATTGGTCATAAGGAGTGGGCAGGAGGACAAAATCAATTTGCGCCTCATCACAATCCCATAACCACATATAGCCTTGCATTTGTGCGTCATACCCCGCTTTTTTGGCTTTTTCTTCTGCCTCATCAGCAAAAAAAGGGTGTGAGCCAATATCCCAAGAACATTTAGTGTCTATGATTAATCTTCGGCT…	AATGACCGACTAATATCACGGTGTTGGTATTACGTGCCATTAGCGCATCTCCTGTATGAGTTGTTGATAATATTCTTGAGCAATTTCTACTCGTTCTTTGATTTTCTCGATGATTTTCTCATCACGTTTAATTATGACCGTCGTGATACGTTTTTCTTGGGGGATTTGCTCAACCAAGTCAATGTATCTGTTTGGGTCGTCATAGCTTGATAATTGGTCATAAGGAGTGGGCAGGAGGACAAAATCAATTTGCGCCTCATCACAATCCCATAACCACATATAGCCTTGCATTTGTGCGTCATACCCCGCTTTTTTGGCTTTTTCTTCTGCCTCATCAGCAAAAAAAGGGTGTGAGCCAATATCCCAAGAACATTTAGTGTCTATGATTAATCTTCGGCT…	AATTTTAGTCAGATTAAGAAGAGTAAAGCATTATGGCAGCTGAAAAATTAACAAAAAAACGTTTAGCTCAAATTTTAATTATGTTGTGCATTTTAATTATTGCATTTGTTTGGCGATATTTTTAGAAAACAGAAAATTCTTGCTTATTTTTAAAACAAATGGATTATTTCCAATAAATTTTGCTTGTCACATTCTTATATATACGTATAATTCAACCCCATTAAGCCTGGGTGGCGAAATTGGTAGACGCAGCGGATTCAAAATCCGCCGTTGAATAAACGTGTCGGTTCGAGTCCGACCCTAGGCACCACATACAAACCCTTGATCGTTGGTCAGGGGTTTTTCTTTTATGTATTTCAACCAGTAAAATCAATAAGTTACGTTCATATCCGCTATAAA…	Intragenic	-	NC_028743	-	-	Exonuclease	-	Unknown																						X
High variable region Prophage 1	422929-439971	AATGACCGACTAATATCACGGTGTTGGTATTACGTGCCATTAGCGCATCTCCTGTATGAGTTGTTGATAATATTCTTGAGCAATTTCTACTCGTTCTTTGATTTTCTCGATGATTTTCTCATCACGTTTAATTATGACCGTCGTGATACGTTTTTCTTGGGGGATTTGCTCAACCAAGTCAATGTATCTGTTTGGGTCGTCATAGCTTGATAATTGGTCATAAGGAGTGGGCAGGAGGACAAAATCAATTTGCGCCTCATCACAATCCCATAACCACATATAGCCTTGCATTTGTGCGTCATACCCCGCTTTTTTGGCTTTTTCTTCTGCCTCATCAGCAAAAAAAGGGTGTGAGCCAATATCCCAAGAACATTTAGTGTCTATGATTAATCTTCGGCT…	AATGACCGACTAATATCACGGTGTTGGTATTACGTGCCATTAGCGCATCTCCTGTATGAGTTGTTGATAATATTCTTGAGCAATTTCTACTCGTTCTTTGATTTTCTCGATGATTTTCTCATCACGTTTAATTATGACCGTCGTGATACGTTTTTCTTGGGGGATTTGCTCAACCAAGTCAATGTATCTGTTTGGGTCGTCATAGCTTGATAATTGGTCATAAGGAGTGGGCAGGAGGACAAAATCAATTTGCGCCTCATCACAATCCCATAACCACATATAGCCTTGCATTTGTGCGTCATACCCCGCTTTTTTGGCTTTTTCTTCTGCCTCATCAGCAAAAAAAGGGTGTGAGCCAATATCCCAAGAACATTTAGTGTCTATGATTAATCTTCGGCT…	AATGACCGACTAATATCACGGTGTTGGTATTACGTGCCATTAGCGCATCTCCTGTATGAGTTGTTGATAATATTCTTGAGCAATTTCTACTCGTTCTTTGATTTTCTCGATGATTTTCTCATCACGTTTAATTATGACCGTCGTGATACGTTTTTCTTGGGGGATTTGCTCAACCAAGTCAATGTATCTGTTTGGGTCGTCATAGCTTGATAATTGGTCATAAGGAGTGGGCAGGAGGACAAAATCAATTTGCGCCTCATCACAATCCCATAACCACATATAGCCTTGCATTTGTGCGTCATACCCCGCTTTTTTGGCTTTTTCTTCTGCCTCATCAGCAAAAAAAGGGTGTGAGCCAATATCCCAAGAACATTTAGTGTCTATGATTAATCTTCGGCT…	AATTTTAGTCAGATTAAGAAGAGTAAAGCATTATGGCAGCTGAAAAATTAACAAAAAAACGTTTAGCTCAAATTTTAATTATGTTGTGCATTTTAATTATTGCATTTGTTTGGCGATATTTTTAGAAAACAGAAAATTCTTGCTTATTTTTAAAACAAATGGATTATTTCCAATAAATTTTGCTTGTCACATTCTTATATATACGTATAATTCAACCCCATTAAGCCTGGGTGGCGAAATTGGTAGACGCAGCGGATTCAAAATCCGCCGTTGAATAAACGTGTCGGTTCGAGTCCGACCCTAGGCACCACATACAAACCCTTGATCGTTGGTCAGGGGTTTTTCTTTTATGTATTTCAACCAGTAAAATCAATAAGTTACGTTCATATCCGCTATAAA…	Intragenic	-	NC_028743	-	-	Recombinase	-	L: Replication, recombination and repair											X
High variable region Prophage 1	422929-439971	AATGACCGACTAATATCACGGTGTTGGTATTACGTGCCATTAGCGCATCTCCTGTATGAGTTGTTGATAATATTCTTGAGCAATTTCTACTCGTTCTTTGATTTTCTCGATGATTTTCTCATCACGTTTAATTATGACCGTCGTGATACGTTTTTCTTGGGGGATTTGCTCAACCAAGTCAATGTATCTGTTTGGGTCGTCATAGCTTGATAATTGGTCATAAGGAGTGGGCAGGAGGACAAAATCAATTTGCGCCTCATCACAATCCCATAACCACATATAGCCTTGCATTTGTGCGTCATACCCCGCTTTTTTGGCTTTTTCTTCTGCCTCATCAGCAAAAAAAGGGTGTGAGCCAATATCCCAAGAACATTTAGTGTCTATGATTAATCTTCGGCT…	AATGACCGACTAATATCACGGTGTTGGTATTACGTGCCATTAGCGCATCTCCTGTATGAGTTGTTGATAATATTCTTGAGCAATTTCTACTCGTTCTTTGATTTTCTCGATGATTTTCTCATCACGTTTAATTATGACCGTCGTGATACGTTTTTCTTGGGGGATTTGCTCAACCAAGTCAATGTATCTGTTTGGGTCGTCATAGCTTGATAATTGGTCATAAGGAGTGGGCAGGAGGACAAAATCAATTTGCGCCTCATCACAATCCCATAACCACATATAGCCTTGCATTTGTGCGTCATACCCCGCTTTTTTGGCTTTTTCTTCTGCCTCATCAGCAAAAAAAGGGTGTGAGCCAATATCCCAAGAACATTTAGTGTCTATGATTAATCTTCGGCT…	AATGACCGACTAATATCACGGTGTTGGTATTACGTGCCATTAGCGCATCTCCTGTATGAGTTGTTGATAATATTCTTGAGCAATTTCTACTCGTTCTTTGATTTTCTCGATGATTTTCTCATCACGTTTAATTATGACCGTCGTGATACGTTTTTCTTGGGGGATTTGCTCAACCAAGTCAATGTATCTGTTTGGGTCGTCATAGCTTGATAATTGGTCATAAGGAGTGGGCAGGAGGACAAAATCAATTTGCGCCTCATCACAATCCCATAACCACATATAGCCTTGCATTTGTGCGTCATACCCCGCTTTTTTGGCTTTTTCTTCTGCCTCATCAGCAAAAAAAGGGTGTGAGCCAATATCCCAAGAACATTTAGTGTCTATGATTAATCTTCGGCT…	AATTTTAGTCAGATTAAGAAGAGTAAAGCATTATGGCAGCTGAAAAATTAACAAAAAAACGTTTAGCTCAAATTTTAATTATGTTGTGCATTTTAATTATTGCATTTGTTTGGCGATATTTTTAGAAAACAGAAAATTCTTGCTTATTTTTAAAACAAATGGATTATTTCCAATAAATTTTGCTTGTCACATTCTTATATATACGTATAATTCAACCCCATTAAGCCTGGGTGGCGAAATTGGTAGACGCAGCGGATTCAAAATCCGCCGTTGAATAAACGTGTCGGTTCGAGTCCGACCCTAGGCACCACATACAAACCCTTGATCGTTGGTCAGGGGTTTTTCTTTTATGTATTTCAACCAGTAAAATCAATAAGTTACGTTCATATCCGCTATAAA…	Intragenic	-	-	-	-	Hypothetical protein	-	Unknown
High variable region Prophage 1	422929-439971	AATGACCGACTAATATCACGGTGTTGGTATTACGTGCCATTAGCGCATCTCCTGTATGAGTTGTTGATAATATTCTTGAGCAATTTCTACTCGTTCTTTGATTTTCTCGATGATTTTCTCATCACGTTTAATTATGACCGTCGTGATACGTTTTTCTTGGGGGATTTGCTCAACCAAGTCAATGTATCTGTTTGGGTCGTCATAGCTTGATAATTGGTCATAAGGAGTGGGCAGGAGGACAAAATCAATTTGCGCCTCATCACAATCCCATAACCACATATAGCCTTGCATTTGTGCGTCATACCCCGCTTTTTTGGCTTTTTCTTCTGCCTCATCAGCAAAAAAAGGGTGTGAGCCAATATCCCAAGAACATTTAGTGTCTATGATTAATCTTCGGCT…	AATGACCGACTAATATCACGGTGTTGGTATTACGTGCCATTAGCGCATCTCCTGTATGAGTTGTTGATAATATTCTTGAGCAATTTCTACTCGTTCTTTGATTTTCTCGATGATTTTCTCATCACGTTTAATTATGACCGTCGTGATACGTTTTTCTTGGGGGATTTGCTCAACCAAGTCAATGTATCTGTTTGGGTCGTCATAGCTTGATAATTGGTCATAAGGAGTGGGCAGGAGGACAAAATCAATTTGCGCCTCATCACAATCCCATAACCACATATAGCCTTGCATTTGTGCGTCATACCCCGCTTTTTTGGCTTTTTCTTCTGCCTCATCAGCAAAAAAAGGGTGTGAGCCAATATCCCAAGAACATTTAGTGTCTATGATTAATCTTCGGCT…	AATGACCGACTAATATCACGGTGTTGGTATTACGTGCCATTAGCGCATCTCCTGTATGAGTTGTTGATAATATTCTTGAGCAATTTCTACTCGTTCTTTGATTTTCTCGATGATTTTCTCATCACGTTTAATTATGACCGTCGTGATACGTTTTTCTTGGGGGATTTGCTCAACCAAGTCAATGTATCTGTTTGGGTCGTCATAGCTTGATAATTGGTCATAAGGAGTGGGCAGGAGGACAAAATCAATTTGCGCCTCATCACAATCCCATAACCACATATAGCCTTGCATTTGTGCGTCATACCCCGCTTTTTTGGCTTTTTCTTCTGCCTCATCAGCAAAAAAAGGGTGTGAGCCAATATCCCAAGAACATTTAGTGTCTATGATTAATCTTCGGCT…	AATTTTAGTCAGATTAAGAAGAGTAAAGCATTATGGCAGCTGAAAAATTAACAAAAAAACGTTTAGCTCAAATTTTAATTATGTTGTGCATTTTAATTATTGCATTTGTTTGGCGATATTTTTAGAAAACAGAAAATTCTTGCTTATTTTTAAAACAAATGGATTATTTCCAATAAATTTTGCTTGTCACATTCTTATATATACGTATAATTCAACCCCATTAAGCCTGGGTGGCGAAATTGGTAGACGCAGCGGATTCAAAATCCGCCGTTGAATAAACGTGTCGGTTCGAGTCCGACCCTAGGCACCACATACAAACCCTTGATCGTTGGTCAGGGGTTTTTCTTTTATGTATTTCAACCAGTAAAATCAATAAGTTACGTTCATATCCGCTATAAA…	Intragenic	-	NC_013597	-	-	Tail length tape-measure protein	-	X: Mobilome: prophages, transposons D: Cell cycle control, cell division, chromosome partitioning M: Cell wall/membrane/envelope biogenesis			X									X									X
High variable region Prophage 1	422929-439971	AATGACCGACTAATATCACGGTGTTGGTATTACGTGCCATTAGCGCATCTCCTGTATGAGTTGTTGATAATATTCTTGAGCAATTTCTACTCGTTCTTTGATTTTCTCGATGATTTTCTCATCACGTTTAATTATGACCGTCGTGATACGTTTTTCTTGGGGGATTTGCTCAACCAAGTCAATGTATCTGTTTGGGTCGTCATAGCTTGATAATTGGTCATAAGGAGTGGGCAGGAGGACAAAATCAATTTGCGCCTCATCACAATCCCATAACCACATATAGCCTTGCATTTGTGCGTCATACCCCGCTTTTTTGGCTTTTTCTTCTGCCTCATCAGCAAAAAAAGGGTGTGAGCCAATATCCCAAGAACATTTAGTGTCTATGATTAATCTTCGGCT…	AATGACCGACTAATATCACGGTGTTGGTATTACGTGCCATTAGCGCATCTCCTGTATGAGTTGTTGATAATATTCTTGAGCAATTTCTACTCGTTCTTTGATTTTCTCGATGATTTTCTCATCACGTTTAATTATGACCGTCGTGATACGTTTTTCTTGGGGGATTTGCTCAACCAAGTCAATGTATCTGTTTGGGTCGTCATAGCTTGATAATTGGTCATAAGGAGTGGGCAGGAGGACAAAATCAATTTGCGCCTCATCACAATCCCATAACCACATATAGCCTTGCATTTGTGCGTCATACCCCGCTTTTTTGGCTTTTTCTTCTGCCTCATCAGCAAAAAAAGGGTGTGAGCCAATATCCCAAGAACATTTAGTGTCTATGATTAATCTTCGGCT…	AATGACCGACTAATATCACGGTGTTGGTATTACGTGCCATTAGCGCATCTCCTGTATGAGTTGTTGATAATATTCTTGAGCAATTTCTACTCGTTCTTTGATTTTCTCGATGATTTTCTCATCACGTTTAATTATGACCGTCGTGATACGTTTTTCTTGGGGGATTTGCTCAACCAAGTCAATGTATCTGTTTGGGTCGTCATAGCTTGATAATTGGTCATAAGGAGTGGGCAGGAGGACAAAATCAATTTGCGCCTCATCACAATCCCATAACCACATATAGCCTTGCATTTGTGCGTCATACCCCGCTTTTTTGGCTTTTTCTTCTGCCTCATCAGCAAAAAAAGGGTGTGAGCCAATATCCCAAGAACATTTAGTGTCTATGATTAATCTTCGGCT…	AATTTTAGTCAGATTAAGAAGAGTAAAGCATTATGGCAGCTGAAAAATTAACAAAAAAACGTTTAGCTCAAATTTTAATTATGTTGTGCATTTTAATTATTGCATTTGTTTGGCGATATTTTTAGAAAACAGAAAATTCTTGCTTATTTTTAAAACAAATGGATTATTTCCAATAAATTTTGCTTGTCACATTCTTATATATACGTATAATTCAACCCCATTAAGCCTGGGTGGCGAAATTGGTAGACGCAGCGGATTCAAAATCCGCCGTTGAATAAACGTGTCGGTTCGAGTCCGACCCTAGGCACCACATACAAACCCTTGATCGTTGGTCAGGGGTTTTTCTTTTATGTATTTCAACCAGTAAAATCAATAAGTTACGTTCATATCCGCTATAAA…	Intragenic	-	NC_028743	-	-	Antirepressor	-	X: Mobilome: prophages, transposons T: Signal transduction mechanisms O: Posttranslational modification, protein turnover, chaperones														X			X				X
High variable region Prophage 1	422929-439971	AATGACCGACTAATATCACGGTGTTGGTATTACGTGCCATTAGCGCATCTCCTGTATGAGTTGTTGATAATATTCTTGAGCAATTTCTACTCGTTCTTTGATTTTCTCGATGATTTTCTCATCACGTTTAATTATGACCGTCGTGATACGTTTTTCTTGGGGGATTTGCTCAACCAAGTCAATGTATCTGTTTGGGTCGTCATAGCTTGATAATTGGTCATAAGGAGTGGGCAGGAGGACAAAATCAATTTGCGCCTCATCACAATCCCATAACCACATATAGCCTTGCATTTGTGCGTCATACCCCGCTTTTTTGGCTTTTTCTTCTGCCTCATCAGCAAAAAAAGGGTGTGAGCCAATATCCCAAGAACATTTAGTGTCTATGATTAATCTTCGGCT…	AATGACCGACTAATATCACGGTGTTGGTATTACGTGCCATTAGCGCATCTCCTGTATGAGTTGTTGATAATATTCTTGAGCAATTTCTACTCGTTCTTTGATTTTCTCGATGATTTTCTCATCACGTTTAATTATGACCGTCGTGATACGTTTTTCTTGGGGGATTTGCTCAACCAAGTCAATGTATCTGTTTGGGTCGTCATAGCTTGATAATTGGTCATAAGGAGTGGGCAGGAGGACAAAATCAATTTGCGCCTCATCACAATCCCATAACCACATATAGCCTTGCATTTGTGCGTCATACCCCGCTTTTTTGGCTTTTTCTTCTGCCTCATCAGCAAAAAAAGGGTGTGAGCCAATATCCCAAGAACATTTAGTGTCTATGATTAATCTTCGGCT…	AATGACCGACTAATATCACGGTGTTGGTATTACGTGCCATTAGCGCATCTCCTGTATGAGTTGTTGATAATATTCTTGAGCAATTTCTACTCGTTCTTTGATTTTCTCGATGATTTTCTCATCACGTTTAATTATGACCGTCGTGATACGTTTTTCTTGGGGGATTTGCTCAACCAAGTCAATGTATCTGTTTGGGTCGTCATAGCTTGATAATTGGTCATAAGGAGTGGGCAGGAGGACAAAATCAATTTGCGCCTCATCACAATCCCATAACCACATATAGCCTTGCATTTGTGCGTCATACCCCGCTTTTTTGGCTTTTTCTTCTGCCTCATCAGCAAAAAAAGGGTGTGAGCCAATATCCCAAGAACATTTAGTGTCTATGATTAATCTTCGGCT…	AATTTTAGTCAGATTAAGAAGAGTAAAGCATTATGGCAGCTGAAAAATTAACAAAAAAACGTTTAGCTCAAATTTTAATTATGTTGTGCATTTTAATTATTGCATTTGTTTGGCGATATTTTTAGAAAACAGAAAATTCTTGCTTATTTTTAAAACAAATGGATTATTTCCAATAAATTTTGCTTGTCACATTCTTATATATACGTATAATTCAACCCCATTAAGCCTGGGTGGCGAAATTGGTAGACGCAGCGGATTCAAAATCCGCCGTTGAATAAACGTGTCGGTTCGAGTCCGACCCTAGGCACCACATACAAACCCTTGATCGTTGGTCAGGGGTTTTTCTTTTATGTATTTCAACCAGTAAAATCAATAAGTTACGTTCATATCCGCTATAAA…	Intragenic	-	NC_018281	-	-	Hypothetical protein	-	Unknown																						X
High variable region Prophage 1	422929-439971	AATGACCGACTAATATCACGGTGTTGGTATTACGTGCCATTAGCGCATCTCCTGTATGAGTTGTTGATAATATTCTTGAGCAATTTCTACTCGTTCTTTGATTTTCTCGATGATTTTCTCATCACGTTTAATTATGACCGTCGTGATACGTTTTTCTTGGGGGATTTGCTCAACCAAGTCAATGTATCTGTTTGGGTCGTCATAGCTTGATAATTGGTCATAAGGAGTGGGCAGGAGGACAAAATCAATTTGCGCCTCATCACAATCCCATAACCACATATAGCCTTGCATTTGTGCGTCATACCCCGCTTTTTTGGCTTTTTCTTCTGCCTCATCAGCAAAAAAAGGGTGTGAGCCAATATCCCAAGAACATTTAGTGTCTATGATTAATCTTCGGCT…	AATGACCGACTAATATCACGGTGTTGGTATTACGTGCCATTAGCGCATCTCCTGTATGAGTTGTTGATAATATTCTTGAGCAATTTCTACTCGTTCTTTGATTTTCTCGATGATTTTCTCATCACGTTTAATTATGACCGTCGTGATACGTTTTTCTTGGGGGATTTGCTCAACCAAGTCAATGTATCTGTTTGGGTCGTCATAGCTTGATAATTGGTCATAAGGAGTGGGCAGGAGGACAAAATCAATTTGCGCCTCATCACAATCCCATAACCACATATAGCCTTGCATTTGTGCGTCATACCCCGCTTTTTTGGCTTTTTCTTCTGCCTCATCAGCAAAAAAAGGGTGTGAGCCAATATCCCAAGAACATTTAGTGTCTATGATTAATCTTCGGCT…	AATGACCGACTAATATCACGGTGTTGGTATTACGTGCCATTAGCGCATCTCCTGTATGAGTTGTTGATAATATTCTTGAGCAATTTCTACTCGTTCTTTGATTTTCTCGATGATTTTCTCATCACGTTTAATTATGACCGTCGTGATACGTTTTTCTTGGGGGATTTGCTCAACCAAGTCAATGTATCTGTTTGGGTCGTCATAGCTTGATAATTGGTCATAAGGAGTGGGCAGGAGGACAAAATCAATTTGCGCCTCATCACAATCCCATAACCACATATAGCCTTGCATTTGTGCGTCATACCCCGCTTTTTTGGCTTTTTCTTCTGCCTCATCAGCAAAAAAAGGGTGTGAGCCAATATCCCAAGAACATTTAGTGTCTATGATTAATCTTCGGCT…	AATTTTAGTCAGATTAAGAAGAGTAAAGCATTATGGCAGCTGAAAAATTAACAAAAAAACGTTTAGCTCAAATTTTAATTATGTTGTGCATTTTAATTATTGCATTTGTTTGGCGATATTTTTAGAAAACAGAAAATTCTTGCTTATTTTTAAAACAAATGGATTATTTCCAATAAATTTTGCTTGTCACATTCTTATATATACGTATAATTCAACCCCATTAAGCCTGGGTGGCGAAATTGGTAGACGCAGCGGATTCAAAATCCGCCGTTGAATAAACGTGTCGGTTCGAGTCCGACCCTAGGCACCACATACAAACCCTTGATCGTTGGTCAGGGGTTTTTCTTTTATGTATTTCAACCAGTAAAATCAATAAGTTACGTTCATATCCGCTATAAA…	Intragenic	-	NC_028743	WP_005687157.1	-	Hypothetical protein	-	Unknown																						X
High variable region Prophage 1	422929-439971	AATGACCGACTAATATCACGGTGTTGGTATTACGTGCCATTAGCGCATCTCCTGTATGAGTTGTTGATAATATTCTTGAGCAATTTCTACTCGTTCTTTGATTTTCTCGATGATTTTCTCATCACGTTTAATTATGACCGTCGTGATACGTTTTTCTTGGGGGATTTGCTCAACCAAGTCAATGTATCTGTTTGGGTCGTCATAGCTTGATAATTGGTCATAAGGAGTGGGCAGGAGGACAAAATCAATTTGCGCCTCATCACAATCCCATAACCACATATAGCCTTGCATTTGTGCGTCATACCCCGCTTTTTTGGCTTTTTCTTCTGCCTCATCAGCAAAAAAAGGGTGTGAGCCAATATCCCAAGAACATTTAGTGTCTATGATTAATCTTCGGCT…	AATGACCGACTAATATCACGGTGTTGGTATTACGTGCCATTAGCGCATCTCCTGTATGAGTTGTTGATAATATTCTTGAGCAATTTCTACTCGTTCTTTGATTTTCTCGATGATTTTCTCATCACGTTTAATTATGACCGTCGTGATACGTTTTTCTTGGGGGATTTGCTCAACCAAGTCAATGTATCTGTTTGGGTCGTCATAGCTTGATAATTGGTCATAAGGAGTGGGCAGGAGGACAAAATCAATTTGCGCCTCATCACAATCCCATAACCACATATAGCCTTGCATTTGTGCGTCATACCCCGCTTTTTTGGCTTTTTCTTCTGCCTCATCAGCAAAAAAAGGGTGTGAGCCAATATCCCAAGAACATTTAGTGTCTATGATTAATCTTCGGCT…	AATGACCGACTAATATCACGGTGTTGGTATTACGTGCCATTAGCGCATCTCCTGTATGAGTTGTTGATAATATTCTTGAGCAATTTCTACTCGTTCTTTGATTTTCTCGATGATTTTCTCATCACGTTTAATTATGACCGTCGTGATACGTTTTTCTTGGGGGATTTGCTCAACCAAGTCAATGTATCTGTTTGGGTCGTCATAGCTTGATAATTGGTCATAAGGAGTGGGCAGGAGGACAAAATCAATTTGCGCCTCATCACAATCCCATAACCACATATAGCCTTGCATTTGTGCGTCATACCCCGCTTTTTTGGCTTTTTCTTCTGCCTCATCAGCAAAAAAAGGGTGTGAGCCAATATCCCAAGAACATTTAGTGTCTATGATTAATCTTCGGCT…	AATTTTAGTCAGATTAAGAAGAGTAAAGCATTATGGCAGCTGAAAAATTAACAAAAAAACGTTTAGCTCAAATTTTAATTATGTTGTGCATTTTAATTATTGCATTTGTTTGGCGATATTTTTAGAAAACAGAAAATTCTTGCTTATTTTTAAAACAAATGGATTATTTCCAATAAATTTTGCTTGTCACATTCTTATATATACGTATAATTCAACCCCATTAAGCCTGGGTGGCGAAATTGGTAGACGCAGCGGATTCAAAATCCGCCGTTGAATAAACGTGTCGGTTCGAGTCCGACCCTAGGCACCACATACAAACCCTTGATCGTTGGTCAGGGGTTTTTCTTTTATGTATTTCAACCAGTAAAATCAATAAGTTACGTTCATATCCGCTATAAA…	Intragenic	-	NC_028853	WP_005687158.1	-	Hypothetical protein	-	Unknown																						X
High variable region Prophage 1	422929-439971	AATGACCGACTAATATCACGGTGTTGGTATTACGTGCCATTAGCGCATCTCCTGTATGAGTTGTTGATAATATTCTTGAGCAATTTCTACTCGTTCTTTGATTTTCTCGATGATTTTCTCATCACGTTTAATTATGACCGTCGTGATACGTTTTTCTTGGGGGATTTGCTCAACCAAGTCAATGTATCTGTTTGGGTCGTCATAGCTTGATAATTGGTCATAAGGAGTGGGCAGGAGGACAAAATCAATTTGCGCCTCATCACAATCCCATAACCACATATAGCCTTGCATTTGTGCGTCATACCCCGCTTTTTTGGCTTTTTCTTCTGCCTCATCAGCAAAAAAAGGGTGTGAGCCAATATCCCAAGAACATTTAGTGTCTATGATTAATCTTCGGCT…	AATGACCGACTAATATCACGGTGTTGGTATTACGTGCCATTAGCGCATCTCCTGTATGAGTTGTTGATAATATTCTTGAGCAATTTCTACTCGTTCTTTGATTTTCTCGATGATTTTCTCATCACGTTTAATTATGACCGTCGTGATACGTTTTTCTTGGGGGATTTGCTCAACCAAGTCAATGTATCTGTTTGGGTCGTCATAGCTTGATAATTGGTCATAAGGAGTGGGCAGGAGGACAAAATCAATTTGCGCCTCATCACAATCCCATAACCACATATAGCCTTGCATTTGTGCGTCATACCCCGCTTTTTTGGCTTTTTCTTCTGCCTCATCAGCAAAAAAAGGGTGTGAGCCAATATCCCAAGAACATTTAGTGTCTATGATTAATCTTCGGCT…	AATGACCGACTAATATCACGGTGTTGGTATTACGTGCCATTAGCGCATCTCCTGTATGAGTTGTTGATAATATTCTTGAGCAATTTCTACTCGTTCTTTGATTTTCTCGATGATTTTCTCATCACGTTTAATTATGACCGTCGTGATACGTTTTTCTTGGGGGATTTGCTCAACCAAGTCAATGTATCTGTTTGGGTCGTCATAGCTTGATAATTGGTCATAAGGAGTGGGCAGGAGGACAAAATCAATTTGCGCCTCATCACAATCCCATAACCACATATAGCCTTGCATTTGTGCGTCATACCCCGCTTTTTTGGCTTTTTCTTCTGCCTCATCAGCAAAAAAAGGGTGTGAGCCAATATCCCAAGAACATTTAGTGTCTATGATTAATCTTCGGCT…	AATTTTAGTCAGATTAAGAAGAGTAAAGCATTATGGCAGCTGAAAAATTAACAAAAAAACGTTTAGCTCAAATTTTAATTATGTTGTGCATTTTAATTATTGCATTTGTTTGGCGATATTTTTAGAAAACAGAAAATTCTTGCTTATTTTTAAAACAAATGGATTATTTCCAATAAATTTTGCTTGTCACATTCTTATATATACGTATAATTCAACCCCATTAAGCCTGGGTGGCGAAATTGGTAGACGCAGCGGATTCAAAATCCGCCGTTGAATAAACGTGTCGGTTCGAGTCCGACCCTAGGCACCACATACAAACCCTTGATCGTTGGTCAGGGGTTTTTCTTTTATGTATTTCAACCAGTAAAATCAATAAGTTACGTTCATATCCGCTATAAA…	Intragenic	-	-	-	-	Hypothetical protein	-	Unknown
High variable region Prophage 1	422929-439971	AATGACCGACTAATATCACGGTGTTGGTATTACGTGCCATTAGCGCATCTCCTGTATGAGTTGTTGATAATATTCTTGAGCAATTTCTACTCGTTCTTTGATTTTCTCGATGATTTTCTCATCACGTTTAATTATGACCGTCGTGATACGTTTTTCTTGGGGGATTTGCTCAACCAAGTCAATGTATCTGTTTGGGTCGTCATAGCTTGATAATTGGTCATAAGGAGTGGGCAGGAGGACAAAATCAATTTGCGCCTCATCACAATCCCATAACCACATATAGCCTTGCATTTGTGCGTCATACCCCGCTTTTTTGGCTTTTTCTTCTGCCTCATCAGCAAAAAAAGGGTGTGAGCCAATATCCCAAGAACATTTAGTGTCTATGATTAATCTTCGGCT…	AATGACCGACTAATATCACGGTGTTGGTATTACGTGCCATTAGCGCATCTCCTGTATGAGTTGTTGATAATATTCTTGAGCAATTTCTACTCGTTCTTTGATTTTCTCGATGATTTTCTCATCACGTTTAATTATGACCGTCGTGATACGTTTTTCTTGGGGGATTTGCTCAACCAAGTCAATGTATCTGTTTGGGTCGTCATAGCTTGATAATTGGTCATAAGGAGTGGGCAGGAGGACAAAATCAATTTGCGCCTCATCACAATCCCATAACCACATATAGCCTTGCATTTGTGCGTCATACCCCGCTTTTTTGGCTTTTTCTTCTGCCTCATCAGCAAAAAAAGGGTGTGAGCCAATATCCCAAGAACATTTAGTGTCTATGATTAATCTTCGGCT…	AATGACCGACTAATATCACGGTGTTGGTATTACGTGCCATTAGCGCATCTCCTGTATGAGTTGTTGATAATATTCTTGAGCAATTTCTACTCGTTCTTTGATTTTCTCGATGATTTTCTCATCACGTTTAATTATGACCGTCGTGATACGTTTTTCTTGGGGGATTTGCTCAACCAAGTCAATGTATCTGTTTGGGTCGTCATAGCTTGATAATTGGTCATAAGGAGTGGGCAGGAGGACAAAATCAATTTGCGCCTCATCACAATCCCATAACCACATATAGCCTTGCATTTGTGCGTCATACCCCGCTTTTTTGGCTTTTTCTTCTGCCTCATCAGCAAAAAAAGGGTGTGAGCCAATATCCCAAGAACATTTAGTGTCTATGATTAATCTTCGGCT…	AATTTTAGTCAGATTAAGAAGAGTAAAGCATTATGGCAGCTGAAAAATTAACAAAAAAACGTTTAGCTCAAATTTTAATTATGTTGTGCATTTTAATTATTGCATTTGTTTGGCGATATTTTTAGAAAACAGAAAATTCTTGCTTATTTTTAAAACAAATGGATTATTTCCAATAAATTTTGCTTGTCACATTCTTATATATACGTATAATTCAACCCCATTAAGCCTGGGTGGCGAAATTGGTAGACGCAGCGGATTCAAAATCCGCCGTTGAATAAACGTGTCGGTTCGAGTCCGACCCTAGGCACCACATACAAACCCTTGATCGTTGGTCAGGGGTTTTTCTTTTATGTATTTCAACCAGTAAAATCAATAAGTTACGTTCATATCCGCTATAAA…	Intragenic	-	NC_028743	-	-	Hypothetical protein	-	Unknown
High variable region Prophage 1	422929-439971	AATGACCGACTAATATCACGGTGTTGGTATTACGTGCCATTAGCGCATCTCCTGTATGAGTTGTTGATAATATTCTTGAGCAATTTCTACTCGTTCTTTGATTTTCTCGATGATTTTCTCATCACGTTTAATTATGACCGTCGTGATACGTTTTTCTTGGGGGATTTGCTCAACCAAGTCAATGTATCTGTTTGGGTCGTCATAGCTTGATAATTGGTCATAAGGAGTGGGCAGGAGGACAAAATCAATTTGCGCCTCATCACAATCCCATAACCACATATAGCCTTGCATTTGTGCGTCATACCCCGCTTTTTTGGCTTTTTCTTCTGCCTCATCAGCAAAAAAAGGGTGTGAGCCAATATCCCAAGAACATTTAGTGTCTATGATTAATCTTCGGCT…	AATGACCGACTAATATCACGGTGTTGGTATTACGTGCCATTAGCGCATCTCCTGTATGAGTTGTTGATAATATTCTTGAGCAATTTCTACTCGTTCTTTGATTTTCTCGATGATTTTCTCATCACGTTTAATTATGACCGTCGTGATACGTTTTTCTTGGGGGATTTGCTCAACCAAGTCAATGTATCTGTTTGGGTCGTCATAGCTTGATAATTGGTCATAAGGAGTGGGCAGGAGGACAAAATCAATTTGCGCCTCATCACAATCCCATAACCACATATAGCCTTGCATTTGTGCGTCATACCCCGCTTTTTTGGCTTTTTCTTCTGCCTCATCAGCAAAAAAAGGGTGTGAGCCAATATCCCAAGAACATTTAGTGTCTATGATTAATCTTCGGCT…	AATGACCGACTAATATCACGGTGTTGGTATTACGTGCCATTAGCGCATCTCCTGTATGAGTTGTTGATAATATTCTTGAGCAATTTCTACTCGTTCTTTGATTTTCTCGATGATTTTCTCATCACGTTTAATTATGACCGTCGTGATACGTTTTTCTTGGGGGATTTGCTCAACCAAGTCAATGTATCTGTTTGGGTCGTCATAGCTTGATAATTGGTCATAAGGAGTGGGCAGGAGGACAAAATCAATTTGCGCCTCATCACAATCCCATAACCACATATAGCCTTGCATTTGTGCGTCATACCCCGCTTTTTTGGCTTTTTCTTCTGCCTCATCAGCAAAAAAAGGGTGTGAGCCAATATCCCAAGAACATTTAGTGTCTATGATTAATCTTCGGCT…	AATTTTAGTCAGATTAAGAAGAGTAAAGCATTATGGCAGCTGAAAAATTAACAAAAAAACGTTTAGCTCAAATTTTAATTATGTTGTGCATTTTAATTATTGCATTTGTTTGGCGATATTTTTAGAAAACAGAAAATTCTTGCTTATTTTTAAAACAAATGGATTATTTCCAATAAATTTTGCTTGTCACATTCTTATATATACGTATAATTCAACCCCATTAAGCCTGGGTGGCGAAATTGGTAGACGCAGCGGATTCAAAATCCGCCGTTGAATAAACGTGTCGGTTCGAGTCCGACCCTAGGCACCACATACAAACCCTTGATCGTTGGTCAGGGGTTTTTCTTTTATGTATTTCAACCAGTAAAATCAATAAGTTACGTTCATATCCGCTATAAA…	Intragenic	-	-	-	-	Hypothetical protein	-	Unknown
High variable region Prophage 1	422929-439971	AATGACCGACTAATATCACGGTGTTGGTATTACGTGCCATTAGCGCATCTCCTGTATGAGTTGTTGATAATATTCTTGAGCAATTTCTACTCGTTCTTTGATTTTCTCGATGATTTTCTCATCACGTTTAATTATGACCGTCGTGATACGTTTTTCTTGGGGGATTTGCTCAACCAAGTCAATGTATCTGTTTGGGTCGTCATAGCTTGATAATTGGTCATAAGGAGTGGGCAGGAGGACAAAATCAATTTGCGCCTCATCACAATCCCATAACCACATATAGCCTTGCATTTGTGCGTCATACCCCGCTTTTTTGGCTTTTTCTTCTGCCTCATCAGCAAAAAAAGGGTGTGAGCCAATATCCCAAGAACATTTAGTGTCTATGATTAATCTTCGGCT…	AATGACCGACTAATATCACGGTGTTGGTATTACGTGCCATTAGCGCATCTCCTGTATGAGTTGTTGATAATATTCTTGAGCAATTTCTACTCGTTCTTTGATTTTCTCGATGATTTTCTCATCACGTTTAATTATGACCGTCGTGATACGTTTTTCTTGGGGGATTTGCTCAACCAAGTCAATGTATCTGTTTGGGTCGTCATAGCTTGATAATTGGTCATAAGGAGTGGGCAGGAGGACAAAATCAATTTGCGCCTCATCACAATCCCATAACCACATATAGCCTTGCATTTGTGCGTCATACCCCGCTTTTTTGGCTTTTTCTTCTGCCTCATCAGCAAAAAAAGGGTGTGAGCCAATATCCCAAGAACATTTAGTGTCTATGATTAATCTTCGGCT…	AATGACCGACTAATATCACGGTGTTGGTATTACGTGCCATTAGCGCATCTCCTGTATGAGTTGTTGATAATATTCTTGAGCAATTTCTACTCGTTCTTTGATTTTCTCGATGATTTTCTCATCACGTTTAATTATGACCGTCGTGATACGTTTTTCTTGGGGGATTTGCTCAACCAAGTCAATGTATCTGTTTGGGTCGTCATAGCTTGATAATTGGTCATAAGGAGTGGGCAGGAGGACAAAATCAATTTGCGCCTCATCACAATCCCATAACCACATATAGCCTTGCATTTGTGCGTCATACCCCGCTTTTTTGGCTTTTTCTTCTGCCTCATCAGCAAAAAAAGGGTGTGAGCCAATATCCCAAGAACATTTAGTGTCTATGATTAATCTTCGGCT…	AATTTTAGTCAGATTAAGAAGAGTAAAGCATTATGGCAGCTGAAAAATTAACAAAAAAACGTTTAGCTCAAATTTTAATTATGTTGTGCATTTTAATTATTGCATTTGTTTGGCGATATTTTTAGAAAACAGAAAATTCTTGCTTATTTTTAAAACAAATGGATTATTTCCAATAAATTTTGCTTGTCACATTCTTATATATACGTATAATTCAACCCCATTAAGCCTGGGTGGCGAAATTGGTAGACGCAGCGGATTCAAAATCCGCCGTTGAATAAACGTGTCGGTTCGAGTCCGACCCTAGGCACCACATACAAACCCTTGATCGTTGGTCAGGGGTTTTTCTTTTATGTATTTCAACCAGTAAAATCAATAAGTTACGTTCATATCCGCTATAAA…	Intragenic	-	NC_048198	-	-	Tail tip protein	-	L: Replication, recombination and repair A: RNA processing and modification T: Signal transduction mechanisms	X										X						X
High variable region Prophage 1	422929-439971	AATGACCGACTAATATCACGGTGTTGGTATTACGTGCCATTAGCGCATCTCCTGTATGAGTTGTTGATAATATTCTTGAGCAATTTCTACTCGTTCTTTGATTTTCTCGATGATTTTCTCATCACGTTTAATTATGACCGTCGTGATACGTTTTTCTTGGGGGATTTGCTCAACCAAGTCAATGTATCTGTTTGGGTCGTCATAGCTTGATAATTGGTCATAAGGAGTGGGCAGGAGGACAAAATCAATTTGCGCCTCATCACAATCCCATAACCACATATAGCCTTGCATTTGTGCGTCATACCCCGCTTTTTTGGCTTTTTCTTCTGCCTCATCAGCAAAAAAAGGGTGTGAGCCAATATCCCAAGAACATTTAGTGTCTATGATTAATCTTCGGCT…	AATGACCGACTAATATCACGGTGTTGGTATTACGTGCCATTAGCGCATCTCCTGTATGAGTTGTTGATAATATTCTTGAGCAATTTCTACTCGTTCTTTGATTTTCTCGATGATTTTCTCATCACGTTTAATTATGACCGTCGTGATACGTTTTTCTTGGGGGATTTGCTCAACCAAGTCAATGTATCTGTTTGGGTCGTCATAGCTTGATAATTGGTCATAAGGAGTGGGCAGGAGGACAAAATCAATTTGCGCCTCATCACAATCCCATAACCACATATAGCCTTGCATTTGTGCGTCATACCCCGCTTTTTTGGCTTTTTCTTCTGCCTCATCAGCAAAAAAAGGGTGTGAGCCAATATCCCAAGAACATTTAGTGTCTATGATTAATCTTCGGCT…	AATGACCGACTAATATCACGGTGTTGGTATTACGTGCCATTAGCGCATCTCCTGTATGAGTTGTTGATAATATTCTTGAGCAATTTCTACTCGTTCTTTGATTTTCTCGATGATTTTCTCATCACGTTTAATTATGACCGTCGTGATACGTTTTTCTTGGGGGATTTGCTCAACCAAGTCAATGTATCTGTTTGGGTCGTCATAGCTTGATAATTGGTCATAAGGAGTGGGCAGGAGGACAAAATCAATTTGCGCCTCATCACAATCCCATAACCACATATAGCCTTGCATTTGTGCGTCATACCCCGCTTTTTTGGCTTTTTCTTCTGCCTCATCAGCAAAAAAAGGGTGTGAGCCAATATCCCAAGAACATTTAGTGTCTATGATTAATCTTCGGCT…	AATTTTAGTCAGATTAAGAAGAGTAAAGCATTATGGCAGCTGAAAAATTAACAAAAAAACGTTTAGCTCAAATTTTAATTATGTTGTGCATTTTAATTATTGCATTTGTTTGGCGATATTTTTAGAAAACAGAAAATTCTTGCTTATTTTTAAAACAAATGGATTATTTCCAATAAATTTTGCTTGTCACATTCTTATATATACGTATAATTCAACCCCATTAAGCCTGGGTGGCGAAATTGGTAGACGCAGCGGATTCAAAATCCGCCGTTGAATAAACGTGTCGGTTCGAGTCCGACCCTAGGCACCACATACAAACCCTTGATCGTTGGTCAGGGGTTTTTCTTTTATGTATTTCAACCAGTAAAATCAATAAGTTACGTTCATATCCGCTATAAA…	Intragenic	-	NC_042057	-	-	Hypothetical protein	-	Unknown																						X
High variable region Prophage 1	422929-439971	AATGACCGACTAATATCACGGTGTTGGTATTACGTGCCATTAGCGCATCTCCTGTATGAGTTGTTGATAATATTCTTGAGCAATTTCTACTCGTTCTTTGATTTTCTCGATGATTTTCTCATCACGTTTAATTATGACCGTCGTGATACGTTTTTCTTGGGGGATTTGCTCAACCAAGTCAATGTATCTGTTTGGGTCGTCATAGCTTGATAATTGGTCATAAGGAGTGGGCAGGAGGACAAAATCAATTTGCGCCTCATCACAATCCCATAACCACATATAGCCTTGCATTTGTGCGTCATACCCCGCTTTTTTGGCTTTTTCTTCTGCCTCATCAGCAAAAAAAGGGTGTGAGCCAATATCCCAAGAACATTTAGTGTCTATGATTAATCTTCGGCT…	AATGACCGACTAATATCACGGTGTTGGTATTACGTGCCATTAGCGCATCTCCTGTATGAGTTGTTGATAATATTCTTGAGCAATTTCTACTCGTTCTTTGATTTTCTCGATGATTTTCTCATCACGTTTAATTATGACCGTCGTGATACGTTTTTCTTGGGGGATTTGCTCAACCAAGTCAATGTATCTGTTTGGGTCGTCATAGCTTGATAATTGGTCATAAGGAGTGGGCAGGAGGACAAAATCAATTTGCGCCTCATCACAATCCCATAACCACATATAGCCTTGCATTTGTGCGTCATACCCCGCTTTTTTGGCTTTTTCTTCTGCCTCATCAGCAAAAAAAGGGTGTGAGCCAATATCCCAAGAACATTTAGTGTCTATGATTAATCTTCGGCT…	AATGACCGACTAATATCACGGTGTTGGTATTACGTGCCATTAGCGCATCTCCTGTATGAGTTGTTGATAATATTCTTGAGCAATTTCTACTCGTTCTTTGATTTTCTCGATGATTTTCTCATCACGTTTAATTATGACCGTCGTGATACGTTTTTCTTGGGGGATTTGCTCAACCAAGTCAATGTATCTGTTTGGGTCGTCATAGCTTGATAATTGGTCATAAGGAGTGGGCAGGAGGACAAAATCAATTTGCGCCTCATCACAATCCCATAACCACATATAGCCTTGCATTTGTGCGTCATACCCCGCTTTTTTGGCTTTTTCTTCTGCCTCATCAGCAAAAAAAGGGTGTGAGCCAATATCCCAAGAACATTTAGTGTCTATGATTAATCTTCGGCT…	AATTTTAGTCAGATTAAGAAGAGTAAAGCATTATGGCAGCTGAAAAATTAACAAAAAAACGTTTAGCTCAAATTTTAATTATGTTGTGCATTTTAATTATTGCATTTGTTTGGCGATATTTTTAGAAAACAGAAAATTCTTGCTTATTTTTAAAACAAATGGATTATTTCCAATAAATTTTGCTTGTCACATTCTTATATATACGTATAATTCAACCCCATTAAGCCTGGGTGGCGAAATTGGTAGACGCAGCGGATTCAAAATCCGCCGTTGAATAAACGTGTCGGTTCGAGTCCGACCCTAGGCACCACATACAAACCCTTGATCGTTGGTCAGGGGTTTTTCTTTTATGTATTTCAACCAGTAAAATCAATAAGTTACGTTCATATCCGCTATAAA…	Intragenic	-	NC_019721	WP_011272605.1	-	Hypothetical protein	-	Unknown																						X
High variable region Prophage 1	422929-439971	AATGACCGACTAATATCACGGTGTTGGTATTACGTGCCATTAGCGCATCTCCTGTATGAGTTGTTGATAATATTCTTGAGCAATTTCTACTCGTTCTTTGATTTTCTCGATGATTTTCTCATCACGTTTAATTATGACCGTCGTGATACGTTTTTCTTGGGGGATTTGCTCAACCAAGTCAATGTATCTGTTTGGGTCGTCATAGCTTGATAATTGGTCATAAGGAGTGGGCAGGAGGACAAAATCAATTTGCGCCTCATCACAATCCCATAACCACATATAGCCTTGCATTTGTGCGTCATACCCCGCTTTTTTGGCTTTTTCTTCTGCCTCATCAGCAAAAAAAGGGTGTGAGCCAATATCCCAAGAACATTTAGTGTCTATGATTAATCTTCGGCT…	AATGACCGACTAATATCACGGTGTTGGTATTACGTGCCATTAGCGCATCTCCTGTATGAGTTGTTGATAATATTCTTGAGCAATTTCTACTCGTTCTTTGATTTTCTCGATGATTTTCTCATCACGTTTAATTATGACCGTCGTGATACGTTTTTCTTGGGGGATTTGCTCAACCAAGTCAATGTATCTGTTTGGGTCGTCATAGCTTGATAATTGGTCATAAGGAGTGGGCAGGAGGACAAAATCAATTTGCGCCTCATCACAATCCCATAACCACATATAGCCTTGCATTTGTGCGTCATACCCCGCTTTTTTGGCTTTTTCTTCTGCCTCATCAGCAAAAAAAGGGTGTGAGCCAATATCCCAAGAACATTTAGTGTCTATGATTAATCTTCGGCT…	AATGACCGACTAATATCACGGTGTTGGTATTACGTGCCATTAGCGCATCTCCTGTATGAGTTGTTGATAATATTCTTGAGCAATTTCTACTCGTTCTTTGATTTTCTCGATGATTTTCTCATCACGTTTAATTATGACCGTCGTGATACGTTTTTCTTGGGGGATTTGCTCAACCAAGTCAATGTATCTGTTTGGGTCGTCATAGCTTGATAATTGGTCATAAGGAGTGGGCAGGAGGACAAAATCAATTTGCGCCTCATCACAATCCCATAACCACATATAGCCTTGCATTTGTGCGTCATACCCCGCTTTTTTGGCTTTTTCTTCTGCCTCATCAGCAAAAAAAGGGTGTGAGCCAATATCCCAAGAACATTTAGTGTCTATGATTAATCTTCGGCT…	AATTTTAGTCAGATTAAGAAGAGTAAAGCATTATGGCAGCTGAAAAATTAACAAAAAAACGTTTAGCTCAAATTTTAATTATGTTGTGCATTTTAATTATTGCATTTGTTTGGCGATATTTTTAGAAAACAGAAAATTCTTGCTTATTTTTAAAACAAATGGATTATTTCCAATAAATTTTGCTTGTCACATTCTTATATATACGTATAATTCAACCCCATTAAGCCTGGGTGGCGAAATTGGTAGACGCAGCGGATTCAAAATCCGCCGTTGAATAAACGTGTCGGTTCGAGTCCGACCCTAGGCACCACATACAAACCCTTGATCGTTGGTCAGGGGTTTTTCTTTTATGTATTTCAACCAGTAAAATCAATAAGTTACGTTCATATCCGCTATAAA…	Intragenic	-	NC_013597	WP_038441201.1	-	HNH endonuclease	-	V: Defense mechanisms X: Mobilome: prophages, transposons L: Replication, recombination and repair K: Transcription										X	X								X		X
High variable region Prophage 1	422929-439971	AATGACCGACTAATATCACGGTGTTGGTATTACGTGCCATTAGCGCATCTCCTGTATGAGTTGTTGATAATATTCTTGAGCAATTTCTACTCGTTCTTTGATTTTCTCGATGATTTTCTCATCACGTTTAATTATGACCGTCGTGATACGTTTTTCTTGGGGGATTTGCTCAACCAAGTCAATGTATCTGTTTGGGTCGTCATAGCTTGATAATTGGTCATAAGGAGTGGGCAGGAGGACAAAATCAATTTGCGCCTCATCACAATCCCATAACCACATATAGCCTTGCATTTGTGCGTCATACCCCGCTTTTTTGGCTTTTTCTTCTGCCTCATCAGCAAAAAAAGGGTGTGAGCCAATATCCCAAGAACATTTAGTGTCTATGATTAATCTTCGGCT…	AATGACCGACTAATATCACGGTGTTGGTATTACGTGCCATTAGCGCATCTCCTGTATGAGTTGTTGATAATATTCTTGAGCAATTTCTACTCGTTCTTTGATTTTCTCGATGATTTTCTCATCACGTTTAATTATGACCGTCGTGATACGTTTTTCTTGGGGGATTTGCTCAACCAAGTCAATGTATCTGTTTGGGTCGTCATAGCTTGATAATTGGTCATAAGGAGTGGGCAGGAGGACAAAATCAATTTGCGCCTCATCACAATCCCATAACCACATATAGCCTTGCATTTGTGCGTCATACCCCGCTTTTTTGGCTTTTTCTTCTGCCTCATCAGCAAAAAAAGGGTGTGAGCCAATATCCCAAGAACATTTAGTGTCTATGATTAATCTTCGGCT…	AATGACCGACTAATATCACGGTGTTGGTATTACGTGCCATTAGCGCATCTCCTGTATGAGTTGTTGATAATATTCTTGAGCAATTTCTACTCGTTCTTTGATTTTCTCGATGATTTTCTCATCACGTTTAATTATGACCGTCGTGATACGTTTTTCTTGGGGGATTTGCTCAACCAAGTCAATGTATCTGTTTGGGTCGTCATAGCTTGATAATTGGTCATAAGGAGTGGGCAGGAGGACAAAATCAATTTGCGCCTCATCACAATCCCATAACCACATATAGCCTTGCATTTGTGCGTCATACCCCGCTTTTTTGGCTTTTTCTTCTGCCTCATCAGCAAAAAAAGGGTGTGAGCCAATATCCCAAGAACATTTAGTGTCTATGATTAATCTTCGGCT…	AATTTTAGTCAGATTAAGAAGAGTAAAGCATTATGGCAGCTGAAAAATTAACAAAAAAACGTTTAGCTCAAATTTTAATTATGTTGTGCATTTTAATTATTGCATTTGTTTGGCGATATTTTTAGAAAACAGAAAATTCTTGCTTATTTTTAAAACAAATGGATTATTTCCAATAAATTTTGCTTGTCACATTCTTATATATACGTATAATTCAACCCCATTAAGCCTGGGTGGCGAAATTGGTAGACGCAGCGGATTCAAAATCCGCCGTTGAATAAACGTGTCGGTTCGAGTCCGACCCTAGGCACCACATACAAACCCTTGATCGTTGGTCAGGGGTTTTTCTTTTATGTATTTCAACCAGTAAAATCAATAAGTTACGTTCATATCCGCTATAAA…	Intragenic	-	-	WP_038440676.1	-	Helix-turn-helix domain-containing protein	-	Unknown																						X
High variable region Prophage 1	422929-439971	AATGACCGACTAATATCACGGTGTTGGTATTACGTGCCATTAGCGCATCTCCTGTATGAGTTGTTGATAATATTCTTGAGCAATTTCTACTCGTTCTTTGATTTTCTCGATGATTTTCTCATCACGTTTAATTATGACCGTCGTGATACGTTTTTCTTGGGGGATTTGCTCAACCAAGTCAATGTATCTGTTTGGGTCGTCATAGCTTGATAATTGGTCATAAGGAGTGGGCAGGAGGACAAAATCAATTTGCGCCTCATCACAATCCCATAACCACATATAGCCTTGCATTTGTGCGTCATACCCCGCTTTTTTGGCTTTTTCTTCTGCCTCATCAGCAAAAAAAGGGTGTGAGCCAATATCCCAAGAACATTTAGTGTCTATGATTAATCTTCGGCT…	AATGACCGACTAATATCACGGTGTTGGTATTACGTGCCATTAGCGCATCTCCTGTATGAGTTGTTGATAATATTCTTGAGCAATTTCTACTCGTTCTTTGATTTTCTCGATGATTTTCTCATCACGTTTAATTATGACCGTCGTGATACGTTTTTCTTGGGGGATTTGCTCAACCAAGTCAATGTATCTGTTTGGGTCGTCATAGCTTGATAATTGGTCATAAGGAGTGGGCAGGAGGACAAAATCAATTTGCGCCTCATCACAATCCCATAACCACATATAGCCTTGCATTTGTGCGTCATACCCCGCTTTTTTGGCTTTTTCTTCTGCCTCATCAGCAAAAAAAGGGTGTGAGCCAATATCCCAAGAACATTTAGTGTCTATGATTAATCTTCGGCT…	AATGACCGACTAATATCACGGTGTTGGTATTACGTGCCATTAGCGCATCTCCTGTATGAGTTGTTGATAATATTCTTGAGCAATTTCTACTCGTTCTTTGATTTTCTCGATGATTTTCTCATCACGTTTAATTATGACCGTCGTGATACGTTTTTCTTGGGGGATTTGCTCAACCAAGTCAATGTATCTGTTTGGGTCGTCATAGCTTGATAATTGGTCATAAGGAGTGGGCAGGAGGACAAAATCAATTTGCGCCTCATCACAATCCCATAACCACATATAGCCTTGCATTTGTGCGTCATACCCCGCTTTTTTGGCTTTTTCTTCTGCCTCATCAGCAAAAAAAGGGTGTGAGCCAATATCCCAAGAACATTTAGTGTCTATGATTAATCTTCGGCT…	AATTTTAGTCAGATTAAGAAGAGTAAAGCATTATGGCAGCTGAAAAATTAACAAAAAAACGTTTAGCTCAAATTTTAATTATGTTGTGCATTTTAATTATTGCATTTGTTTGGCGATATTTTTAGAAAACAGAAAATTCTTGCTTATTTTTAAAACAAATGGATTATTTCCAATAAATTTTGCTTGTCACATTCTTATATATACGTATAATTCAACCCCATTAAGCCTGGGTGGCGAAATTGGTAGACGCAGCGGATTCAAAATCCGCCGTTGAATAAACGTGTCGGTTCGAGTCCGACCCTAGGCACCACATACAAACCCTTGATCGTTGGTCAGGGGTTTTTCTTTTATGTATTTCAACCAGTAAAATCAATAAGTTACGTTCATATCCGCTATAAA…	Intragenic	-	NC_028743	WP_038440679.1	-	Replication protein P	-	Unknown																						X
High variable region Prophage 1	422929-439971	AATGACCGACTAATATCACGGTGTTGGTATTACGTGCCATTAGCGCATCTCCTGTATGAGTTGTTGATAATATTCTTGAGCAATTTCTACTCGTTCTTTGATTTTCTCGATGATTTTCTCATCACGTTTAATTATGACCGTCGTGATACGTTTTTCTTGGGGGATTTGCTCAACCAAGTCAATGTATCTGTTTGGGTCGTCATAGCTTGATAATTGGTCATAAGGAGTGGGCAGGAGGACAAAATCAATTTGCGCCTCATCACAATCCCATAACCACATATAGCCTTGCATTTGTGCGTCATACCCCGCTTTTTTGGCTTTTTCTTCTGCCTCATCAGCAAAAAAAGGGTGTGAGCCAATATCCCAAGAACATTTAGTGTCTATGATTAATCTTCGGCT…	AATGACCGACTAATATCACGGTGTTGGTATTACGTGCCATTAGCGCATCTCCTGTATGAGTTGTTGATAATATTCTTGAGCAATTTCTACTCGTTCTTTGATTTTCTCGATGATTTTCTCATCACGTTTAATTATGACCGTCGTGATACGTTTTTCTTGGGGGATTTGCTCAACCAAGTCAATGTATCTGTTTGGGTCGTCATAGCTTGATAATTGGTCATAAGGAGTGGGCAGGAGGACAAAATCAATTTGCGCCTCATCACAATCCCATAACCACATATAGCCTTGCATTTGTGCGTCATACCCCGCTTTTTTGGCTTTTTCTTCTGCCTCATCAGCAAAAAAAGGGTGTGAGCCAATATCCCAAGAACATTTAGTGTCTATGATTAATCTTCGGCT…	AATGACCGACTAATATCACGGTGTTGGTATTACGTGCCATTAGCGCATCTCCTGTATGAGTTGTTGATAATATTCTTGAGCAATTTCTACTCGTTCTTTGATTTTCTCGATGATTTTCTCATCACGTTTAATTATGACCGTCGTGATACGTTTTTCTTGGGGGATTTGCTCAACCAAGTCAATGTATCTGTTTGGGTCGTCATAGCTTGATAATTGGTCATAAGGAGTGGGCAGGAGGACAAAATCAATTTGCGCCTCATCACAATCCCATAACCACATATAGCCTTGCATTTGTGCGTCATACCCCGCTTTTTTGGCTTTTTCTTCTGCCTCATCAGCAAAAAAAGGGTGTGAGCCAATATCCCAAGAACATTTAGTGTCTATGATTAATCTTCGGCT…	AATTTTAGTCAGATTAAGAAGAGTAAAGCATTATGGCAGCTGAAAAATTAACAAAAAAACGTTTAGCTCAAATTTTAATTATGTTGTGCATTTTAATTATTGCATTTGTTTGGCGATATTTTTAGAAAACAGAAAATTCTTGCTTATTTTTAAAACAAATGGATTATTTCCAATAAATTTTGCTTGTCACATTCTTATATATACGTATAATTCAACCCCATTAAGCCTGGGTGGCGAAATTGGTAGACGCAGCGGATTCAAAATCCGCCGTTGAATAAACGTGTCGGTTCGAGTCCGACCCTAGGCACCACATACAAACCCTTGATCGTTGGTCAGGGGTTTTTCTTTTATGTATTTCAACCAGTAAAATCAATAAGTTACGTTCATATCCGCTATAAA…	Intragenic	-	NC_028743	-	-	DNA N-6-adenine-methyltransferase	-	E: Amino acid transport and metabolism H: Coenzyme transport and metabolism L: Replication, recombination and repair J: Translation, ribosomal structure and biogenesis				X			X		X		X
High variable region Prophage 1	422929-439971	AATGACCGACTAATATCACGGTGTTGGTATTACGTGCCATTAGCGCATCTCCTGTATGAGTTGTTGATAATATTCTTGAGCAATTTCTACTCGTTCTTTGATTTTCTCGATGATTTTCTCATCACGTTTAATTATGACCGTCGTGATACGTTTTTCTTGGGGGATTTGCTCAACCAAGTCAATGTATCTGTTTGGGTCGTCATAGCTTGATAATTGGTCATAAGGAGTGGGCAGGAGGACAAAATCAATTTGCGCCTCATCACAATCCCATAACCACATATAGCCTTGCATTTGTGCGTCATACCCCGCTTTTTTGGCTTTTTCTTCTGCCTCATCAGCAAAAAAAGGGTGTGAGCCAATATCCCAAGAACATTTAGTGTCTATGATTAATCTTCGGCT…	AATGACCGACTAATATCACGGTGTTGGTATTACGTGCCATTAGCGCATCTCCTGTATGAGTTGTTGATAATATTCTTGAGCAATTTCTACTCGTTCTTTGATTTTCTCGATGATTTTCTCATCACGTTTAATTATGACCGTCGTGATACGTTTTTCTTGGGGGATTTGCTCAACCAAGTCAATGTATCTGTTTGGGTCGTCATAGCTTGATAATTGGTCATAAGGAGTGGGCAGGAGGACAAAATCAATTTGCGCCTCATCACAATCCCATAACCACATATAGCCTTGCATTTGTGCGTCATACCCCGCTTTTTTGGCTTTTTCTTCTGCCTCATCAGCAAAAAAAGGGTGTGAGCCAATATCCCAAGAACATTTAGTGTCTATGATTAATCTTCGGCT…	AATGACCGACTAATATCACGGTGTTGGTATTACGTGCCATTAGCGCATCTCCTGTATGAGTTGTTGATAATATTCTTGAGCAATTTCTACTCGTTCTTTGATTTTCTCGATGATTTTCTCATCACGTTTAATTATGACCGTCGTGATACGTTTTTCTTGGGGGATTTGCTCAACCAAGTCAATGTATCTGTTTGGGTCGTCATAGCTTGATAATTGGTCATAAGGAGTGGGCAGGAGGACAAAATCAATTTGCGCCTCATCACAATCCCATAACCACATATAGCCTTGCATTTGTGCGTCATACCCCGCTTTTTTGGCTTTTTCTTCTGCCTCATCAGCAAAAAAAGGGTGTGAGCCAATATCCCAAGAACATTTAGTGTCTATGATTAATCTTCGGCT…	AATTTTAGTCAGATTAAGAAGAGTAAAGCATTATGGCAGCTGAAAAATTAACAAAAAAACGTTTAGCTCAAATTTTAATTATGTTGTGCATTTTAATTATTGCATTTGTTTGGCGATATTTTTAGAAAACAGAAAATTCTTGCTTATTTTTAAAACAAATGGATTATTTCCAATAAATTTTGCTTGTCACATTCTTATATATACGTATAATTCAACCCCATTAAGCCTGGGTGGCGAAATTGGTAGACGCAGCGGATTCAAAATCCGCCGTTGAATAAACGTGTCGGTTCGAGTCCGACCCTAGGCACCACATACAAACCCTTGATCGTTGGTCAGGGGTTTTTCTTTTATGTATTTCAACCAGTAAAATCAATAAGTTACGTTCATATCCGCTATAAA…	Intragenic	-	NC_028743	-	-	Hypothetical protein	-	Unknown
High variable region Prophage 1	422929-439971	AATGACCGACTAATATCACGGTGTTGGTATTACGTGCCATTAGCGCATCTCCTGTATGAGTTGTTGATAATATTCTTGAGCAATTTCTACTCGTTCTTTGATTTTCTCGATGATTTTCTCATCACGTTTAATTATGACCGTCGTGATACGTTTTTCTTGGGGGATTTGCTCAACCAAGTCAATGTATCTGTTTGGGTCGTCATAGCTTGATAATTGGTCATAAGGAGTGGGCAGGAGGACAAAATCAATTTGCGCCTCATCACAATCCCATAACCACATATAGCCTTGCATTTGTGCGTCATACCCCGCTTTTTTGGCTTTTTCTTCTGCCTCATCAGCAAAAAAAGGGTGTGAGCCAATATCCCAAGAACATTTAGTGTCTATGATTAATCTTCGGCT…	AATGACCGACTAATATCACGGTGTTGGTATTACGTGCCATTAGCGCATCTCCTGTATGAGTTGTTGATAATATTCTTGAGCAATTTCTACTCGTTCTTTGATTTTCTCGATGATTTTCTCATCACGTTTAATTATGACCGTCGTGATACGTTTTTCTTGGGGGATTTGCTCAACCAAGTCAATGTATCTGTTTGGGTCGTCATAGCTTGATAATTGGTCATAAGGAGTGGGCAGGAGGACAAAATCAATTTGCGCCTCATCACAATCCCATAACCACATATAGCCTTGCATTTGTGCGTCATACCCCGCTTTTTTGGCTTTTTCTTCTGCCTCATCAGCAAAAAAAGGGTGTGAGCCAATATCCCAAGAACATTTAGTGTCTATGATTAATCTTCGGCT…	AATGACCGACTAATATCACGGTGTTGGTATTACGTGCCATTAGCGCATCTCCTGTATGAGTTGTTGATAATATTCTTGAGCAATTTCTACTCGTTCTTTGATTTTCTCGATGATTTTCTCATCACGTTTAATTATGACCGTCGTGATACGTTTTTCTTGGGGGATTTGCTCAACCAAGTCAATGTATCTGTTTGGGTCGTCATAGCTTGATAATTGGTCATAAGGAGTGGGCAGGAGGACAAAATCAATTTGCGCCTCATCACAATCCCATAACCACATATAGCCTTGCATTTGTGCGTCATACCCCGCTTTTTTGGCTTTTTCTTCTGCCTCATCAGCAAAAAAAGGGTGTGAGCCAATATCCCAAGAACATTTAGTGTCTATGATTAATCTTCGGCT…	AATTTTAGTCAGATTAAGAAGAGTAAAGCATTATGGCAGCTGAAAAATTAACAAAAAAACGTTTAGCTCAAATTTTAATTATGTTGTGCATTTTAATTATTGCATTTGTTTGGCGATATTTTTAGAAAACAGAAAATTCTTGCTTATTTTTAAAACAAATGGATTATTTCCAATAAATTTTGCTTGTCACATTCTTATATATACGTATAATTCAACCCCATTAAGCCTGGGTGGCGAAATTGGTAGACGCAGCGGATTCAAAATCCGCCGTTGAATAAACGTGTCGGTTCGAGTCCGACCCTAGGCACCACATACAAACCCTTGATCGTTGGTCAGGGGTTTTTCTTTTATGTATTTCAACCAGTAAAATCAATAAGTTACGTTCATATCCGCTATAAA…	Intragenic	-	NC_013597	WP_038440680.1	-	Recombination protein NinB	-	Unknown																						X
High variable region Prophage 1	422929-439971	AATGACCGACTAATATCACGGTGTTGGTATTACGTGCCATTAGCGCATCTCCTGTATGAGTTGTTGATAATATTCTTGAGCAATTTCTACTCGTTCTTTGATTTTCTCGATGATTTTCTCATCACGTTTAATTATGACCGTCGTGATACGTTTTTCTTGGGGGATTTGCTCAACCAAGTCAATGTATCTGTTTGGGTCGTCATAGCTTGATAATTGGTCATAAGGAGTGGGCAGGAGGACAAAATCAATTTGCGCCTCATCACAATCCCATAACCACATATAGCCTTGCATTTGTGCGTCATACCCCGCTTTTTTGGCTTTTTCTTCTGCCTCATCAGCAAAAAAAGGGTGTGAGCCAATATCCCAAGAACATTTAGTGTCTATGATTAATCTTCGGCT…	AATGACCGACTAATATCACGGTGTTGGTATTACGTGCCATTAGCGCATCTCCTGTATGAGTTGTTGATAATATTCTTGAGCAATTTCTACTCGTTCTTTGATTTTCTCGATGATTTTCTCATCACGTTTAATTATGACCGTCGTGATACGTTTTTCTTGGGGGATTTGCTCAACCAAGTCAATGTATCTGTTTGGGTCGTCATAGCTTGATAATTGGTCATAAGGAGTGGGCAGGAGGACAAAATCAATTTGCGCCTCATCACAATCCCATAACCACATATAGCCTTGCATTTGTGCGTCATACCCCGCTTTTTTGGCTTTTTCTTCTGCCTCATCAGCAAAAAAAGGGTGTGAGCCAATATCCCAAGAACATTTAGTGTCTATGATTAATCTTCGGCT…	AATGACCGACTAATATCACGGTGTTGGTATTACGTGCCATTAGCGCATCTCCTGTATGAGTTGTTGATAATATTCTTGAGCAATTTCTACTCGTTCTTTGATTTTCTCGATGATTTTCTCATCACGTTTAATTATGACCGTCGTGATACGTTTTTCTTGGGGGATTTGCTCAACCAAGTCAATGTATCTGTTTGGGTCGTCATAGCTTGATAATTGGTCATAAGGAGTGGGCAGGAGGACAAAATCAATTTGCGCCTCATCACAATCCCATAACCACATATAGCCTTGCATTTGTGCGTCATACCCCGCTTTTTTGGCTTTTTCTTCTGCCTCATCAGCAAAAAAAGGGTGTGAGCCAATATCCCAAGAACATTTAGTGTCTATGATTAATCTTCGGCT…	AATTTTAGTCAGATTAAGAAGAGTAAAGCATTATGGCAGCTGAAAAATTAACAAAAAAACGTTTAGCTCAAATTTTAATTATGTTGTGCATTTTAATTATTGCATTTGTTTGGCGATATTTTTAGAAAACAGAAAATTCTTGCTTATTTTTAAAACAAATGGATTATTTCCAATAAATTTTGCTTGTCACATTCTTATATATACGTATAATTCAACCCCATTAAGCCTGGGTGGCGAAATTGGTAGACGCAGCGGATTCAAAATCCGCCGTTGAATAAACGTGTCGGTTCGAGTCCGACCCTAGGCACCACATACAAACCCTTGATCGTTGGTCAGGGGTTTTTCTTTTATGTATTTCAACCAGTAAAATCAATAAGTTACGTTCATATCCGCTATAAA…	Intragenic	-	NC_028743	-	-	Hypothetical protein	-	Unknown																						X
High variable region Prophage 1	422929-439971	AATGACCGACTAATATCACGGTGTTGGTATTACGTGCCATTAGCGCATCTCCTGTATGAGTTGTTGATAATATTCTTGAGCAATTTCTACTCGTTCTTTGATTTTCTCGATGATTTTCTCATCACGTTTAATTATGACCGTCGTGATACGTTTTTCTTGGGGGATTTGCTCAACCAAGTCAATGTATCTGTTTGGGTCGTCATAGCTTGATAATTGGTCATAAGGAGTGGGCAGGAGGACAAAATCAATTTGCGCCTCATCACAATCCCATAACCACATATAGCCTTGCATTTGTGCGTCATACCCCGCTTTTTTGGCTTTTTCTTCTGCCTCATCAGCAAAAAAAGGGTGTGAGCCAATATCCCAAGAACATTTAGTGTCTATGATTAATCTTCGGCT…	AATGACCGACTAATATCACGGTGTTGGTATTACGTGCCATTAGCGCATCTCCTGTATGAGTTGTTGATAATATTCTTGAGCAATTTCTACTCGTTCTTTGATTTTCTCGATGATTTTCTCATCACGTTTAATTATGACCGTCGTGATACGTTTTTCTTGGGGGATTTGCTCAACCAAGTCAATGTATCTGTTTGGGTCGTCATAGCTTGATAATTGGTCATAAGGAGTGGGCAGGAGGACAAAATCAATTTGCGCCTCATCACAATCCCATAACCACATATAGCCTTGCATTTGTGCGTCATACCCCGCTTTTTTGGCTTTTTCTTCTGCCTCATCAGCAAAAAAAGGGTGTGAGCCAATATCCCAAGAACATTTAGTGTCTATGATTAATCTTCGGCT…	AATGACCGACTAATATCACGGTGTTGGTATTACGTGCCATTAGCGCATCTCCTGTATGAGTTGTTGATAATATTCTTGAGCAATTTCTACTCGTTCTTTGATTTTCTCGATGATTTTCTCATCACGTTTAATTATGACCGTCGTGATACGTTTTTCTTGGGGGATTTGCTCAACCAAGTCAATGTATCTGTTTGGGTCGTCATAGCTTGATAATTGGTCATAAGGAGTGGGCAGGAGGACAAAATCAATTTGCGCCTCATCACAATCCCATAACCACATATAGCCTTGCATTTGTGCGTCATACCCCGCTTTTTTGGCTTTTTCTTCTGCCTCATCAGCAAAAAAAGGGTGTGAGCCAATATCCCAAGAACATTTAGTGTCTATGATTAATCTTCGGCT…	AATTTTAGTCAGATTAAGAAGAGTAAAGCATTATGGCAGCTGAAAAATTAACAAAAAAACGTTTAGCTCAAATTTTAATTATGTTGTGCATTTTAATTATTGCATTTGTTTGGCGATATTTTTAGAAAACAGAAAATTCTTGCTTATTTTTAAAACAAATGGATTATTTCCAATAAATTTTGCTTGTCACATTCTTATATATACGTATAATTCAACCCCATTAAGCCTGGGTGGCGAAATTGGTAGACGCAGCGGATTCAAAATCCGCCGTTGAATAAACGTGTCGGTTCGAGTCCGACCCTAGGCACCACATACAAACCCTTGATCGTTGGTCAGGGGTTTTTCTTTTATGTATTTCAACCAGTAAAATCAATAAGTTACGTTCATATCCGCTATAAA…	Intragenic	-	NC_028743	-	P0AG74	Endodeoxyribonuclease RusA	-	L: Replication, recombination and repair											X
High variable region Prophage 1	422929-439971	AATGACCGACTAATATCACGGTGTTGGTATTACGTGCCATTAGCGCATCTCCTGTATGAGTTGTTGATAATATTCTTGAGCAATTTCTACTCGTTCTTTGATTTTCTCGATGATTTTCTCATCACGTTTAATTATGACCGTCGTGATACGTTTTTCTTGGGGGATTTGCTCAACCAAGTCAATGTATCTGTTTGGGTCGTCATAGCTTGATAATTGGTCATAAGGAGTGGGCAGGAGGACAAAATCAATTTGCGCCTCATCACAATCCCATAACCACATATAGCCTTGCATTTGTGCGTCATACCCCGCTTTTTTGGCTTTTTCTTCTGCCTCATCAGCAAAAAAAGGGTGTGAGCCAATATCCCAAGAACATTTAGTGTCTATGATTAATCTTCGGCT…	AATGACCGACTAATATCACGGTGTTGGTATTACGTGCCATTAGCGCATCTCCTGTATGAGTTGTTGATAATATTCTTGAGCAATTTCTACTCGTTCTTTGATTTTCTCGATGATTTTCTCATCACGTTTAATTATGACCGTCGTGATACGTTTTTCTTGGGGGATTTGCTCAACCAAGTCAATGTATCTGTTTGGGTCGTCATAGCTTGATAATTGGTCATAAGGAGTGGGCAGGAGGACAAAATCAATTTGCGCCTCATCACAATCCCATAACCACATATAGCCTTGCATTTGTGCGTCATACCCCGCTTTTTTGGCTTTTTCTTCTGCCTCATCAGCAAAAAAAGGGTGTGAGCCAATATCCCAAGAACATTTAGTGTCTATGATTAATCTTCGGCT…	AATGACCGACTAATATCACGGTGTTGGTATTACGTGCCATTAGCGCATCTCCTGTATGAGTTGTTGATAATATTCTTGAGCAATTTCTACTCGTTCTTTGATTTTCTCGATGATTTTCTCATCACGTTTAATTATGACCGTCGTGATACGTTTTTCTTGGGGGATTTGCTCAACCAAGTCAATGTATCTGTTTGGGTCGTCATAGCTTGATAATTGGTCATAAGGAGTGGGCAGGAGGACAAAATCAATTTGCGCCTCATCACAATCCCATAACCACATATAGCCTTGCATTTGTGCGTCATACCCCGCTTTTTTGGCTTTTTCTTCTGCCTCATCAGCAAAAAAAGGGTGTGAGCCAATATCCCAAGAACATTTAGTGTCTATGATTAATCTTCGGCT…	AATTTTAGTCAGATTAAGAAGAGTAAAGCATTATGGCAGCTGAAAAATTAACAAAAAAACGTTTAGCTCAAATTTTAATTATGTTGTGCATTTTAATTATTGCATTTGTTTGGCGATATTTTTAGAAAACAGAAAATTCTTGCTTATTTTTAAAACAAATGGATTATTTCCAATAAATTTTGCTTGTCACATTCTTATATATACGTATAATTCAACCCCATTAAGCCTGGGTGGCGAAATTGGTAGACGCAGCGGATTCAAAATCCGCCGTTGAATAAACGTGTCGGTTCGAGTCCGACCCTAGGCACCACATACAAACCCTTGATCGTTGGTCAGGGGTTTTTCTTTTATGTATTTCAACCAGTAAAATCAATAAGTTACGTTCATATCCGCTATAAA…	Intragenic	-	-	-	-	Hypothetical protein	-	Unknown																						X
High variable region Prophage 1	422929-439971	AATGACCGACTAATATCACGGTGTTGGTATTACGTGCCATTAGCGCATCTCCTGTATGAGTTGTTGATAATATTCTTGAGCAATTTCTACTCGTTCTTTGATTTTCTCGATGATTTTCTCATCACGTTTAATTATGACCGTCGTGATACGTTTTTCTTGGGGGATTTGCTCAACCAAGTCAATGTATCTGTTTGGGTCGTCATAGCTTGATAATTGGTCATAAGGAGTGGGCAGGAGGACAAAATCAATTTGCGCCTCATCACAATCCCATAACCACATATAGCCTTGCATTTGTGCGTCATACCCCGCTTTTTTGGCTTTTTCTTCTGCCTCATCAGCAAAAAAAGGGTGTGAGCCAATATCCCAAGAACATTTAGTGTCTATGATTAATCTTCGGCT…	AATGACCGACTAATATCACGGTGTTGGTATTACGTGCCATTAGCGCATCTCCTGTATGAGTTGTTGATAATATTCTTGAGCAATTTCTACTCGTTCTTTGATTTTCTCGATGATTTTCTCATCACGTTTAATTATGACCGTCGTGATACGTTTTTCTTGGGGGATTTGCTCAACCAAGTCAATGTATCTGTTTGGGTCGTCATAGCTTGATAATTGGTCATAAGGAGTGGGCAGGAGGACAAAATCAATTTGCGCCTCATCACAATCCCATAACCACATATAGCCTTGCATTTGTGCGTCATACCCCGCTTTTTTGGCTTTTTCTTCTGCCTCATCAGCAAAAAAAGGGTGTGAGCCAATATCCCAAGAACATTTAGTGTCTATGATTAATCTTCGGCT…	AATGACCGACTAATATCACGGTGTTGGTATTACGTGCCATTAGCGCATCTCCTGTATGAGTTGTTGATAATATTCTTGAGCAATTTCTACTCGTTCTTTGATTTTCTCGATGATTTTCTCATCACGTTTAATTATGACCGTCGTGATACGTTTTTCTTGGGGGATTTGCTCAACCAAGTCAATGTATCTGTTTGGGTCGTCATAGCTTGATAATTGGTCATAAGGAGTGGGCAGGAGGACAAAATCAATTTGCGCCTCATCACAATCCCATAACCACATATAGCCTTGCATTTGTGCGTCATACCCCGCTTTTTTGGCTTTTTCTTCTGCCTCATCAGCAAAAAAAGGGTGTGAGCCAATATCCCAAGAACATTTAGTGTCTATGATTAATCTTCGGCT…	AATTTTAGTCAGATTAAGAAGAGTAAAGCATTATGGCAGCTGAAAAATTAACAAAAAAACGTTTAGCTCAAATTTTAATTATGTTGTGCATTTTAATTATTGCATTTGTTTGGCGATATTTTTAGAAAACAGAAAATTCTTGCTTATTTTTAAAACAAATGGATTATTTCCAATAAATTTTGCTTGTCACATTCTTATATATACGTATAATTCAACCCCATTAAGCCTGGGTGGCGAAATTGGTAGACGCAGCGGATTCAAAATCCGCCGTTGAATAAACGTGTCGGTTCGAGTCCGACCCTAGGCACCACATACAAACCCTTGATCGTTGGTCAGGGGTTTTTCTTTTATGTATTTCAACCAGTAAAATCAATAAGTTACGTTCATATCCGCTATAAA…	Intragenic	-	-	-	-	Hypothetical protein	-	Unknown																						X
High variable region Prophage 1	422929-439971	AATGACCGACTAATATCACGGTGTTGGTATTACGTGCCATTAGCGCATCTCCTGTATGAGTTGTTGATAATATTCTTGAGCAATTTCTACTCGTTCTTTGATTTTCTCGATGATTTTCTCATCACGTTTAATTATGACCGTCGTGATACGTTTTTCTTGGGGGATTTGCTCAACCAAGTCAATGTATCTGTTTGGGTCGTCATAGCTTGATAATTGGTCATAAGGAGTGGGCAGGAGGACAAAATCAATTTGCGCCTCATCACAATCCCATAACCACATATAGCCTTGCATTTGTGCGTCATACCCCGCTTTTTTGGCTTTTTCTTCTGCCTCATCAGCAAAAAAAGGGTGTGAGCCAATATCCCAAGAACATTTAGTGTCTATGATTAATCTTCGGCT…	AATGACCGACTAATATCACGGTGTTGGTATTACGTGCCATTAGCGCATCTCCTGTATGAGTTGTTGATAATATTCTTGAGCAATTTCTACTCGTTCTTTGATTTTCTCGATGATTTTCTCATCACGTTTAATTATGACCGTCGTGATACGTTTTTCTTGGGGGATTTGCTCAACCAAGTCAATGTATCTGTTTGGGTCGTCATAGCTTGATAATTGGTCATAAGGAGTGGGCAGGAGGACAAAATCAATTTGCGCCTCATCACAATCCCATAACCACATATAGCCTTGCATTTGTGCGTCATACCCCGCTTTTTTGGCTTTTTCTTCTGCCTCATCAGCAAAAAAAGGGTGTGAGCCAATATCCCAAGAACATTTAGTGTCTATGATTAATCTTCGGCT…	AATGACCGACTAATATCACGGTGTTGGTATTACGTGCCATTAGCGCATCTCCTGTATGAGTTGTTGATAATATTCTTGAGCAATTTCTACTCGTTCTTTGATTTTCTCGATGATTTTCTCATCACGTTTAATTATGACCGTCGTGATACGTTTTTCTTGGGGGATTTGCTCAACCAAGTCAATGTATCTGTTTGGGTCGTCATAGCTTGATAATTGGTCATAAGGAGTGGGCAGGAGGACAAAATCAATTTGCGCCTCATCACAATCCCATAACCACATATAGCCTTGCATTTGTGCGTCATACCCCGCTTTTTTGGCTTTTTCTTCTGCCTCATCAGCAAAAAAAGGGTGTGAGCCAATATCCCAAGAACATTTAGTGTCTATGATTAATCTTCGGCT…	AATTTTAGTCAGATTAAGAAGAGTAAAGCATTATGGCAGCTGAAAAATTAACAAAAAAACGTTTAGCTCAAATTTTAATTATGTTGTGCATTTTAATTATTGCATTTGTTTGGCGATATTTTTAGAAAACAGAAAATTCTTGCTTATTTTTAAAACAAATGGATTATTTCCAATAAATTTTGCTTGTCACATTCTTATATATACGTATAATTCAACCCCATTAAGCCTGGGTGGCGAAATTGGTAGACGCAGCGGATTCAAAATCCGCCGTTGAATAAACGTGTCGGTTCGAGTCCGACCCTAGGCACCACATACAAACCCTTGATCGTTGGTCAGGGGTTTTTCTTTTATGTATTTCAACCAGTAAAATCAATAAGTTACGTTCATATCCGCTATAAA…	Intragenic	-	-	-	-	Hypothetical protein	-	Unknown																						X
High variable region Prophage 1	422929-439971	AATGACCGACTAATATCACGGTGTTGGTATTACGTGCCATTAGCGCATCTCCTGTATGAGTTGTTGATAATATTCTTGAGCAATTTCTACTCGTTCTTTGATTTTCTCGATGATTTTCTCATCACGTTTAATTATGACCGTCGTGATACGTTTTTCTTGGGGGATTTGCTCAACCAAGTCAATGTATCTGTTTGGGTCGTCATAGCTTGATAATTGGTCATAAGGAGTGGGCAGGAGGACAAAATCAATTTGCGCCTCATCACAATCCCATAACCACATATAGCCTTGCATTTGTGCGTCATACCCCGCTTTTTTGGCTTTTTCTTCTGCCTCATCAGCAAAAAAAGGGTGTGAGCCAATATCCCAAGAACATTTAGTGTCTATGATTAATCTTCGGCT…	AATGACCGACTAATATCACGGTGTTGGTATTACGTGCCATTAGCGCATCTCCTGTATGAGTTGTTGATAATATTCTTGAGCAATTTCTACTCGTTCTTTGATTTTCTCGATGATTTTCTCATCACGTTTAATTATGACCGTCGTGATACGTTTTTCTTGGGGGATTTGCTCAACCAAGTCAATGTATCTGTTTGGGTCGTCATAGCTTGATAATTGGTCATAAGGAGTGGGCAGGAGGACAAAATCAATTTGCGCCTCATCACAATCCCATAACCACATATAGCCTTGCATTTGTGCGTCATACCCCGCTTTTTTGGCTTTTTCTTCTGCCTCATCAGCAAAAAAAGGGTGTGAGCCAATATCCCAAGAACATTTAGTGTCTATGATTAATCTTCGGCT…	AATGACCGACTAATATCACGGTGTTGGTATTACGTGCCATTAGCGCATCTCCTGTATGAGTTGTTGATAATATTCTTGAGCAATTTCTACTCGTTCTTTGATTTTCTCGATGATTTTCTCATCACGTTTAATTATGACCGTCGTGATACGTTTTTCTTGGGGGATTTGCTCAACCAAGTCAATGTATCTGTTTGGGTCGTCATAGCTTGATAATTGGTCATAAGGAGTGGGCAGGAGGACAAAATCAATTTGCGCCTCATCACAATCCCATAACCACATATAGCCTTGCATTTGTGCGTCATACCCCGCTTTTTTGGCTTTTTCTTCTGCCTCATCAGCAAAAAAAGGGTGTGAGCCAATATCCCAAGAACATTTAGTGTCTATGATTAATCTTCGGCT…	AATTTTAGTCAGATTAAGAAGAGTAAAGCATTATGGCAGCTGAAAAATTAACAAAAAAACGTTTAGCTCAAATTTTAATTATGTTGTGCATTTTAATTATTGCATTTGTTTGGCGATATTTTTAGAAAACAGAAAATTCTTGCTTATTTTTAAAACAAATGGATTATTTCCAATAAATTTTGCTTGTCACATTCTTATATATACGTATAATTCAACCCCATTAAGCCTGGGTGGCGAAATTGGTAGACGCAGCGGATTCAAAATCCGCCGTTGAATAAACGTGTCGGTTCGAGTCCGACCCTAGGCACCACATACAAACCCTTGATCGTTGGTCAGGGGTTTTTCTTTTATGTATTTCAACCAGTAAAATCAATAAGTTACGTTCATATCCGCTATAAA…	Intragenic	-	NC_013597	WP_038440718.1	-	Minor tail protein	-	Unknown																						X
High variable region Prophage 1	422929-439971	AATGACCGACTAATATCACGGTGTTGGTATTACGTGCCATTAGCGCATCTCCTGTATGAGTTGTTGATAATATTCTTGAGCAATTTCTACTCGTTCTTTGATTTTCTCGATGATTTTCTCATCACGTTTAATTATGACCGTCGTGATACGTTTTTCTTGGGGGATTTGCTCAACCAAGTCAATGTATCTGTTTGGGTCGTCATAGCTTGATAATTGGTCATAAGGAGTGGGCAGGAGGACAAAATCAATTTGCGCCTCATCACAATCCCATAACCACATATAGCCTTGCATTTGTGCGTCATACCCCGCTTTTTTGGCTTTTTCTTCTGCCTCATCAGCAAAAAAAGGGTGTGAGCCAATATCCCAAGAACATTTAGTGTCTATGATTAATCTTCGGCT…	AATGACCGACTAATATCACGGTGTTGGTATTACGTGCCATTAGCGCATCTCCTGTATGAGTTGTTGATAATATTCTTGAGCAATTTCTACTCGTTCTTTGATTTTCTCGATGATTTTCTCATCACGTTTAATTATGACCGTCGTGATACGTTTTTCTTGGGGGATTTGCTCAACCAAGTCAATGTATCTGTTTGGGTCGTCATAGCTTGATAATTGGTCATAAGGAGTGGGCAGGAGGACAAAATCAATTTGCGCCTCATCACAATCCCATAACCACATATAGCCTTGCATTTGTGCGTCATACCCCGCTTTTTTGGCTTTTTCTTCTGCCTCATCAGCAAAAAAAGGGTGTGAGCCAATATCCCAAGAACATTTAGTGTCTATGATTAATCTTCGGCT…	AATGACCGACTAATATCACGGTGTTGGTATTACGTGCCATTAGCGCATCTCCTGTATGAGTTGTTGATAATATTCTTGAGCAATTTCTACTCGTTCTTTGATTTTCTCGATGATTTTCTCATCACGTTTAATTATGACCGTCGTGATACGTTTTTCTTGGGGGATTTGCTCAACCAAGTCAATGTATCTGTTTGGGTCGTCATAGCTTGATAATTGGTCATAAGGAGTGGGCAGGAGGACAAAATCAATTTGCGCCTCATCACAATCCCATAACCACATATAGCCTTGCATTTGTGCGTCATACCCCGCTTTTTTGGCTTTTTCTTCTGCCTCATCAGCAAAAAAAGGGTGTGAGCCAATATCCCAAGAACATTTAGTGTCTATGATTAATCTTCGGCT…	AATTTTAGTCAGATTAAGAAGAGTAAAGCATTATGGCAGCTGAAAAATTAACAAAAAAACGTTTAGCTCAAATTTTAATTATGTTGTGCATTTTAATTATTGCATTTGTTTGGCGATATTTTTAGAAAACAGAAAATTCTTGCTTATTTTTAAAACAAATGGATTATTTCCAATAAATTTTGCTTGTCACATTCTTATATATACGTATAATTCAACCCCATTAAGCCTGGGTGGCGAAATTGGTAGACGCAGCGGATTCAAAATCCGCCGTTGAATAAACGTGTCGGTTCGAGTCCGACCCTAGGCACCACATACAAACCCTTGATCGTTGGTCAGGGGTTTTTCTTTTATGTATTTCAACCAGTAAAATCAATAAGTTACGTTCATATCCGCTATAAA…	Intragenic	-	-	-	-	Hypothetical protein	-	Unknown																						X
High variable region Prophage 1	422929-439971	AATGACCGACTAATATCACGGTGTTGGTATTACGTGCCATTAGCGCATCTCCTGTATGAGTTGTTGATAATATTCTTGAGCAATTTCTACTCGTTCTTTGATTTTCTCGATGATTTTCTCATCACGTTTAATTATGACCGTCGTGATACGTTTTTCTTGGGGGATTTGCTCAACCAAGTCAATGTATCTGTTTGGGTCGTCATAGCTTGATAATTGGTCATAAGGAGTGGGCAGGAGGACAAAATCAATTTGCGCCTCATCACAATCCCATAACCACATATAGCCTTGCATTTGTGCGTCATACCCCGCTTTTTTGGCTTTTTCTTCTGCCTCATCAGCAAAAAAAGGGTGTGAGCCAATATCCCAAGAACATTTAGTGTCTATGATTAATCTTCGGCT…	AATGACCGACTAATATCACGGTGTTGGTATTACGTGCCATTAGCGCATCTCCTGTATGAGTTGTTGATAATATTCTTGAGCAATTTCTACTCGTTCTTTGATTTTCTCGATGATTTTCTCATCACGTTTAATTATGACCGTCGTGATACGTTTTTCTTGGGGGATTTGCTCAACCAAGTCAATGTATCTGTTTGGGTCGTCATAGCTTGATAATTGGTCATAAGGAGTGGGCAGGAGGACAAAATCAATTTGCGCCTCATCACAATCCCATAACCACATATAGCCTTGCATTTGTGCGTCATACCCCGCTTTTTTGGCTTTTTCTTCTGCCTCATCAGCAAAAAAAGGGTGTGAGCCAATATCCCAAGAACATTTAGTGTCTATGATTAATCTTCGGCT…	AATGACCGACTAATATCACGGTGTTGGTATTACGTGCCATTAGCGCATCTCCTGTATGAGTTGTTGATAATATTCTTGAGCAATTTCTACTCGTTCTTTGATTTTCTCGATGATTTTCTCATCACGTTTAATTATGACCGTCGTGATACGTTTTTCTTGGGGGATTTGCTCAACCAAGTCAATGTATCTGTTTGGGTCGTCATAGCTTGATAATTGGTCATAAGGAGTGGGCAGGAGGACAAAATCAATTTGCGCCTCATCACAATCCCATAACCACATATAGCCTTGCATTTGTGCGTCATACCCCGCTTTTTTGGCTTTTTCTTCTGCCTCATCAGCAAAAAAAGGGTGTGAGCCAATATCCCAAGAACATTTAGTGTCTATGATTAATCTTCGGCT…	AATTTTAGTCAGATTAAGAAGAGTAAAGCATTATGGCAGCTGAAAAATTAACAAAAAAACGTTTAGCTCAAATTTTAATTATGTTGTGCATTTTAATTATTGCATTTGTTTGGCGATATTTTTAGAAAACAGAAAATTCTTGCTTATTTTTAAAACAAATGGATTATTTCCAATAAATTTTGCTTGTCACATTCTTATATATACGTATAATTCAACCCCATTAAGCCTGGGTGGCGAAATTGGTAGACGCAGCGGATTCAAAATCCGCCGTTGAATAAACGTGTCGGTTCGAGTCCGACCCTAGGCACCACATACAAACCCTTGATCGTTGGTCAGGGGTTTTTCTTTTATGTATTTCAACCAGTAAAATCAATAAGTTACGTTCATATCCGCTATAAA…	Intragenic	-	NC_028743	WP_005650535.1	-	Holin	-	Unknown																						X
High variable region Prophage 1	422929-439971	AATGACCGACTAATATCACGGTGTTGGTATTACGTGCCATTAGCGCATCTCCTGTATGAGTTGTTGATAATATTCTTGAGCAATTTCTACTCGTTCTTTGATTTTCTCGATGATTTTCTCATCACGTTTAATTATGACCGTCGTGATACGTTTTTCTTGGGGGATTTGCTCAACCAAGTCAATGTATCTGTTTGGGTCGTCATAGCTTGATAATTGGTCATAAGGAGTGGGCAGGAGGACAAAATCAATTTGCGCCTCATCACAATCCCATAACCACATATAGCCTTGCATTTGTGCGTCATACCCCGCTTTTTTGGCTTTTTCTTCTGCCTCATCAGCAAAAAAAGGGTGTGAGCCAATATCCCAAGAACATTTAGTGTCTATGATTAATCTTCGGCT…	AATGACCGACTAATATCACGGTGTTGGTATTACGTGCCATTAGCGCATCTCCTGTATGAGTTGTTGATAATATTCTTGAGCAATTTCTACTCGTTCTTTGATTTTCTCGATGATTTTCTCATCACGTTTAATTATGACCGTCGTGATACGTTTTTCTTGGGGGATTTGCTCAACCAAGTCAATGTATCTGTTTGGGTCGTCATAGCTTGATAATTGGTCATAAGGAGTGGGCAGGAGGACAAAATCAATTTGCGCCTCATCACAATCCCATAACCACATATAGCCTTGCATTTGTGCGTCATACCCCGCTTTTTTGGCTTTTTCTTCTGCCTCATCAGCAAAAAAAGGGTGTGAGCCAATATCCCAAGAACATTTAGTGTCTATGATTAATCTTCGGCT…	AATGACCGACTAATATCACGGTGTTGGTATTACGTGCCATTAGCGCATCTCCTGTATGAGTTGTTGATAATATTCTTGAGCAATTTCTACTCGTTCTTTGATTTTCTCGATGATTTTCTCATCACGTTTAATTATGACCGTCGTGATACGTTTTTCTTGGGGGATTTGCTCAACCAAGTCAATGTATCTGTTTGGGTCGTCATAGCTTGATAATTGGTCATAAGGAGTGGGCAGGAGGACAAAATCAATTTGCGCCTCATCACAATCCCATAACCACATATAGCCTTGCATTTGTGCGTCATACCCCGCTTTTTTGGCTTTTTCTTCTGCCTCATCAGCAAAAAAAGGGTGTGAGCCAATATCCCAAGAACATTTAGTGTCTATGATTAATCTTCGGCT…	AATTTTAGTCAGATTAAGAAGAGTAAAGCATTATGGCAGCTGAAAAATTAACAAAAAAACGTTTAGCTCAAATTTTAATTATGTTGTGCATTTTAATTATTGCATTTGTTTGGCGATATTTTTAGAAAACAGAAAATTCTTGCTTATTTTTAAAACAAATGGATTATTTCCAATAAATTTTGCTTGTCACATTCTTATATATACGTATAATTCAACCCCATTAAGCCTGGGTGGCGAAATTGGTAGACGCAGCGGATTCAAAATCCGCCGTTGAATAAACGTGTCGGTTCGAGTCCGACCCTAGGCACCACATACAAACCCTTGATCGTTGGTCAGGGGTTTTTCTTTTATGTATTTCAACCAGTAAAATCAATAAGTTACGTTCATATCCGCTATAAA…	Intragenic	-	NC_028743	WP_032826234.1	-	Endolysin	-	G: Carbohydrate transport and metabolism M: Cell wall/membrane/envelope biogenesis U: Intracellular trafficking, secretion, and vesicular transport						X						X						X
Promoter region	502550-502551	-	-	-	C	Intergenic	-	NF38_06605	WP_005656779.1	-	Glycogen synthase GlgA	49 nt	M: Cell wall/membrane/envelope biogenesis G: Carbohydrate transport and metabolism H: Coenzyme transport and metabolism						X	X					X
Indels	534829-534830	-	-	-	GTATCGGTTGGTAGTAATAGACGATCTAATTCGCTTAATTGCTGTTCGTTAGCAAATTTCACTCGCTGACCAAAACCAATGGCTTTACTCTGCTCTGTATCCAAATGCAAAGCGGGCAATTTACTTACTGCGGTA	Intragenic	No	NF38_06470	WP_011272658.1	-	tRNA pseudouridine(55) synthase TruB	-	J: Translation, ribosomal structure and biogenesis F: Nucleotide transport and metabolism E: Amino acid transport and metabolism H: Coenzyme transport and metabolism				X	X		X		X
Indels	534830-534832	GTA	GTA	GTA	-	Intragenic	No	NF38_06470	WP_011272658.1	-	tRNA pseudouridine(55) synthase TruB	-	J: Translation, ribosomal structure and biogenesis F: Nucleotide transport and metabolism E: Amino acid transport and metabolism H: Coenzyme transport and metabolism				X	X		X		X
Indels	577123-577124	-	-	-	A	Intragenic	Yes	HI_1278	WP_038441079.1	-	NAD(P)H-dependent oxidoreductase	-	C: Energy production and conversion H: Coenzyme transport and metabolism I: Lipid transport and metabolism		X					X	X
Indels	627402-627403	-	-	-	CGCACAAGCACCACAGGCAGCAGCTCCTGCTACTACTG	Intragenic	No	NF38_06060	WP_038441054.1	-	Pyruvate dehydrogenase complex dihydrolipoyllysine-residue acetyltransferase	-	C: Energy production and conversion G: Carbohydrate transport and metabolism I: Lipid transport and metabolism H: Coenzyme transport and metabolism		X				X	X	X
Indels	627403-627404	CG	CG	CG	-	Intragenic	No	NF38_06060	WP_038441054.1	-	Pyruvate dehydrogenase complex dihydrolipoyllysine-residue acetyltransferase	-	C: Energy production and conversion G: Carbohydrate transport and metabolism I: Lipid transport and metabolism H: Coenzyme transport and metabolism		X				X	X	X
Promoter region	682542-682543	-	-	-	AT	Intergenic	-	NF38_05835	WP_038441016.1	-	Two-partner secretion (TPS) system translocator Hmw1B	22 nt	U: Intracellular trafficking, secretion, and vesicular transport M: Cell wall/membrane/envelope biogenesis D: Cell cycle control, cell division, chromosome partitioning			X									X						X
Indels	889276-889277	-	-	-	T	Intragenic	Yes	NF38_04885	WP_011271889.1	-	TonB-dependent hemoglobin/transferrin/lactoferrin family receptor 5	-	P: Inorganic ion transport and metabolism H: Coenzyme transport and metabolism M: Cell wall/membrane/envelope biogenesis							X					X			X

## Sheet: P04_HPAR04.05
Supplementary Dataset S2. Genetic changes observed during persistent colonization (P04-HPAR04.05).
Change	Position	Reference	HUB-P04-HP04	HUB-P04-HP07	HUB-P04-HP08	HUB-P04-HP10	HUB-P04-HP12	Intergenic/Intragenic	ORF change	Gene	Protein NCBI	Protein Uniprot	Product	Promoter position	Biological function	A: RNA processing and modification	C: energy production and conversion	D: cell-cycle control and mitosis	E: amino acid metabolism and transport	F: nucleotide metabolism and transport	G: carbohydrate metabolism and transport	H: coenzyme metabolism	I: lipid metabolism	J: translation	K: transcription	L: replication and repair	M: membrane and cell wall structure and biogenesis	N: cell motility	O: post-translational modification: protein turnover: chaperone functions	P: inorganic ion transport and metabolism	Q: secondary metabolites biosynthesis: transport and catabolism	T: signal transduction	U: intracellular trafficking and secretion	V: Defense mechanisms	W: Extracellular structures	X: Mobilome: prophages: transposons	Unknown
SNPs	6156	C	C	C	C	C	T	Intragenic	-	PARA_00640	WP_005695560.1	-	N-acetylneuraminate lyase	-	M: Cell wall/membrane/envelope biogenesis E: Amino acid transport and metabolism G: Carbohydrate transport and metabolism Q: Secondary metabolites biosynthesis, transport and catabolism				X		X						X				X
SNPs	29541	A	A	A	A	A	G	Intragenic	-	PARA_00860	WP_014064039.1	-	Heme lyase NrfEFG subunit NrfF	-	O: Posttranslational modification, protein turnover, chaperones M: Cell wall/membrane/envelope biogenesis T: Signal transduction mechanisms												X		X			X
SNPs	139648	A	A	A	A	A	G	Intragenic	-	PARA_01950	WP_014064133.1	-	Ribosome-associated translation inhibitor RaiA	-	J: Translation, ribosomal structure and biogenesis K: Transcription T: Signal transduction mechanisms L: Replication, recombination and repair									X	X							X
Promoter	155060	T	T	T	T	T	C	Intergenic	-	PARA_02090	WP_014064144.1	-	Porphobilinogen synthase	26 nt	H: Coenzyme transport and metabolism							X
Promoter	173060	C	C	C	C	C	T	Intergenic	-	PARA_02190	WP_014064153.1	-	4-oxalocrotonate tautomerase family protein	14 nt	Q: Secondary metabolites biosynthesis, transport and catabolism																X
SNPs	239501	A	A	A	A	A	G	Intragenic	-	PARA_02890	WP_014064214.1	-	Translational GTPase TypA	-	J: Translation, ribosomal structure and biogenesis T: Signal transduction mechanisms P: Inorganic ion transport and metabolism									X								X
Phase variation	246743	15	15	15	15	14	16	Intergenic	-	-	-	-	-	-	-	-	-	-	-	-	-	-	-	-	-	-	-	-	-	-	-	-	-	-	-	-	-
SNPs	257146	T	T	T	T	T	C	Intragenic	-	PARA_02970	WP_041918193.1	-	GTP diphosphokinase	-	T: Signal transduction mechanisms K: Transcription E: Amino acid transport and metabolism J: Translation, ribosomal structure and biogenesis				X					X	X							X
SNPs	290614	T	T	T	T	T	C	Intragenic	-	PARA_03280	WP_005695230.1	-	50S ribosomal protein L1	-	J: Translation, ribosomal structure and biogenesis									X
SNPs	303778	C	C	C	C	T	C	Intragenic	-	PARA_03410	WP_014064261.1	-	Ribonuclease R	-	J: Translation, ribosomal structure and biogenesis K: Transcription L: Replication, recombination and repair									X	X	X
SNPs	308620	G	G	G	G	T	G	Intragenic	-	PARA_03440	WP_014064264.1	-	Na+/H+ antiporter NhaA	-	C: Energy production and conversion P: Inorganic ion transport and metabolism O: Posttranslational modification, protein turnover, chaperones T: Signal transduction mechanisms		X												X	X		X
SNPs	308625	A	A	A	A	T	A	Intragenic	-	PARA_03440	WP_014064264.1	-	Na+/H+ antiporter NhaA	-	C: Energy production and conversion P: Inorganic ion transport and metabolism O: Posttranslational modification, protein turnover, chaperones T: Signal transduction mechanisms		X												X	X		X
SNP P04_Prophage	343913	G	G	G	G	-	A	Intragenic	No	PARA_03690	WP_014064286.1	-	Fe(3+)-dicitrate ABC transporter substrate-binding protein FecC	-	P: Inorganic ion transport and metabolism H: Coenzyme transport and metabolism M: Cell wall/membrane/envelope biogenesis							X					X			X
SNP P04_Prophage	372551	A	A	A	A	-	G	Intragenic	No	NCTC10665_00872	DAJ56592.1	-	Large terminase	-	X: Mobilome: prophages, transposons																					X
SNP P04_Prophage	418791	T	T	T	T	-	C	Intragenic	No	PARA_07380	WP_014064595.1	-	TIGR00645 family protein	-	Unknown																						X
SNPs	435435	C	C	C	C	C	T	Intragenic	-	PARA_07170	WP_014064575.1	-	RNA polymerase-associated protein RapA	-	L: Replication, recombination and repair K: Transcription V: Defense mechanisms										X	X								X
SNPs	524719	T	T	T	T	T	C	Intragenic	-	PARA_06150	WP_014064502.1	-	Outer membrane protein assembly factor	-	M: Cell wall/membrane/envelope biogenesis U: Intracellular trafficking, secretion, and vesicular transport D: Cell cycle control, cell division, chromosome partitioning			X									X						X
Promoter	619999	G	G	G	G	T	G	Intergenic	-	PARA_05400	WP_014064436.1	-	Hypothetical protein	31 nt	Unknown																						X
SNPs	697412	A	A	A	A	A	G	Intragenic	-	PARA_06590	WP_014064542.1	-	Cof-type HAD-IIB family hydrolase	-	H: Coenzyme transport and metabolism G: Carbohydrate transport and metabolism C: Energy production and conversion		X				X	X
SNPs	764609	C	C	C	C	C	T	Intragenic	-	PARA_07920	WP_041918313.1	-	NAD-dependent DNA ligase LigA	-	L: Replication, recombination and repair N: Cell motility W: Extracellular structures											X		X							X
SNPs	766231	A	A	A	A	A	G	Intragenic	-	PARA_07970	WP_014064645.1	-	Thymidine kinase	-	F: Nucleotide transport and metabolism H: Coenzyme transport and metabolism					X		X
Promoter	832170	T	T	T	T	T	C	Intergenic	-	PARA_08530	WP_005697336.1	-	RNA polymerase sigma factor RpoH	1 nt	K: Transcription T: Signal transduction mechanisms D: Cell cycle control, cell division, chromosome partitioning			X							X							X
SNPs	843433	A	A	A	A	A	G	Intragenic	-	HIY_09890	WP_070822592.1	-	Hypothetical protein	-	Unknown																						X
SNPs	852071	G	G	T	T	T	G	Intragenic	-	PARA_08710	WP_014064714.1	-	DeoR family transcriptional regulator	-	K: Transcription G: Carbohydrate transport and metabolism Q: Secondary metabolites biosynthesis, transport and catabolism P: Inorganic ion transport and metabolism						X				X					X	X
Phase variation	870899	6	6	6	6	6	3	Intragenic	No	PARA_08900	WP_014064731.1	-	Transferrin-binding protein-like solute binding protein	-	D: Cell cycle control, cell division, chromosome partitioning			X
SNPs	890005	C	C	C	C	C	T	Intragenic	-	PARA_09230	WP_014064760.1	-	Glycerol-3-phosphate 1-O-acyltransferase PlsB	-	I: Lipid transport and metabolism Q: Secondary metabolites biosynthesis, transport and catabolism G: Carbohydrate transport and metabolism						X		X								X
Indels	893373	T	T	T	T	T	-	Intragenic	Yes	PARA_09260	WP_014064762.1	-	Carbonic anhydrase family protein	-	P: Inorganic ion transport and metabolism D: Cell cycle control, cell division, chromosome partitioning			X												X
SNPs	901911	A	A	A	A	A	G	Intragenic	-	PARA_09330	WP_005698634.1	-	NAD(P)/FAD-dependent oxidoreductase	-	C: Energy production and conversion I: Lipid transport and metabolism O: Posttranslational modification, protein turnover, chaperones E: Amino acid transport and metabolism		X		X				X						X
Indels	916804	A	A	-	-	-	A	Intragenic	Yes	PARA_19710	WP_014065682.1	-	Porin	-	M: Cell wall/membrane/envelope biogenesis U: Intracellular trafficking, secretion, and vesicular transport												X						X
SNPs	961780	C	C	C	C	C	T	Intragenic	-	PARA_09770	WP_014064806.1	-	DNA-protecting protein DprA	-	L: Replication, recombination and repair K: Transcription D: Cell cycle control, cell division, chromosome partitioning			X							X	X
SNPs	986924	A	A	A	A	A	G	Intragenic	-	PARA_10010	WP_014064827.1	-	Efflux RND transporter periplasmic adaptor subunit	-	V: Defense mechanisms M: Cell wall/membrane/envelope biogenesis P: Inorganic ion transport and metabolism												X			X				X
SNPs	989991	A	A	A	A	A	G	Intragenic	-	PARA_10020	WP_014064828.1	-	Efflux RND transporter permease subunit	-	V: Defense mechanisms P: Inorganic ion transport and metabolism M: Cell wall/membrane/envelope biogenesis												X			X				X
SNPs	1000179	T	T	T	T	T	C	Intragenic	-	PARA_10120	WP_014064837.1	-	1-deoxy-D-xylulose-5-phosphate reductoisomerase	-	I: Lipid transport and metabolism								X
SNPs	1019167	A	A	A	A	A	T	Intragenic	-	PARA_10300	WP_014064852.1	-	Universal stress protein UspA	-	T: Signal transduction mechanisms P: Inorganic ion transport and metabolism E: Amino acid transport and metabolism C: Energy production and conversion		X		X											X		X
SNPs	1032727	C	C	C	C	C	T	Intragenic	-	PARA_10440	WP_014064864.1	-	DUF3413 domain-containing protein	-	P: Inorganic ion transport and metabolism M: Cell wall/membrane/envelope biogenesis G: Carbohydrate transport and metabolism						X						X			X
Indels	1046724	T	T	T	T	T	-	Intragenic	Yes	PARA_10580	WP_014064877.1	-	Methylated-DNA--[protein]-cysteine S-methyltransferase	-	L: Replication, recombination and repair K: Transcription H: Coenzyme transport and metabolism							X			X	X
SNPs	1059739	A	A	A	A	A	G	Intragenic	-	PARA_10710	WP_014064890.1	-	GTPase HflX	-	J: Translation, ribosomal structure and biogenesis D: Cell cycle control, cell division, chromosome partitioning L: Replication, recombination and repair			X						X		X
Promoter	1072548	T	T	T	T	-	T	Intergenic	-	PARA_10850	WP_014064903.1	-	Divalent metal cation transporter	37 nt	P: Inorganic ion transport and metabolism T: Signal transduction mechanisms K: Transcription										X					X		X
Promoter	1088572	A	A	A	A	A	G	Intergenic	-	PARA_11040	WP_014064919.1	-	IscS subfamily cysteine desulfurase	10 nt	E: Amino acid transport and metabolism F: Nucleotide transport and metabolism H: Coenzyme transport and metabolism J: Translation, ribosomal structure and biogenesis				X	X		X		X
SNPs	1096127	C	C	C	C	C	T	Intragenic	-	PARA_11160	WP_014064929.1	-	Galactose/methyl galactoside ABC transporter ATP-binding protein MglA	-	V: Defense mechanisms E: Amino acid transport and metabolism P: Inorganic ion transport and metabolism				X											X				X
Indels	1104171	A	A	A	A	A	-	Intragenic	Yes	INP95_02420	COG2831	-	Filamentous hemagglutinin transporter protein FhaC	-	M: Cell wall/membrane/envelope biogenesis U: Intracellular trafficking, secretion, and vesicular transport												X						X
SNPs	1172624	G	G	G	G	G	A	Intragenic	-	PARA_12560	WP_014065036.1	-	Cell division protein FtsA	-	D: Cell cycle control, cell division, chromosome partitioning			X
Indels	1190276	A	A	A	A	A	-	Intragenic	Yes	PARA_12790	WP_014065052.1	-	Co-chaperone YbbN	-	O: Posttranslational modification, protein turnover, chaperones M: Cell wall/membrane/envelope biogenesis												X		X
SNPs	1208458	A	A	A	A	A	G	Intragenic	-	PARA_13040	WP_014065072.1	-	Ribosome-associated protein	-	J: Translation, ribosomal structure and biogenesis									X
SNPs	1208780	T	T	T	T	T	C	Intragenic	-	PARA_13050	WP_014065073.1	-	Metalloprotease PmbA	-	T: Signal transduction mechanisms G: Carbohydrate transport and metabolism						X											X
SNPs	1213061	A	A	A	A	A	G	Intragenic	-	PARA_13090	WP_014065077.1	-	DNA polymerase III subunit epsilon	-	L: Replication, recombination and repair A: RNA processing and modification T: Signal transduction mechanisms	X										X						X
SNPs	1221078	C	C	C	C	C	T	Intragenic	-	PARA_13190	WP_014065085.1	-	3',5'-cyclic-AMP phosphodiesterase	-	T: Signal transduction mechanisms F: Nucleotide transport and metabolism V: Defense mechanisms					X												X		X
SNPs	1288233	C	C	C	C	C	T	Intragenic	-	PARA_13800	WP_014065142.1	-	Sugar transporter	-	G: Carbohydrate transport and metabolism P: Inorganic ion transport and metabolism E: Amino acid transport and metabolism				X		X									X
SNPs	1297732	G	G	G	G	G	A	Intragenic	-	PARA_13880	WP_014065148.1	-	Recombinase	-	L: Replication, recombination and repair											X
SNPs	1304886	C	C	C	C	C	T	Intragenic	-	PARA_13960	WP_005697778.1	-	IMP dehydrogenase	-	T: Signal transduction mechanisms F: Nucleotide transport and metabolism P: Inorganic ion transport and metabolism					X										X		X
SNPs	1344603	G	G	G	G	G	A	Intragenic	-	PARA_18320	WP_041918328.1	-	LPS export ABC transporter permease LptG	-	M: Cell wall/membrane/envelope biogenesis N: Cell motility												X	X
SNPs	1351032	A	A	A	A	A	G	Intragenic	-	INP99_08495	WP_197542148.1	-	Hypothetical protein	-	Unknown																						X
SNPs	1400128	A	A	A	A	A	G	Intragenic	-	PARA_17830	WP_014065502.1	-	Hydrogenase 4 subunit D	-	C: Energy production and conversion P: Inorganic ion transport and metabolism G: Carbohydrate transport and metabolism		X				X									X
SNPs	1442567	C	C	C	C	C	T	Intragenic	-	PARA_17380	WP_014065461.1	-	Penicillin-binding protein 1B	-	M: Cell wall/membrane/envelope biogenesis D: Cell cycle control, cell division, chromosome partitioning V: Defense mechanisms T: Signal transduction mechanisms			X									X					X		X
SNPs	1461375	A	A	A	A	A	G	Intragenic	-	PARA_17260	WP_014065451.1	-	Ribonuclease D	-	L: Replication, recombination and repair J: Translation, ribosomal structure and biogenesis									X		X
SNPs	1466468	G	G	G	G	G	A	Intragenic	-	PARA_17250	WP_014065450.1	-	Phosphate acetyltransferase	-	C: Energy production and conversion K: Transcription P: Inorganic ion transport and metabolism		X								X					X
SNPs	1467768	C	C	C	C	C	T	Intragenic	-	PARA_17240	WP_014065449.1	-	Acetate kinase	-	C: Energy production and conversion Q: Secondary metabolites biosynthesis, transport and catabolism T: Signal transduction mechanisms G: Carbohydrate transport and metabolism		X				X										X	X
SNPs	1481167	G	G	G	G	A	G	Intragenic	-	INP97_06980	MBF1224788.1	-	Hypothetical protein	-	Unknown																						X
Indels	1486870	A	A	A	A	A	-	Intragenic	Yes	PARA_17070	WP_014065434.1	-	Protease SohB	-	O: Posttranslational modification, protein turnover, chaperones P: Inorganic ion transport and metabolism C: Energy production and conversion		X												X	X
SNPs	1571356	T	T	T	T	T	C	Intragenic	-	PARA_16130	WP_014065354.1	-	Exodeoxyribonuclease V subunit beta	-	L: Replication, recombination and repair V: Defense mechanisms E: Amino acid transport and metabolism				X							X								X
SNPs	1594189	T	T	T	T	T	C	Intragenic	-	PARA_15860	WP_014065332.1	-	ABC transporter ATP-binding protein	-	V: Defense mechanisms M: Cell wall/membrane/envelope biogenesis E: Amino acid transport and metabolism				X								X							X
SNPs	1605682	G	G	G	G	G	A	Intragenic	-	PARA_15730	WP_014065319.1	-	Translation initiation factor IF-2	-	J: Translation, ribosomal structure and biogenesis M: Cell wall/membrane/envelope biogenesis D: Cell cycle control, cell division, chromosome partitioning W: Extracellular structures			X						X			X								X
SNPs	1621630	C	C	C	C	C	T	Intragenic	-	PARA_15550	WP_014065304.1	-	Glycogen synthase GlgA	-	M: Cell wall/membrane/envelope biogenesis G: Carbohydrate transport and metabolism H: Coenzyme transport and metabolism						X	X					X
SNPs	1632043	T	T	T	T	T	C	Intragenic	-	PARA_15480	WP_014065298.1	-	Efflux RND transporter periplasmic adaptor subunit	-	V: Defense mechanisms M: Cell wall/membrane/envelope biogenesis P: Inorganic ion transport and metabolism												X			X				X
SNPs	1689825	T	T	T	T	T	C	Intragenic	-	PARA_14940	WP_014065246.1	-	30S ribosomal protein S1	-	J: Translation, ribosomal structure and biogenesis K: Transcription I: Lipid transport and metabolism								X	X	X
SNPs	1692608	G	G	G	G	G	A	Intragenic	-	NCTC13334_01409	P45114	-	Putative TonB-dependent receptor	-	P: Inorganic ion transport and metabolism H: Coenzyme transport and metabolism I: Lipid transport and metabolism							X	X							X
SNPs	1735244	G	G	G	G	G	A	Intragenic	-	PARA_14540	WP_014065209.1	-	DUF1043 family protein	-	Unknown																						X
SNPs	1747284	T	T	T	T	T	C	Intragenic	-	INQ00_06625	WP_049371216.1	-	Hypothetical protein	-	Unknown																						X
SNPs	1852904	C	C	C	C	C	T	Intragenic	-	PARA_19180	WP_014065632.1	-	Phosphoribosylaminoimidazolesuccinocarboxamide synthase	-	F: Nucleotide transport and metabolism H: Coenzyme transport and metabolism					X		X
SNPs	1860223	C	C	C	C	C	T	Intragenic	-	INP97_08715	WP_014065252.1	-	Hypothetical protein	-	Unknown																						X
SNPs	1869268	C	C	C	C	C	T	Intragenic	-	PARA_19270	WP_014065640.1	-	DNA topoisomerase (ATP-hydrolyzing) subunit A	-	L: Replication, recombination and repair X: Mobilome: prophages, transposons E: Amino acid transport and metabolism C: Energy production and conversion		X		X							X										X
SNPs	1896195	C	C	C	C	C	T	Intragenic	-	PARA_19510	WP_014065664.1	-	Bifunctional diaminohydroxyphosphoribosylaminopyrimidine deaminase/5-amino-6-(5-phosphoribosylamino)uracil reductase RibD	-	H: Coenzyme transport and metabolism F: Nucleotide transport and metabolism J: Translation, ribosomal structure and biogenesis					X		X		X
SNPs	1991967	A	A	A	A	A	G	Intragenic	-	PARA_00470	WP_014064007.1	-	23S rRNA (uracil(747)-C(5))-methyltransferase RlmC	-	J: Translation, ribosomal structure and biogenesis L: Replication, recombination and repair I: Lipid transport and metabolism Q: Secondary metabolites biosynthesis, transport and catabolism								X	X		X					X
Indels	1043308-1043309	-	-	-	-	-	A	Intragenic	Yes	PARA_10540	WP_041918316.1	-	Phosphoribosylglycinamide formyltransferase	-	F: Nucleotide transport and metabolism J: Translation, ribosomal structure and biogenesis Q: Secondary metabolites biosynthesis, transport and catabolism M: Cell wall/membrane/envelope biogenesis					X				X			X				X
Indels	1348771-1348772	-	-	-	-	-	G	Intragenic	Yes	PARA_18270	WP_014065544.1	-	Divalent metal cation transporter	-	P: Inorganic ion transport and metabolism T: Signal transduction mechanisms K: Transcription										X					X		X
Indels	1589125-1589126	-	-	-	-	-	A	Intragenic	Yes	PARA_15960	WP_014065342.1	-	Electron transport complex subunit RsxC	-	C: Energy production and conversion M: Cell wall/membrane/envelope biogenesis F: Nucleotide transport and metabolism		X			X							X
Indels	1604177-1604178	-	-	-	-	-	T	Intragenic	Yes	PARA_15750	WP_014065321.1	-	30S ribosome-binding factor RbfA	-	J: Translation, ribosomal structure and biogenesis									X
Indels	1685306-1685307	-	-	-	-	-	A	Intragenic	Yes	PARA_15020"	WP_041918263.1	-	Energy-dependent translational throttle protein EttA	-	V: Defense mechanisms M: Cell wall/membrane/envelope biogenesis E: Amino acid transport and metabolism				X								X							X
Indels	1738498-1738499	-	-	-	-	-	T	Intragenic	Yes	PARA_14500	WP_014065205.1	-	2-hydroxyacid dehydrogenase	-	H: Coenzyme transport and metabolism C: Energy production and conversion E: Amino acid transport and metabolism		X		X			X
Indels P04_Prophage	262998-363246	ATGTCTGAAACCATTCTTAAATTAGAGTTCCCTTTCCCGGACGGGCAAGGAAATACCATCACCGAGTTAAAAATTCGCCGTCCTAAAGTACGTGATATCCGCAAAATGACAGGTAAAACCGAAACCGAAATGGCGGTAAGTTTGCTTGCAATCGTCACAGGCTTAGTGCCTGAAGATATTGACGAGCTTGATATTGCAGACTTCCAAGCAGCATCAAAAATTGTTGAGAAAATGCAAAAGGGAAAGTAA	ATGTCTGAAACCATTCTTAAATTAGAGTTCCCTTTCCCGGACGGGCAAGGAAATACCATCACCGAGTTAAAAATTCGCCGTCCTAAAGTACGTGATATCCGCAAAATGACAGGTAAAACCGAAACCGAAATGGCGGTAAGTTTGCTTGCAATCGTCACAGGCTTAGTGCCTGAAGATATTGACGAGCTTGATATTGCAGACTTCCAAGCAGCATCAAAAATTGTTGAGAAAATGCAAAAGGGAAAGTAA	ATGTCTGAAACCATTCTTAAATTAGAGTTCCCTTTCCCGGACGGGCAAGGAAATACCATCACCGAGTTAAAAATTCGCCGTCCTAAAGTACGTGATATCCGCAAAATGACAGGTAAAACCGAAACCGAAATGGCGGTAAGTTTGCTTGCAATCGTCACAGGCTTAGTGCCTGAAGATATTGACGAGCTTGATATTGCAGACTTCCAAGCAGCATCAAAAATTGTTGAGAAAATGCAAAAGGGAAAGTAA	ATGTCTGAAACCATTCTTAAATTAGAGTTCCCTTTCCCGGACGGGCAAGGAAATACCATCACCGAGTTAAAAATTCGCCGTCCTAAAGTACGTGATATCCGCAAAATGACAGGTAAAACCGAAACCGAAATGGCGGTAAGTTTGCTTGCAATCGTCACAGGCTTAGTGCCTGAAGATATTGACGAGCTTGATATTGCAGACTTCCAAGCAGCATCAAAAATTGTTGAGAAAATGCAAAAGGGAAAGTAA	-	ATGTCTGAAACCATTCTTAAATTAGAGTTCCCTTTCCCGGACGGGCAAGGAAATACCATCACCGAGTTAAAAATTCGCCGTCCTAAAGTACGTGATATCCGCAAAATGACAGGTAAAACCGAAACCGAAATGGCGGTAAGTTTGCTTGCAATCGTCACAGGCTTAGTGCCTGAAGATATTGACGAGCTTGATATTGCAGACTTCCAAGCAGCATCAAAAATTGTTGAGAAAATGCAAAAGGGAAAGTAA	Intragenic		BK048297	WP_049370680.1	-	Hypothetical protein	-	Unknown																						X
Indels	277045-277046	-	-	-	-	-	T	Intragenic	Yes	INP96_01300	WP_014065654.1	-	Molecular chaperone DnaK	-	O: Posttranslational modification, protein turnover, chaperones M: Cell wall/membrane/envelope biogenesis D: Cell cycle control, cell division, chromosome partitioning			X									X		X
Indels P04_Prophage	313469-317774	TCGCTGCGGTTGCAGAGCTATCTGCCGCTGAAGCTGAAGAGCTTGCTGCAGTCGCAGAAGAATCTGCTGCTGATGCAGAAGAGCTTGCTGCAGTCGCTGAGCTGTCTGCCGCTGACGCTGATGAGCTTGCTGCAGTTGCAGAAGAATCTGCCGCTGAAGCTGATGAGCTTGCGGCTTTCGCTGAAGAATCTGCTGCTGATGCGGATGAGCTTGCTGCTGTTGCTGAGCTATCTGCTGCTGATGCGGATGAGCTCGCTGCGGTTGCTGAGCTATCTGCTGCAGATGCTGAGGAGCTTGCTGCGGTTGCAGAGCTATCTGCCGCTGATGCTGATGAGCTTGCAGCTGTCGCTGAGCTGTCTGATGCTGAAGCTGAAGAACTTGCTGCTGTCGCTGAGCTGT…	TCGCTGCGGTTGCAGAGCTATCTGCCGCTGAAGCTGAAGAGCTTGCTGCAGTCGCAGAAGAATCTGCTGCTGATGCAGAAGAGCTTGCTGCAGTCGCTGAGCTGTCTGCCGCTGACGCTGATGAGCTTGCTGCAGTTGCAGAAGAATCTGCCGCTGAAGCTGATGAGCTTGCGGCTTTCGCTGAAGAATCTGCTGCTGATGCGGATGAGCTTGCTGCTGTTGCTGAGCTATCTGCTGCTGATGCGGATGAGCTCGCTGCGGTTGCTGAGCTATCTGCTGCAGATGCTGAGGAGCTTGCTGCGGTTGCAGAGCTATCTGCCGCTGATGCTGATGAGCTTGCAGCTGTCGCTGAGCTGTCTGATGCTGAAGCTGAAGAACTTGCTGCTGTCGCTGAGCTGT…	TCGCTGCGGTTGCAGAGCTATCTGCCGCTGAAGCTGAAGAGCTTGCTGCAGTCGCAGAAGAATCTGCTGCTGATGCAGAAGAGCTTGCTGCAGTCGCTGAGCTGTCTGCCGCTGACGCTGATGAGCTTGCTGCAGTTGCAGAAGAATCTGCCGCTGAAGCTGATGAGCTTGCGGCTTTCGCTGAAGAATCTGCTGCTGATGCGGATGAGCTTGCTGCTGTTGCTGAGCTATCTGCTGCTGATGCGGATGAGCTCGCTGCGGTTGCTGAGCTATCTGCTGCAGATGCTGAGGAGCTTGCTGCGGTTGCAGAGCTATCTGCCGCTGATGCTGATGAGCTTGCAGCTGTCGCTGAGCTGTCTGATGCTGAAGCTGAAGAACTTGCTGCTGTCGCTGAGCTGT…	TCGCTGCGGTTGCAGAGCTATCTGCCGCTGAAGCTGAAGAGCTTGCTGCAGTCGCAGAAGAATCTGCTGCTGATGCAGAAGAGCTTGCTGCAGTCGCTGAGCTGTCTGCCGCTGACGCTGATGAGCTTGCTGCAGTTGCAGAAGAATCTGCCGCTGAAGCTGATGAGCTTGCGGCTTTCGCTGAAGAATCTGCTGCTGATGCGGATGAGCTTGCTGCTGTTGCTGAGCTATCTGCTGCTGATGCGGATGAGCTCGCTGCGGTTGCTGAGCTATCTGCTGCAGATGCTGAGGAGCTTGCTGCGGTTGCAGAGCTATCTGCCGCTGATGCTGATGAGCTTGCAGCTGTCGCTGAGCTGTCTGATGCTGAAGCTGAAGAACTTGCTGCTGTCGCTGAGCTGT…	-	TCGCTGCGGTTGCAGAGCTATCTGCCGCTGAAGCTGAAGAGCTTGCTGCAGTCGCAGAAGAATCTGCTGCTGATGCAGAAGAGCTTGCTGCAGTCGCTGAGCTGTCTGCCGCTGACGCTGATGAGCTTGCTGCAGTTGCAGAAGAATCTGCCGCTGAAGCTGATGAGCTTGCGGCTTTCGCTGAAGAATCTGCTGCTGATGCGGATGAGCTTGCTGCTGTTGCTGAGCTATCTGCTGCTGATGCGGATGAGCTCGCTGCGGTTGCTGAGCTATCTGCTGCAGATGCTGAGGAGCTTGCTGCGGTTGCAGAGCTATCTGCCGCTGATGCTGATGAGCTTGCAGCTGTCGCTGAGCTGTCTGATGCTGAAGCTGAAGAACTTGCTGCTGTCGCTGAGCTGT…	Intragenic		INQ00_01515	MBS6726362.1	-	Hypothetical protein	-	Unknown																						X
Indels P04_Prophage	318178-319347	ATGTCCGATCAACAAACAGATACACAAACTTCCTTAAATAATAAATCTCAACAACGTAAAAAAGGGCTTTCCATTTTTATTCTTTTGCTTCTTCTGATTGCAATCGGTTCTGCAGCTTATTGGTTTTTCTTTATTAAAGGCTTTGAAGAAACCGAAGATGCCTATGTGAGCGGTAATCAGGTGATGGTCTCATCACAAGTTGCGGGAAATATTTCAAAAATTAATGTTGATAATATGGATCCCGTACAAGCAGGCGATGTGTTATTAGAACTGGATGATACCAATGCCAAATTGAGTTTTGAGCAAGCTAAAAGCAATTTAGCCAATGCTGTTCGCCAAATTTCTCAACTTAATTACACCGTAAAACAATTGAAATCTGCTGTTCGTGCGAATGAAATT…	ATGTCCGATCAACAAACAGATACACAAACTTCCTTAAATAATAAATCTCAACAACGTAAAAAAGGGCTTTCCATTTTTATTCTTTTGCTTCTTCTGATTGCAATCGGTTCTGCAGCTTATTGGTTTTTCTTTATTAAAGGCTTTGAAGAAACCGAAGATGCCTATGTGAGCGGTAATCAGGTGATGGTCTCATCACAAGTTGCGGGAAATATTTCAAAAATTAATGTTGATAATATGGATCCCGTACAAGCAGGCGATGTGTTATTAGAACTGGATGATACCAATGCCAAATTGAGTTTTGAGCAAGCTAAAAGCAATTTAGCCAATGCTGTTCGCCAAATTTCTCAACTTAATTACACCGTAAAACAATTGAAATCTGCTGTTCGTGCGAATGAAATT…	ATGTCCGATCAACAAACAGATACACAAACTTCCTTAAATAATAAATCTCAACAACGTAAAAAAGGGCTTTCCATTTTTATTCTTTTGCTTCTTCTGATTGCAATCGGTTCTGCAGCTTATTGGTTTTTCTTTATTAAAGGCTTTGAAGAAACCGAAGATGCCTATGTGAGCGGTAATCAGGTGATGGTCTCATCACAAGTTGCGGGAAATATTTCAAAAATTAATGTTGATAATATGGATCCCGTACAAGCAGGCGATGTGTTATTAGAACTGGATGATACCAATGCCAAATTGAGTTTTGAGCAAGCTAAAAGCAATTTAGCCAATGCTGTTCGCCAAATTTCTCAACTTAATTACACCGTAAAACAATTGAAATCTGCTGTTCGTGCGAATGAAATT…	ATGTCCGATCAACAAACAGATACACAAACTTCCTTAAATAATAAATCTCAACAACGTAAAAAAGGGCTTTCCATTTTTATTCTTTTGCTTCTTCTGATTGCAATCGGTTCTGCAGCTTATTGGTTTTTCTTTATTAAAGGCTTTGAAGAAACCGAAGATGCCTATGTGAGCGGTAATCAGGTGATGGTCTCATCACAAGTTGCGGGAAATATTTCAAAAATTAATGTTGATAATATGGATCCCGTACAAGCAGGCGATGTGTTATTAGAACTGGATGATACCAATGCCAAATTGAGTTTTGAGCAAGCTAAAAGCAATTTAGCCAATGCTGTTCGCCAAATTTCTCAACTTAATTACACCGTAAAACAATTGAAATCTGCTGTTCGTGCGAATGAAATT…	-	ATGTCCGATCAACAAACAGATACACAAACTTCCTTAAATAATAAATCTCAACAACGTAAAAAAGGGCTTTCCATTTTTATTCTTTTGCTTCTTCTGATTGCAATCGGTTCTGCAGCTTATTGGTTTTTCTTTATTAAAGGCTTTGAAGAAACCGAAGATGCCTATGTGAGCGGTAATCAGGTGATGGTCTCATCACAAGTTGCGGGAAATATTTCAAAAATTAATGTTGATAATATGGATCCCGTACAAGCAGGCGATGTGTTATTAGAACTGGATGATACCAATGCCAAATTGAGTTTTGAGCAAGCTAAAAGCAATTTAGCCAATGCTGTTCGCCAAATTTCTCAACTTAATTACACCGTAAAACAATTGAAATCTGCTGTTCGTGCGAATGAAATT…	Intragenic		PARA_03450	WP_014064265.1	-	EmrA/EmrK family multidrug efflux transporter periplasmic adaptor subunit	-	V: Defense mechanisms M: Cell wall/membrane/envelope biogenesis P: Inorganic ion transport and metabolism												X			X				X
Indels P04_Prophage	319356-320882	ATGTCGCAATCTCATTTTACGCCGGTACAAGGCGGTGCACTGGTTATTCTCACGTTAGCGCTCTCACTTGCGACTTTTATGCAGGTGTTAGATTCTACCATCGCTAACGTTGCTATTCCGACTATTGCAGGGGATTTAGGGGCTTCATCCAGCCAAGGCACATGGGTCATCACCTCGTTTGGTGTGGCCAATGCGATCTCAATTCCTATCACCGGTTGGCTGGCAAAACGTTTTGGCGAAGTGCGGTTATTTTTAATCTCAACCTTACTTTTCGTCCTTGCCTCTTGGCTTTGTGGCATTTCACATAGTTTGGAAATGTTGATTATTTGCCGTGTCATTCAAGGTGCGGTTGCCGGTCCAATCATCCCGCTTTCACAAAGTTTATTACTGAATAACTAT…	ATGTCGCAATCTCATTTTACGCCGGTACAAGGCGGTGCACTGGTTATTCTCACGTTAGCGCTCTCACTTGCGACTTTTATGCAGGTGTTAGATTCTACCATCGCTAACGTTGCTATTCCGACTATTGCAGGGGATTTAGGGGCTTCATCCAGCCAAGGCACATGGGTCATCACCTCGTTTGGTGTGGCCAATGCGATCTCAATTCCTATCACCGGTTGGCTGGCAAAACGTTTTGGCGAAGTGCGGTTATTTTTAATCTCAACCTTACTTTTCGTCCTTGCCTCTTGGCTTTGTGGCATTTCACATAGTTTGGAAATGTTGATTATTTGCCGTGTCATTCAAGGTGCGGTTGCCGGTCCAATCATCCCGCTTTCACAAAGTTTATTACTGAATAACTAT…	ATGTCGCAATCTCATTTTACGCCGGTACAAGGCGGTGCACTGGTTATTCTCACGTTAGCGCTCTCACTTGCGACTTTTATGCAGGTGTTAGATTCTACCATCGCTAACGTTGCTATTCCGACTATTGCAGGGGATTTAGGGGCTTCATCCAGCCAAGGCACATGGGTCATCACCTCGTTTGGTGTGGCCAATGCGATCTCAATTCCTATCACCGGTTGGCTGGCAAAACGTTTTGGCGAAGTGCGGTTATTTTTAATCTCAACCTTACTTTTCGTCCTTGCCTCTTGGCTTTGTGGCATTTCACATAGTTTGGAAATGTTGATTATTTGCCGTGTCATTCAAGGTGCGGTTGCCGGTCCAATCATCCCGCTTTCACAAAGTTTATTACTGAATAACTAT…	ATGTCGCAATCTCATTTTACGCCGGTACAAGGCGGTGCACTGGTTATTCTCACGTTAGCGCTCTCACTTGCGACTTTTATGCAGGTGTTAGATTCTACCATCGCTAACGTTGCTATTCCGACTATTGCAGGGGATTTAGGGGCTTCATCCAGCCAAGGCACATGGGTCATCACCTCGTTTGGTGTGGCCAATGCGATCTCAATTCCTATCACCGGTTGGCTGGCAAAACGTTTTGGCGAAGTGCGGTTATTTTTAATCTCAACCTTACTTTTCGTCCTTGCCTCTTGGCTTTGTGGCATTTCACATAGTTTGGAAATGTTGATTATTTGCCGTGTCATTCAAGGTGCGGTTGCCGGTCCAATCATCCCGCTTTCACAAAGTTTATTACTGAATAACTAT…	-	ATGTCGCAATCTCATTTTACGCCGGTACAAGGCGGTGCACTGGTTATTCTCACGTTAGCGCTCTCACTTGCGACTTTTATGCAGGTGTTAGATTCTACCATCGCTAACGTTGCTATTCCGACTATTGCAGGGGATTTAGGGGCTTCATCCAGCCAAGGCACATGGGTCATCACCTCGTTTGGTGTGGCCAATGCGATCTCAATTCCTATCACCGGTTGGCTGGCAAAACGTTTTGGCGAAGTGCGGTTATTTTTAATCTCAACCTTACTTTTCGTCCTTGCCTCTTGGCTTTGTGGCATTTCACATAGTTTGGAAATGTTGATTATTTGCCGTGTCATTCAAGGTGCGGTTGCCGGTCCAATCATCCCGCTTTCACAAAGTTTATTACTGAATAACTAT…	Intragenic		PARA_03460	WP_014064266.1	-	MFS transporter	-	G: Carbohydrate transport and metabolism P: Inorganic ion transport and metabolism E: Amino acid transport and metabolism				X		X									X
Indels P04_Prophage	320939-323770	ATGGATACTATCGACATTCGTGGGGCTAGAACCCACAACCTCAAAAACATCAATTTAACCATTCCGCGCGATAAATTAATTGTGATTACAGGCTTGTCCGGTTCGGGCAAATCTTCTTTAGCATTTGATACGCTTTATGCGGAAGGGCAGCGCCGTTATGTGGAATCGCTTTCTGCTTATGCGCGTCAGTTCCTTTCTTTGATGGAAAAACCGGATGTGGATTCGATTGAGGGCTTGTCGCCGGCGATTTCTATTGAGCAAAAATCCACTTCTCATAACCCACGTTCAACCGTGGGGACTATCACCGAAATTTATGATTACCTGCGTTTGTTGTTTGCTCGCGTAGGTGAGCCTCGTTGTCCTGATCATGATGTGCCATTAACGGCACAAACCATCAGC…	ATGGATACTATCGACATTCGTGGGGCTAGAACCCACAACCTCAAAAACATCAATTTAACCATTCCGCGCGATAAATTAATTGTGATTACAGGCTTGTCCGGTTCGGGCAAATCTTCTTTAGCATTTGATACGCTTTATGCGGAAGGGCAGCGCCGTTATGTGGAATCGCTTTCTGCTTATGCGCGTCAGTTCCTTTCTTTGATGGAAAAACCGGATGTGGATTCGATTGAGGGCTTGTCGCCGGCGATTTCTATTGAGCAAAAATCCACTTCTCATAACCCACGTTCAACCGTGGGGACTATCACCGAAATTTATGATTACCTGCGTTTGTTGTTTGCTCGCGTAGGTGAGCCTCGTTGTCCTGATCATGATGTGCCATTAACGGCACAAACCATCAGC…	ATGGATACTATCGACATTCGTGGGGCTAGAACCCACAACCTCAAAAACATCAATTTAACCATTCCGCGCGATAAATTAATTGTGATTACAGGCTTGTCCGGTTCGGGCAAATCTTCTTTAGCATTTGATACGCTTTATGCGGAAGGGCAGCGCCGTTATGTGGAATCGCTTTCTGCTTATGCGCGTCAGTTCCTTTCTTTGATGGAAAAACCGGATGTGGATTCGATTGAGGGCTTGTCGCCGGCGATTTCTATTGAGCAAAAATCCACTTCTCATAACCCACGTTCAACCGTGGGGACTATCACCGAAATTTATGATTACCTGCGTTTGTTGTTTGCTCGCGTAGGTGAGCCTCGTTGTCCTGATCATGATGTGCCATTAACGGCACAAACCATCAGC…	ATGGATACTATCGACATTCGTGGGGCTAGAACCCACAACCTCAAAAACATCAATTTAACCATTCCGCGCGATAAATTAATTGTGATTACAGGCTTGTCCGGTTCGGGCAAATCTTCTTTAGCATTTGATACGCTTTATGCGGAAGGGCAGCGCCGTTATGTGGAATCGCTTTCTGCTTATGCGCGTCAGTTCCTTTCTTTGATGGAAAAACCGGATGTGGATTCGATTGAGGGCTTGTCGCCGGCGATTTCTATTGAGCAAAAATCCACTTCTCATAACCCACGTTCAACCGTGGGGACTATCACCGAAATTTATGATTACCTGCGTTTGTTGTTTGCTCGCGTAGGTGAGCCTCGTTGTCCTGATCATGATGTGCCATTAACGGCACAAACCATCAGC…	-	ATGGATACTATCGACATTCGTGGGGCTAGAACCCACAACCTCAAAAACATCAATTTAACCATTCCGCGCGATAAATTAATTGTGATTACAGGCTTGTCCGGTTCGGGCAAATCTTCTTTAGCATTTGATACGCTTTATGCGGAAGGGCAGCGCCGTTATGTGGAATCGCTTTCTGCTTATGCGCGTCAGTTCCTTTCTTTGATGGAAAAACCGGATGTGGATTCGATTGAGGGCTTGTCGCCGGCGATTTCTATTGAGCAAAAATCCACTTCTCATAACCCACGTTCAACCGTGGGGACTATCACCGAAATTTATGATTACCTGCGTTTGTTGTTTGCTCGCGTAGGTGAGCCTCGTTGTCCTGATCATGATGTGCCATTAACGGCACAAACCATCAGC…	Intragenic		PARA_03470	WP_014064267.1	-	Excinuclease ABC subunit UvrA	-	E: Amino acid transport and metabolism V: Defense mechanisms P: Inorganic ion transport and metabolism				X											X				X
Indels P04_Prophage	323932-324399	ATGGCAGGTATTAATAAAGTAATCATCGTGGGTAATTTAGGTAATGATCCTGAAATCCGCACGATGCCAAATGGCGAAGCGGTAGCAAATATTAGTGTGGCAACAAGTGAAAGCTGGACAGATAAAAACACGGGTGAACGTCGTGAAGTGACTGAATGGCACCGCATCGTGTTATATCGTCGTTTAGCGGAAATTGCGGGTCAATACTTACGCAAAGGTTCACAAGTTTATGTTGAAGGTCGTTTAAAAACCCGTAAATGGCAAGATAACAACGGCCAAGATCGTTACACCACTGAAATCCAAGGTGATAACTTACAAATGTTAGGTGGTCGTAATCAAGAGATGGGCGGTTATACACCAGCACAATCAGCACCACAACCAAGCTATCAATCTCGTCCA…	ATGGCAGGTATTAATAAAGTAATCATCGTGGGTAATTTAGGTAATGATCCTGAAATCCGCACGATGCCAAATGGCGAAGCGGTAGCAAATATTAGTGTGGCAACAAGTGAAAGCTGGACAGATAAAAACACGGGTGAACGTCGTGAAGTGACTGAATGGCACCGCATCGTGTTATATCGTCGTTTAGCGGAAATTGCGGGTCAATACTTACGCAAAGGTTCACAAGTTTATGTTGAAGGTCGTTTAAAAACCCGTAAATGGCAAGATAACAACGGCCAAGATCGTTACACCACTGAAATCCAAGGTGATAACTTACAAATGTTAGGTGGTCGTAATCAAGAGATGGGCGGTTATACACCAGCACAATCAGCACCACAACCAAGCTATCAATCTCGTCCA…	ATGGCAGGTATTAATAAAGTAATCATCGTGGGTAATTTAGGTAATGATCCTGAAATCCGCACGATGCCAAATGGCGAAGCGGTAGCAAATATTAGTGTGGCAACAAGTGAAAGCTGGACAGATAAAAACACGGGTGAACGTCGTGAAGTGACTGAATGGCACCGCATCGTGTTATATCGTCGTTTAGCGGAAATTGCGGGTCAATACTTACGCAAAGGTTCACAAGTTTATGTTGAAGGTCGTTTAAAAACCCGTAAATGGCAAGATAACAACGGCCAAGATCGTTACACCACTGAAATCCAAGGTGATAACTTACAAATGTTAGGTGGTCGTAATCAAGAGATGGGCGGTTATACACCAGCACAATCAGCACCACAACCAAGCTATCAATCTCGTCCA…	ATGGCAGGTATTAATAAAGTAATCATCGTGGGTAATTTAGGTAATGATCCTGAAATCCGCACGATGCCAAATGGCGAAGCGGTAGCAAATATTAGTGTGGCAACAAGTGAAAGCTGGACAGATAAAAACACGGGTGAACGTCGTGAAGTGACTGAATGGCACCGCATCGTGTTATATCGTCGTTTAGCGGAAATTGCGGGTCAATACTTACGCAAAGGTTCACAAGTTTATGTTGAAGGTCGTTTAAAAACCCGTAAATGGCAAGATAACAACGGCCAAGATCGTTACACCACTGAAATCCAAGGTGATAACTTACAAATGTTAGGTGGTCGTAATCAAGAGATGGGCGGTTATACACCAGCACAATCAGCACCACAACCAAGCTATCAATCTCGTCCA…	-	ATGGCAGGTATTAATAAAGTAATCATCGTGGGTAATTTAGGTAATGATCCTGAAATCCGCACGATGCCAAATGGCGAAGCGGTAGCAAATATTAGTGTGGCAACAAGTGAAAGCTGGACAGATAAAAACACGGGTGAACGTCGTGAAGTGACTGAATGGCACCGCATCGTGTTATATCGTCGTTTAGCGGAAATTGCGGGTCAATACTTACGCAAAGGTTCACAAGTTTATGTTGAAGGTCGTTTAAAAACCCGTAAATGGCAAGATAACAACGGCCAAGATCGTTACACCACTGAAATCCAAGGTGATAACTTACAAATGTTAGGTGGTCGTAATCAAGAGATGGGCGGTTATACACCAGCACAATCAGCACCACAACCAAGCTATCAATCTCGTCCA…	Intragenic		PARA_03480	WP_014064268.1	-	Single-stranded DNA-binding protein	-	L: Replication, recombination and repair X: Mobilome: prophages, transposons J: Translation, ribosomal structure and biogenesis									X		X										X
Indels P04_Prophage	324683-325477	ATGCAGCATCGCGATCTTTATCCCCACGAAATCTTACAAGATGTTATTGATAAAAGTTATGCTAAGTCGGAAGGACACCTAAAAACACTGGCTATTTTAAGTTTTTTAGGTGGCGGCTATGTGAGTTTTGGTTATATGGCCTATTTAAAAGTAGTGAGCGGTATTCCTCCAGAGTGGAGTGGGCTATCAACATTACTTGGTGCGGCCGTGTTCCCTATTTGTTTGATTTGTATTCTGATCGGTGGTGGTGAATTAGCCACGGGAAATATGATGATGATGGCATTAGGCCGTTTAACAAAAAGAGTAAGCCTTAAAAAATTATTTCGTAACTGGATTGTCGTGAGTTTGGGCAACCTGCTTGGTGCGCTGTTTATGGCATATTTCTTAGGGCATTATGTC…	ATGCAGCATCGCGATCTTTATCCCCACGAAATCTTACAAGATGTTATTGATAAAAGTTATGCTAAGTCGGAAGGACACCTAAAAACACTGGCTATTTTAAGTTTTTTAGGTGGCGGCTATGTGAGTTTTGGTTATATGGCCTATTTAAAAGTAGTGAGCGGTATTCCTCCAGAGTGGAGTGGGCTATCAACATTACTTGGTGCGGCCGTGTTCCCTATTTGTTTGATTTGTATTCTGATCGGTGGTGGTGAATTAGCCACGGGAAATATGATGATGATGGCATTAGGCCGTTTAACAAAAAGAGTAAGCCTTAAAAAATTATTTCGTAACTGGATTGTCGTGAGTTTGGGCAACCTGCTTGGTGCGCTGTTTATGGCATATTTCTTAGGGCATTATGTC…	ATGCAGCATCGCGATCTTTATCCCCACGAAATCTTACAAGATGTTATTGATAAAAGTTATGCTAAGTCGGAAGGACACCTAAAAACACTGGCTATTTTAAGTTTTTTAGGTGGCGGCTATGTGAGTTTTGGTTATATGGCCTATTTAAAAGTAGTGAGCGGTATTCCTCCAGAGTGGAGTGGGCTATCAACATTACTTGGTGCGGCCGTGTTCCCTATTTGTTTGATTTGTATTCTGATCGGTGGTGGTGAATTAGCCACGGGAAATATGATGATGATGGCATTAGGCCGTTTAACAAAAAGAGTAAGCCTTAAAAAATTATTTCGTAACTGGATTGTCGTGAGTTTGGGCAACCTGCTTGGTGCGCTGTTTATGGCATATTTCTTAGGGCATTATGTC…	ATGCAGCATCGCGATCTTTATCCCCACGAAATCTTACAAGATGTTATTGATAAAAGTTATGCTAAGTCGGAAGGACACCTAAAAACACTGGCTATTTTAAGTTTTTTAGGTGGCGGCTATGTGAGTTTTGGTTATATGGCCTATTTAAAAGTAGTGAGCGGTATTCCTCCAGAGTGGAGTGGGCTATCAACATTACTTGGTGCGGCCGTGTTCCCTATTTGTTTGATTTGTATTCTGATCGGTGGTGGTGAATTAGCCACGGGAAATATGATGATGATGGCATTAGGCCGTTTAACAAAAAGAGTAAGCCTTAAAAAATTATTTCGTAACTGGATTGTCGTGAGTTTGGGCAACCTGCTTGGTGCGCTGTTTATGGCATATTTCTTAGGGCATTATGTC…	-	ATGCAGCATCGCGATCTTTATCCCCACGAAATCTTACAAGATGTTATTGATAAAAGTTATGCTAAGTCGGAAGGACACCTAAAAACACTGGCTATTTTAAGTTTTTTAGGTGGCGGCTATGTGAGTTTTGGTTATATGGCCTATTTAAAAGTAGTGAGCGGTATTCCTCCAGAGTGGAGTGGGCTATCAACATTACTTGGTGCGGCCGTGTTCCCTATTTGTTTGATTTGTATTCTGATCGGTGGTGGTGAATTAGCCACGGGAAATATGATGATGATGGCATTAGGCCGTTTAACAAAAAGAGTAAGCCTTAAAAAATTATTTCGTAACTGGATTGTCGTGAGTTTGGGCAACCTGCTTGGTGCGCTGTTTATGGCATATTTCTTAGGGCATTATGTC…	Intragenic		PARA_03500	WP_014064270.1	-	Formate/nitrite transporter family protein	-	P: Inorganic ion transport and metabolism T: Signal transduction mechanisms L: Replication, recombination and repair											X				X		X
Indels P04_Prophage	325725-326798	ATGCCGAAGATGAAATGTTCTAGACTGATGTTTTATAGCACTATTTTGACTAGTGTTATGTTGTCTTCTTGCAGTCAACATACCCAACCCCTCTCAGCAGTAGAAAAGACAGCGAGCAATCATGCTCAAAATGTGGCAACGTATTGGACTGAACAGCCATTTTGTAGTGGGCGTTACCAAATTAACTTACCATCTAACCGTATAAGTGGGACTGGTTGGCTTAAATACAATGGTTGGCAGATAAGAGTGCGACCAGATTATTGGAATCTGGAAGTAGAATCTGAATTAGAGGTTAAAGAAAAAGGATATAATGGAAGTGATCGTTTTATAGAGTACCGCACTATTATTCCCAACAAAGCAATAGTTTCTGTGACACAGGCTTCTGCTTCATGGGATAGC…	ATGCCGAAGATGAAATGTTCTAGACTGATGTTTTATAGCACTATTTTGACTAGTGTTATGTTGTCTTCTTGCAGTCAACATACCCAACCCCTCTCAGCAGTAGAAAAGACAGCGAGCAATCATGCTCAAAATGTGGCAACGTATTGGACTGAACAGCCATTTTGTAGTGGGCGTTACCAAATTAACTTACCATCTAACCGTATAAGTGGGACTGGTTGGCTTAAATACAATGGTTGGCAGATAAGAGTGCGACCAGATTATTGGAATCTGGAAGTAGAATCTGAATTAGAGGTTAAAGAAAAAGGATATAATGGAAGTGATCGTTTTATAGAGTACCGCACTATTATTCCCAACAAAGCAATAGTTTCTGTGACACAGGCTTCTGCTTCATGGGATAGC…	ATGCCGAAGATGAAATGTTCTAGACTGATGTTTTATAGCACTATTTTGACTAGTGTTATGTTGTCTTCTTGCAGTCAACATACCCAACCCCTCTCAGCAGTAGAAAAGACAGCGAGCAATCATGCTCAAAATGTGGCAACGTATTGGACTGAACAGCCATTTTGTAGTGGGCGTTACCAAATTAACTTACCATCTAACCGTATAAGTGGGACTGGTTGGCTTAAATACAATGGTTGGCAGATAAGAGTGCGACCAGATTATTGGAATCTGGAAGTAGAATCTGAATTAGAGGTTAAAGAAAAAGGATATAATGGAAGTGATCGTTTTATAGAGTACCGCACTATTATTCCCAACAAAGCAATAGTTTCTGTGACACAGGCTTCTGCTTCATGGGATAGC…	ATGCCGAAGATGAAATGTTCTAGACTGATGTTTTATAGCACTATTTTGACTAGTGTTATGTTGTCTTCTTGCAGTCAACATACCCAACCCCTCTCAGCAGTAGAAAAGACAGCGAGCAATCATGCTCAAAATGTGGCAACGTATTGGACTGAACAGCCATTTTGTAGTGGGCGTTACCAAATTAACTTACCATCTAACCGTATAAGTGGGACTGGTTGGCTTAAATACAATGGTTGGCAGATAAGAGTGCGACCAGATTATTGGAATCTGGAAGTAGAATCTGAATTAGAGGTTAAAGAAAAAGGATATAATGGAAGTGATCGTTTTATAGAGTACCGCACTATTATTCCCAACAAAGCAATAGTTTCTGTGACACAGGCTTCTGCTTCATGGGATAGC…	-	ATGCCGAAGATGAAATGTTCTAGACTGATGTTTTATAGCACTATTTTGACTAGTGTTATGTTGTCTTCTTGCAGTCAACATACCCAACCCCTCTCAGCAGTAGAAAAGACAGCGAGCAATCATGCTCAAAATGTGGCAACGTATTGGACTGAACAGCCATTTTGTAGTGGGCGTTACCAAATTAACTTACCATCTAACCGTATAAGTGGGACTGGTTGGCTTAAATACAATGGTTGGCAGATAAGAGTGCGACCAGATTATTGGAATCTGGAAGTAGAATCTGAATTAGAGGTTAAAGAAAAAGGATATAATGGAAGTGATCGTTTTATAGAGTACCGCACTATTATTCCCAACAAAGCAATAGTTTCTGTGACACAGGCTTCTGCTTCATGGGATAGC…	Intragenic		INP90_01440	WP_197559800.1	-	Hypothetical protein	-	Unknown																						X
Indels P04_Prophage	327062-328357	ATGCAGCGTAAAATCATACAATCCTTAGAAAAGTGGAAGCACAAAACAAACCGCAAACCATTAATTATTCAAGGAGCAAGACAGGTAGGAAAAACCTGGGCGATGAAACACTTTGGCGAGCAATCCTTTGAAAAAGTGGCGTATATCAACTTTGATAATAACCCACGTATGAAAACGCTATTTTCTGGCGACTATGATATTGATCGCTTAATGCTCGGTTTGAAAATTGAAAGCGGTGTCGATATTCAAGCAGAAAACACCTTGATTATTTTTGATGAAGTACAAGAAGTCCCGCAAGCATTATCTTCACTCAAATATTTTTACGAAAATGCACCTCAATTTTATATCGTCGCGGCAGGCTCATTGCTTGGGGTGTCACTACATCATCAAGTCTCTTTT…	ATGCAGCGTAAAATCATACAATCCTTAGAAAAGTGGAAGCACAAAACAAACCGCAAACCATTAATTATTCAAGGAGCAAGACAGGTAGGAAAAACCTGGGCGATGAAACACTTTGGCGAGCAATCCTTTGAAAAAGTGGCGTATATCAACTTTGATAATAACCCACGTATGAAAACGCTATTTTCTGGCGACTATGATATTGATCGCTTAATGCTCGGTTTGAAAATTGAAAGCGGTGTCGATATTCAAGCAGAAAACACCTTGATTATTTTTGATGAAGTACAAGAAGTCCCGCAAGCATTATCTTCACTCAAATATTTTTACGAAAATGCACCTCAATTTTATATCGTCGCGGCAGGCTCATTGCTTGGGGTGTCACTACATCATCAAGTCTCTTTT…	ATGCAGCGTAAAATCATACAATCCTTAGAAAAGTGGAAGCACAAAACAAACCGCAAACCATTAATTATTCAAGGAGCAAGACAGGTAGGAAAAACCTGGGCGATGAAACACTTTGGCGAGCAATCCTTTGAAAAAGTGGCGTATATCAACTTTGATAATAACCCACGTATGAAAACGCTATTTTCTGGCGACTATGATATTGATCGCTTAATGCTCGGTTTGAAAATTGAAAGCGGTGTCGATATTCAAGCAGAAAACACCTTGATTATTTTTGATGAAGTACAAGAAGTCCCGCAAGCATTATCTTCACTCAAATATTTTTACGAAAATGCACCTCAATTTTATATCGTCGCGGCAGGCTCATTGCTTGGGGTGTCACTACATCATCAAGTCTCTTTT…	ATGCAGCGTAAAATCATACAATCCTTAGAAAAGTGGAAGCACAAAACAAACCGCAAACCATTAATTATTCAAGGAGCAAGACAGGTAGGAAAAACCTGGGCGATGAAACACTTTGGCGAGCAATCCTTTGAAAAAGTGGCGTATATCAACTTTGATAATAACCCACGTATGAAAACGCTATTTTCTGGCGACTATGATATTGATCGCTTAATGCTCGGTTTGAAAATTGAAAGCGGTGTCGATATTCAAGCAGAAAACACCTTGATTATTTTTGATGAAGTACAAGAAGTCCCGCAAGCATTATCTTCACTCAAATATTTTTACGAAAATGCACCTCAATTTTATATCGTCGCGGCAGGCTCATTGCTTGGGGTGTCACTACATCATCAAGTCTCTTTT…	-	ATGCAGCGTAAAATCATACAATCCTTAGAAAAGTGGAAGCACAAAACAAACCGCAAACCATTAATTATTCAAGGAGCAAGACAGGTAGGAAAAACCTGGGCGATGAAACACTTTGGCGAGCAATCCTTTGAAAAAGTGGCGTATATCAACTTTGATAATAACCCACGTATGAAAACGCTATTTTCTGGCGACTATGATATTGATCGCTTAATGCTCGGTTTGAAAATTGAAAGCGGTGTCGATATTCAAGCAGAAAACACCTTGATTATTTTTGATGAAGTACAAGAAGTCCCGCAAGCATTATCTTCACTCAAATATTTTTACGAAAATGCACCTCAATTTTATATCGTCGCGGCAGGCTCATTGCTTGGGGTGTCACTACATCATCAAGTCTCTTTT…	Intragenic		INP94_01715	MBS7073668.1	-	Hypothetical protein	-	Unknown																						X
Indels P04_Prophage	328372-329391	ATGAAAACATACGAAATTAGTAGTATTAATGACTTGAATAATCTTATTCAAAAATTAGGTGAACCCAAACAGGGAACCACTCG-TTTTTTTAGAGGGCAAGCAAACAAAAAATGGGACATGAATCCAAGTATCTTTAGAGAGCAATATCTTATTGAGAATGAAGATAAAATTATTAAAGATGTATTAACTAATTGTCCAGATGATTTTTTACCTACAGATACTTTGTTTGAGAAGCTGGTGAAATTACAGCATTATGGTTGTAAAACAAGGCTTTTGGATTTAACTACAAATGCTTTGGTTGCTTTATATTTTGCTTGCCATGAGAAGAAACATCATCGAACAAATGGAGAATTAATCATTCTAGACATTCCAAATGATCAAATAAAATATTTTGATAG…	ATGAAAACATACGAAATTAGTAGTATTAATGACTTGAATAATCTTATTCAAAAATTAGGTGAACCCAAACAGGGAACCACTCG-TTTTTTTAGAGGGCAAGCAAACAAAAAATGGGACATGAATCCAAGTATCTTTAGAGAGCAATATCTTATTGAGAATGAAGATAAAATTATTAAAGATGTATTAACTAATTGTCCAGATGATTTTTTACCTACAGATACTTTGTTTGAGAAGCTGGTGAAATTACAGCATTATGGTTGTAAAACAAGGCTTTTGGATTTAACTACAAATGCTTTGGTTGCTTTATATTTTGCTTGCCATGAGAAGAAACATCATCGAACAAATGGAGAATTAATCATTCTAGACATTCCAAATGATCAAATAAAATATTTTGATAG…	ATGAAAACATACGAAATTAGTAGTATTAATGACTTGAATAATCTTATTCAAAAATTAGGTGAACCCAAACAGGGAACCACTCG-TTTTTTTAGAGGGCAAGCAAACAAAAAATGGGACATGAATCCAAGTATCTTTAGAGAGCAATATCTTATTGAGAATGAAGATAAAATTATTAAAGATGTATTAACTAATTGTCCAGATGATTTTTTACCTACAGATACTTTGTTTGAGAAGCTGGTGAAATTACAGCATTATGGTTGTAAAACAAGGCTTTTGGATTTAACTACAAATGCTTTGGTTGCTTTATATTTTGCTTGCCATGAGAAGAAACATCATCGAACAAATGGAGAATTAATCATTCTAGACATTCCAAATGATCAAATAAAATATTTTGATAG…	ATGAAAACATACGAAATTAGTAGTATTAATGACTTGAATAATCTTATTCAAAAATTAGGTGAACCCAAACAGGGAACCACTCG-TTTTTTTAGAGGGCAAGCAAACAAAAAATGGGACATGAATCCAAGTATCTTTAGAGAGCAATATCTTATTGAGAATGAAGATAAAATTATTAAAGATGTATTAACTAATTGTCCAGATGATTTTTTACCTACAGATACTTTGTTTGAGAAGCTGGTGAAATTACAGCATTATGGTTGTAAAACAAGGCTTTTGGATTTAACTACAAATGCTTTGGTTGCTTTATATTTTGCTTGCCATGAGAAGAAACATCATCGAACAAATGGAGAATTAATCATTCTAGACATTCCAAATGATCAAATAAAATATTTTGATAG…	-	ATGAAAACATACGAAATTAGTAGTATTAATGACTTGAATAATCTTATTCAAAAATTAGGTGAACCCAAACAGGGAACCACTCG-TTTTTTTAGAGGGCAAGCAAACAAAAAATGGGACATGAATCCAAGTATCTTTAGAGAGCAATATCTTATTGAGAATGAAGATAAAATTATTAAAGATGTATTAACTAATTGTCCAGATGATTTTTTACCTACAGATACTTTGTTTGAGAAGCTGGTGAAATTACAGCATTATGGTTGTAAAACAAGGCTTTTGGATTTAACTACAAATGCTTTGGTTGCTTTATATTTTGCTTGCCATGAGAAGAAACATCATCGAACAAATGGAGAATTAATCATTCTAGACATTCCAAATGATCAAATAAAATATTTTGATAG…	Intragenic		PARA_02940	WP_014064219.1	-	FRG domain-containing protein	-	M: Cell wall/membrane/envelope biogenesis T: Signal transduction mechanisms O: Posttranslational modification, protein turnover, chaperones												X		X			X
Indels	328454-328455	-	-	-	-	-	T	Intragenic	Yes	PARA_02940	WP_014064219.1	-	FRG domain-containing protein	-	M: Cell wall/membrane/envelope biogenesis T: Signal transduction mechanisms O: Posttranslational modification, protein turnover, chaperones												X		X			X
Indels P04_Prophage	328454-328455	-	-	-	-	-	T	Intragenic		PARA_02940	WP_014064219.1	-	FRG domain-containing protein	-	M: Cell wall/membrane/envelope biogenesis T: Signal transduction mechanisms O: Posttranslational modification, protein turnover, chaperones												X		X			X
Indels P04_Prophage	329656-330546	ATGCAGAACTTTAACGAACTGAATTATTTTTTGACGTTGGCGCAAACGCAGAGTTTTGTGAAGGCAGGGCAGCTTTTGGGGATTTCTTCTTCGGCGTTGAGCCACAGCATAAAAAATCTGGAAACGCGGCTGAACCTGCGCCTGCTCAACCGCACTACGCGCAATGTGTCGCTGACCGAAGCGGGGCAGCAGCTTTTCGACCAACTTTTCCCACTTTATCAAGCCATAAACCAAGAAGTCGATGCATTAAATGATTTTTTGAATACGCCATCGGGATTGATTCGCATCAATGCCCCGGCGATGGCAGCGGAAGCCGTGTTGTATCCAAAATTAAAGCCGATTTTGAACCAATACCCGAAAATCCGCTTGGAAATCGTGGTGGACGATCGTTGGGCAGAT…	ATGCAGAACTTTAACGAACTGAATTATTTTTTGACGTTGGCGCAAACGCAGAGTTTTGTGAAGGCAGGGCAGCTTTTGGGGATTTCTTCTTCGGCGTTGAGCCACAGCATAAAAAATCTGGAAACGCGGCTGAACCTGCGCCTGCTCAACCGCACTACGCGCAATGTGTCGCTGACCGAAGCGGGGCAGCAGCTTTTCGACCAACTTTTCCCACTTTATCAAGCCATAAACCAAGAAGTCGATGCATTAAATGATTTTTTGAATACGCCATCGGGATTGATTCGCATCAATGCCCCGGCGATGGCAGCGGAAGCCGTGTTGTATCCAAAATTAAAGCCGATTTTGAACCAATACCCGAAAATCCGCTTGGAAATCGTGGTGGACGATCGTTGGGCAGAT…	ATGCAGAACTTTAACGAACTGAATTATTTTTTGACGTTGGCGCAAACGCAGAGTTTTGTGAAGGCAGGGCAGCTTTTGGGGATTTCTTCTTCGGCGTTGAGCCACAGCATAAAAAATCTGGAAACGCGGCTGAACCTGCGCCTGCTCAACCGCACTACGCGCAATGTGTCGCTGACCGAAGCGGGGCAGCAGCTTTTCGACCAACTTTTCCCACTTTATCAAGCCATAAACCAAGAAGTCGATGCATTAAATGATTTTTTGAATACGCCATCGGGATTGATTCGCATCAATGCCCCGGCGATGGCAGCGGAAGCCGTGTTGTATCCAAAATTAAAGCCGATTTTGAACCAATACCCGAAAATCCGCTTGGAAATCGTGGTGGACGATCGTTGGGCAGAT…	ATGCAGAACTTTAACGAACTGAATTATTTTTTGACGTTGGCGCAAACGCAGAGTTTTGTGAAGGCAGGGCAGCTTTTGGGGATTTCTTCTTCGGCGTTGAGCCACAGCATAAAAAATCTGGAAACGCGGCTGAACCTGCGCCTGCTCAACCGCACTACGCGCAATGTGTCGCTGACCGAAGCGGGGCAGCAGCTTTTCGACCAACTTTTCCCACTTTATCAAGCCATAAACCAAGAAGTCGATGCATTAAATGATTTTTTGAATACGCCATCGGGATTGATTCGCATCAATGCCCCGGCGATGGCAGCGGAAGCCGTGTTGTATCCAAAATTAAAGCCGATTTTGAACCAATACCCGAAAATCCGCTTGGAAATCGTGGTGGACGATCGTTGGGCAGAT…	-	ATGCAGAACTTTAACGAACTGAATTATTTTTTGACGTTGGCGCAAACGCAGAGTTTTGTGAAGGCAGGGCAGCTTTTGGGGATTTCTTCTTCGGCGTTGAGCCACAGCATAAAAAATCTGGAAACGCGGCTGAACCTGCGCCTGCTCAACCGCACTACGCGCAATGTGTCGCTGACCGAAGCGGGGCAGCAGCTTTTCGACCAACTTTTCCCACTTTATCAAGCCATAAACCAAGAAGTCGATGCATTAAATGATTTTTTGAATACGCCATCGGGATTGATTCGCATCAATGCCCCGGCGATGGCAGCGGAAGCCGTGTTGTATCCAAAATTAAAGCCGATTTTGAACCAATACCCGAAAATCCGCTTGGAAATCGTGGTGGACGATCGTTGGGCAGAT…	Intragenic		INQ00_01605	WP_014065399.1	-	LysR family transcriptional regulator	-	K: Transcription P: Inorganic ion transport and metabolism E: Amino acid transport and metabolism				X						X					X
Indels P04_Prophage	330724-331302	ATGAACATTTTATTATTAAACGGTGGTAAAGAATTCGGCCATTCGCATGGTGAGTTAAACAACACGCTTCACAAAAAAGCAAAAGAAGTTTTGACCGCACTTGGACACAATGTAAAAGAAACTGTGATTGATGCTGGCTATGATATTGAGGCAGAAATCGAAAAATTCTTGTGGATGGATGCCGTGATTTGGCAGATGCCTGTTTGGTGGATGCACGAGCCTTGGACAGTGAAGAAATACATAGACGAAGTATTTATCGCTGGACACGGCAAGCTTTACCACAGTGATGGCCGTCATCGTGTCAGCCCGACCGAAGGTTTCGGTACAGGTGGTTTATTGCAAGGCAAAAAACACATGCTTTCGCTTACTTGGAATGCGCCGATTGAAGCGTTCACCCGT…	ATGAACATTTTATTATTAAACGGTGGTAAAGAATTCGGCCATTCGCATGGTGAGTTAAACAACACGCTTCACAAAAAAGCAAAAGAAGTTTTGACCGCACTTGGACACAATGTAAAAGAAACTGTGATTGATGCTGGCTATGATATTGAGGCAGAAATCGAAAAATTCTTGTGGATGGATGCCGTGATTTGGCAGATGCCTGTTTGGTGGATGCACGAGCCTTGGACAGTGAAGAAATACATAGACGAAGTATTTATCGCTGGACACGGCAAGCTTTACCACAGTGATGGCCGTCATCGTGTCAGCCCGACCGAAGGTTTCGGTACAGGTGGTTTATTGCAAGGCAAAAAACACATGCTTTCGCTTACTTGGAATGCGCCGATTGAAGCGTTCACCCGT…	ATGAACATTTTATTATTAAACGGTGGTAAAGAATTCGGCCATTCGCATGGTGAGTTAAACAACACGCTTCACAAAAAAGCAAAAGAAGTTTTGACCGCACTTGGACACAATGTAAAAGAAACTGTGATTGATGCTGGCTATGATATTGAGGCAGAAATCGAAAAATTCTTGTGGATGGATGCCGTGATTTGGCAGATGCCTGTTTGGTGGATGCACGAGCCTTGGACAGTGAAGAAATACATAGACGAAGTATTTATCGCTGGACACGGCAAGCTTTACCACAGTGATGGCCGTCATCGTGTCAGCCCGACCGAAGGTTTCGGTACAGGTGGTTTATTGCAAGGCAAAAAACACATGCTTTCGCTTACTTGGAATGCGCCGATTGAAGCGTTCACCCGT…	ATGAACATTTTATTATTAAACGGTGGTAAAGAATTCGGCCATTCGCATGGTGAGTTAAACAACACGCTTCACAAAAAAGCAAAAGAAGTTTTGACCGCACTTGGACACAATGTAAAAGAAACTGTGATTGATGCTGGCTATGATATTGAGGCAGAAATCGAAAAATTCTTGTGGATGGATGCCGTGATTTGGCAGATGCCTGTTTGGTGGATGCACGAGCCTTGGACAGTGAAGAAATACATAGACGAAGTATTTATCGCTGGACACGGCAAGCTTTACCACAGTGATGGCCGTCATCGTGTCAGCCCGACCGAAGGTTTCGGTACAGGTGGTTTATTGCAAGGCAAAAAACACATGCTTTCGCTTACTTGGAATGCGCCGATTGAAGCGTTCACCCGT…	-	ATGAACATTTTATTATTAAACGGTGGTAAAGAATTCGGCCATTCGCATGGTGAGTTAAACAACACGCTTCACAAAAAAGCAAAAGAAGTTTTGACCGCACTTGGACACAATGTAAAAGAAACTGTGATTGATGCTGGCTATGATATTGAGGCAGAAATCGAAAAATTCTTGTGGATGGATGCCGTGATTTGGCAGATGCCTGTTTGGTGGATGCACGAGCCTTGGACAGTGAAGAAATACATAGACGAAGTATTTATCGCTGGACACGGCAAGCTTTACCACAGTGATGGCCGTCATCGTGTCAGCCCGACCGAAGGTTTCGGTACAGGTGGTTTATTGCAAGGCAAAAAACACATGCTTTCGCTTACTTGGAATGCGCCGATTGAAGCGTTCACCCGT…	Intragenic		PARA_14380	WP_014065194.1	-	NAD(P)H-dependent oxidoreductase	-	C: Energy production and conversion H: Coenzyme transport and metabolism I: Lipid transport and metabolism		X					X	X
Indels P04_Prophage	331302-331613	ATGATAAAACATCAACTTGAAGCGGTGGGCTTTTGCCCACCATTTTGTCAGTCGCTAATTGGTACGAAATACGGCAAATCCGTGGCACAGGTGATTACCCGCTGGCTGGTGGAACGCGACATCATCGTGTTGGCAAAATCCACCAAACCCGAACGTATGGCGGAAAACTTGAACGTCTTTGACTTTGCCCTCAGCGATGAAGACAAAGCTGAAATTGCCAAACTGGACGGCACGTTCGCCGCCATCGTCAATCACGACACGGTGGATAATTTGAAACGTATCGCTTCATGGGAAATGGGTGCGCAAGTGTAG	ATGATAAAACATCAACTTGAAGCGGTGGGCTTTTGCCCACCATTTTGTCAGTCGCTAATTGGTACGAAATACGGCAAATCCGTGGCACAGGTGATTACCCGCTGGCTGGTGGAACGCGACATCATCGTGTTGGCAAAATCCACCAAACCCGAACGTATGGCGGAAAACTTGAACGTCTTTGACTTTGCCCTCAGCGATGAAGACAAAGCTGAAATTGCCAAACTGGACGGCACGTTCGCCGCCATCGTCAATCACGACACGGTGGATAATTTGAAACGTATCGCTTCATGGGAAATGGGTGCGCAAGTGTAG	ATGATAAAACATCAACTTGAAGCGGTGGGCTTTTGCCCACCATTTTGTCAGTCGCTAATTGGTACGAAATACGGCAAATCCGTGGCACAGGTGATTACCCGCTGGCTGGTGGAACGCGACATCATCGTGTTGGCAAAATCCACCAAACCCGAACGTATGGCGGAAAACTTGAACGTCTTTGACTTTGCCCTCAGCGATGAAGACAAAGCTGAAATTGCCAAACTGGACGGCACGTTCGCCGCCATCGTCAATCACGACACGGTGGATAATTTGAAACGTATCGCTTCATGGGAAATGGGTGCGCAAGTGTAG	ATGATAAAACATCAACTTGAAGCGGTGGGCTTTTGCCCACCATTTTGTCAGTCGCTAATTGGTACGAAATACGGCAAATCCGTGGCACAGGTGATTACCCGCTGGCTGGTGGAACGCGACATCATCGTGTTGGCAAAATCCACCAAACCCGAACGTATGGCGGAAAACTTGAACGTCTTTGACTTTGCCCTCAGCGATGAAGACAAAGCTGAAATTGCCAAACTGGACGGCACGTTCGCCGCCATCGTCAATCACGACACGGTGGATAATTTGAAACGTATCGCTTCATGGGAAATGGGTGCGCAAGTGTAG	-	ATGATAAAACATCAACTTGAAGCGGTGGGCTTTTGCCCACCATTTTGTCAGTCGCTAATTGGTACGAAATACGGCAAATCCGTGGCACAGGTGATTACCCGCTGGCTGGTGGAACGCGACATCATCGTGTTGGCAAAATCCACCAAACCCGAACGTATGGCGGAAAACTTGAACGTCTTTGACTTTGCCCTCAGCGATGAAGACAAAGCTGAAATTGCCAAACTGGACGGCACGTTCGCCGCCATCGTCAATCACGACACGGTGGATAATTTGAAACGTATCGCTTCATGGGAAATGGGTGCGCAAGTGTAG	Intragenic		INP94_01740	WP_046943012.1	-	Hypothetical protein	-	Unknown																						X
Indels P04_Prophage	331729-332064	ATGCAACAACTACACACTCTGAAAGACATCGAACAGGCCATCGCCACACACCCTTTAGTATCACTGTACATCAAAGCTCCAATCTGCGGTGTTTGTACGGTCGTGGCCGCCCAGCTTGACTCAGCTTTGGCGGAGGAAGAAAATGTGTATGCCGTAAAAGCCGATATTGCTGAAATACCCGAAATGGCCGGACGTTTCCACGTGCTGACCGCACCTGCATGGCTGCTGTTTTATCAAGGCAAGGAAGTAGAACGGATGGCCCGCTTCATCCCTCAGGCACAGATGAAGCAGACATTGGCAAAATGGACAAAAGTAGCAGAAAGCGGACATCAGTAA	ATGCAACAACTACACACTCTGAAAGACATCGAACAGGCCATCGCCACACACCCTTTAGTATCACTGTACATCAAAGCTCCAATCTGCGGTGTTTGTACGGTCGTGGCCGCCCAGCTTGACTCAGCTTTGGCGGAGGAAGAAAATGTGTATGCCGTAAAAGCCGATATTGCTGAAATACCCGAAATGGCCGGACGTTTCCACGTGCTGACCGCACCTGCATGGCTGCTGTTTTATCAAGGCAAGGAAGTAGAACGGATGGCCCGCTTCATCCCTCAGGCACAGATGAAGCAGACATTGGCAAAATGGACAAAAGTAGCAGAAAGCGGACATCAGTAA	ATGCAACAACTACACACTCTGAAAGACATCGAACAGGCCATCGCCACACACCCTTTAGTATCACTGTACATCAAAGCTCCAATCTGCGGTGTTTGTACGGTCGTGGCCGCCCAGCTTGACTCAGCTTTGGCGGAGGAAGAAAATGTGTATGCCGTAAAAGCCGATATTGCTGAAATACCCGAAATGGCCGGACGTTTCCACGTGCTGACCGCACCTGCATGGCTGCTGTTTTATCAAGGCAAGGAAGTAGAACGGATGGCCCGCTTCATCCCTCAGGCACAGATGAAGCAGACATTGGCAAAATGGACAAAAGTAGCAGAAAGCGGACATCAGTAA	ATGCAACAACTACACACTCTGAAAGACATCGAACAGGCCATCGCCACACACCCTTTAGTATCACTGTACATCAAAGCTCCAATCTGCGGTGTTTGTACGGTCGTGGCCGCCCAGCTTGACTCAGCTTTGGCGGAGGAAGAAAATGTGTATGCCGTAAAAGCCGATATTGCTGAAATACCCGAAATGGCCGGACGTTTCCACGTGCTGACCGCACCTGCATGGCTGCTGTTTTATCAAGGCAAGGAAGTAGAACGGATGGCCCGCTTCATCCCTCAGGCACAGATGAAGCAGACATTGGCAAAATGGACAAAAGTAGCAGAAAGCGGACATCAGTAA	-	ATGCAACAACTACACACTCTGAAAGACATCGAACAGGCCATCGCCACACACCCTTTAGTATCACTGTACATCAAAGCTCCAATCTGCGGTGTTTGTACGGTCGTGGCCGCCCAGCTTGACTCAGCTTTGGCGGAGGAAGAAAATGTGTATGCCGTAAAAGCCGATATTGCTGAAATACCCGAAATGGCCGGACGTTTCCACGTGCTGACCGCACCTGCATGGCTGCTGTTTTATCAAGGCAAGGAAGTAGAACGGATGGCCCGCTTCATCCCTCAGGCACAGATGAAGCAGACATTGGCAAAATGGACAAAAGTAGCAGAAAGCGGACATCAGTAA	Intragenic		NCTC10665_00317	WP_002641729.1	-	Hypothetical protein	-	O: Posttranslational modification, protein turnover, chaperones P: Inorganic ion transport and metabolism C: Energy production and conversion		X												X	X
Indels P04_Prophage	332224-332592	ATGAAAAAATTATTCACAGCAGTACTTTCTGCGGCAGCGATTGCTGTACCTTTTTTTGCTTCTGCGAATACTGCACCACAAACAGAACAAAGCGCAGTACAACCAGAAAAAGCAAAAGGCGTTTGGATTGATGTACGTTCAGCCGAGGAGTTTAACGCAGGTCATTTACAAGATGCGGTGAATATTCCACATGATAAAATCATTGAAGGTGTTAAAGCGATTGGCTCAGATAAAGATGCACCGATCAACCTTTACTGTCGTAGTGGTCGCCGTGCCGAAGCCGCACTCACTGAGTTGAAAAATGCAGGCTATACCAATGTAACCAACCATGGCGGTTATGAAGATTTGGTTAAAAAAGGTTTGAAATAA	ATGAAAAAATTATTCACAGCAGTACTTTCTGCGGCAGCGATTGCTGTACCTTTTTTTGCTTCTGCGAATACTGCACCACAAACAGAACAAAGCGCAGTACAACCAGAAAAAGCAAAAGGCGTTTGGATTGATGTACGTTCAGCCGAGGAGTTTAACGCAGGTCATTTACAAGATGCGGTGAATATTCCACATGATAAAATCATTGAAGGTGTTAAAGCGATTGGCTCAGATAAAGATGCACCGATCAACCTTTACTGTCGTAGTGGTCGCCGTGCCGAAGCCGCACTCACTGAGTTGAAAAATGCAGGCTATACCAATGTAACCAACCATGGCGGTTATGAAGATTTGGTTAAAAAAGGTTTGAAATAA	ATGAAAAAATTATTCACAGCAGTACTTTCTGCGGCAGCGATTGCTGTACCTTTTTTTGCTTCTGCGAATACTGCACCACAAACAGAACAAAGCGCAGTACAACCAGAAAAAGCAAAAGGCGTTTGGATTGATGTACGTTCAGCCGAGGAGTTTAACGCAGGTCATTTACAAGATGCGGTGAATATTCCACATGATAAAATCATTGAAGGTGTTAAAGCGATTGGCTCAGATAAAGATGCACCGATCAACCTTTACTGTCGTAGTGGTCGCCGTGCCGAAGCCGCACTCACTGAGTTGAAAAATGCAGGCTATACCAATGTAACCAACCATGGCGGTTATGAAGATTTGGTTAAAAAAGGTTTGAAATAA	ATGAAAAAATTATTCACAGCAGTACTTTCTGCGGCAGCGATTGCTGTACCTTTTTTTGCTTCTGCGAATACTGCACCACAAACAGAACAAAGCGCAGTACAACCAGAAAAAGCAAAAGGCGTTTGGATTGATGTACGTTCAGCCGAGGAGTTTAACGCAGGTCATTTACAAGATGCGGTGAATATTCCACATGATAAAATCATTGAAGGTGTTAAAGCGATTGGCTCAGATAAAGATGCACCGATCAACCTTTACTGTCGTAGTGGTCGCCGTGCCGAAGCCGCACTCACTGAGTTGAAAAATGCAGGCTATACCAATGTAACCAACCATGGCGGTTATGAAGATTTGGTTAAAAAAGGTTTGAAATAA	-	ATGAAAAAATTATTCACAGCAGTACTTTCTGCGGCAGCGATTGCTGTACCTTTTTTTGCTTCTGCGAATACTGCACCACAAACAGAACAAAGCGCAGTACAACCAGAAAAAGCAAAAGGCGTTTGGATTGATGTACGTTCAGCCGAGGAGTTTAACGCAGGTCATTTACAAGATGCGGTGAATATTCCACATGATAAAATCATTGAAGGTGTTAAAGCGATTGGCTCAGATAAAGATGCACCGATCAACCTTTACTGTCGTAGTGGTCGCCGTGCCGAAGCCGCACTCACTGAGTTGAAAAATGCAGGCTATACCAATGTAACCAACCATGGCGGTTATGAAGATTTGGTTAAAAAAGGTTTGAAATAA	Intragenic		PARA_03510	WP_014064271.1	-	Rhodanese-like domain-containing protein	-	P: Inorganic ion transport and metabolism H: Coenzyme transport and metabolism J: Translation, ribosomal structure and biogenesis							X		X						X
Indels P04_Prophage	332806-333012	ATGATAAAACACCTTAAATTTCAACCGCACTTTTTTATTTGGGCGGCGATGTTCACGCTTACAGCTTGCACACCGACCATTCAATTGGATACACCAAAGGAAGGCATCACCATTAATATGAATGTGGTGGTGGACCATAATATTAAAGTGGAAATGGATGAAAAATCTCAGAAAGCCGTGAGTGAAGTAGAACCGGCGAAGAAATAA	ATGATAAAACACCTTAAATTTCAACCGCACTTTTTTATTTGGGCGGCGATGTTCACGCTTACAGCTTGCACACCGACCATTCAATTGGATACACCAAAGGAAGGCATCACCATTAATATGAATGTGGTGGTGGACCATAATATTAAAGTGGAAATGGATGAAAAATCTCAGAAAGCCGTGAGTGAAGTAGAACCGGCGAAGAAATAA	ATGATAAAACACCTTAAATTTCAACCGCACTTTTTTATTTGGGCGGCGATGTTCACGCTTACAGCTTGCACACCGACCATTCAATTGGATACACCAAAGGAAGGCATCACCATTAATATGAATGTGGTGGTGGACCATAATATTAAAGTGGAAATGGATGAAAAATCTCAGAAAGCCGTGAGTGAAGTAGAACCGGCGAAGAAATAA	ATGATAAAACACCTTAAATTTCAACCGCACTTTTTTATTTGGGCGGCGATGTTCACGCTTACAGCTTGCACACCGACCATTCAATTGGATACACCAAAGGAAGGCATCACCATTAATATGAATGTGGTGGTGGACCATAATATTAAAGTGGAAATGGATGAAAAATCTCAGAAAGCCGTGAGTGAAGTAGAACCGGCGAAGAAATAA	-	ATGATAAAACACCTTAAATTTCAACCGCACTTTTTTATTTGGGCGGCGATGTTCACGCTTACAGCTTGCACACCGACCATTCAATTGGATACACCAAAGGAAGGCATCACCATTAATATGAATGTGGTGGTGGACCATAATATTAAAGTGGAAATGGATGAAAAATCTCAGAAAGCCGTGAGTGAAGTAGAACCGGCGAAGAAATAA	Intragenic		PARA_03570	WP_005695183.1	-	YnbE family lipoprotein	-	Unknown																						X
Indels P04_Prophage	333009-335744	ATGCGAAAGCGTTGCCTGTGGGCTTTGATTATTTTGTTGCTGTTGATCGTAGTAAGCATTGGCTTAGTGCGCGTTTTTGCGACCCCGAAACGTGTGGAACAACTCGCAAATCATTTTTTAGCACCGCATTATCACATTGAATTAGCGGATGACTGGCAATGGAAAGCGACAGGTTTAACGCTACCTGAGCTAAAAGTGAAAACAGACCAATGTACCCTTGTAAACCTCGATAATACGCAACTCACTTGGTGGAATAAACGTAGTCTTGATGTTGAAAAGGCGAGTTTGAATTATGATTGTTTAACTCATTTACCAAGCGATAACGCTGAAAAAACACCACCAAATTTGACCGCACTTTGGGCGGCATTACCTATTTCTGATGTCAAAGTTAAACACTTT…	ATGCGAAAGCGTTGCCTGTGGGCTTTGATTATTTTGTTGCTGTTGATCGTAGTAAGCATTGGCTTAGTGCGCGTTTTTGCGACCCCGAAACGTGTGGAACAACTCGCAAATCATTTTTTAGCACCGCATTATCACATTGAATTAGCGGATGACTGGCAATGGAAAGCGACAGGTTTAACGCTACCTGAGCTAAAAGTGAAAACAGACCAATGTACCCTTGTAAACCTCGATAATACGCAACTCACTTGGTGGAATAAACGTAGTCTTGATGTTGAAAAGGCGAGTTTGAATTATGATTGTTTAACTCATTTACCAAGCGATAACGCTGAAAAAACACCACCAAATTTGACCGCACTTTGGGCGGCATTACCTATTTCTGATGTCAAAGTTAAACACTTT…	ATGCGAAAGCGTTGCCTGTGGGCTTTGATTATTTTGTTGCTGTTGATCGTAGTAAGCATTGGCTTAGTGCGCGTTTTTGCGACCCCGAAACGTGTGGAACAACTCGCAAATCATTTTTTAGCACCGCATTATCACATTGAATTAGCGGATGACTGGCAATGGAAAGCGACAGGTTTAACGCTACCTGAGCTAAAAGTGAAAACAGACCAATGTACCCTTGTAAACCTCGATAATACGCAACTCACTTGGTGGAATAAACGTAGTCTTGATGTTGAAAAGGCGAGTTTGAATTATGATTGTTTAACTCATTTACCAAGCGATAACGCTGAAAAAACACCACCAAATTTGACCGCACTTTGGGCGGCATTACCTATTTCTGATGTCAAAGTTAAACACTTT…	ATGCGAAAGCGTTGCCTGTGGGCTTTGATTATTTTGTTGCTGTTGATCGTAGTAAGCATTGGCTTAGTGCGCGTTTTTGCGACCCCGAAACGTGTGGAACAACTCGCAAATCATTTTTTAGCACCGCATTATCACATTGAATTAGCGGATGACTGGCAATGGAAAGCGACAGGTTTAACGCTACCTGAGCTAAAAGTGAAAACAGACCAATGTACCCTTGTAAACCTCGATAATACGCAACTCACTTGGTGGAATAAACGTAGTCTTGATGTTGAAAAGGCGAGTTTGAATTATGATTGTTTAACTCATTTACCAAGCGATAACGCTGAAAAAACACCACCAAATTTGACCGCACTTTGGGCGGCATTACCTATTTCTGATGTCAAAGTTAAACACTTT…	-	ATGCGAAAGCGTTGCCTGTGGGCTTTGATTATTTTGTTGCTGTTGATCGTAGTAAGCATTGGCTTAGTGCGCGTTTTTGCGACCCCGAAACGTGTGGAACAACTCGCAAATCATTTTTTAGCACCGCATTATCACATTGAATTAGCGGATGACTGGCAATGGAAAGCGACAGGTTTAACGCTACCTGAGCTAAAAGTGAAAACAGACCAATGTACCCTTGTAAACCTCGATAATACGCAACTCACTTGGTGGAATAAACGTAGTCTTGATGTTGAAAAGGCGAGTTTGAATTATGATTGTTTAACTCATTTACCAAGCGATAACGCTGAAAAAACACCACCAAATTTGACCGCACTTTGGGCGGCATTACCTATTTCTGATGTCAAAGTTAAACACTTT…	Intragenic		PARA_03570	WP_014064276.1	-	YdbH family protein	-	U: Intracellular trafficking, secretion, and vesicular transport M: Cell wall/membrane/envelope biogenesis												X						X
Indels P04_Prophage	335793-336269	ATGTTTTTTGTTTATCTCATTATCGCCTTAGCGGCAGGTGTCGCACTCGCGACGCAATCAGCCATTAATACGCAGTTGGCGAAAGCCATGAGTGGCGAAGCGGTGATCGCGACCTTTATTTCTTTTGCAGTGGGAACGATCGTTCTCTTTTTTATTGCTTGGGTAAAAACCGATTTATGGGGCAATTTATCAACCGTCCCTTCACAACCTTGGTGGAAATTAATTGGTGGGATACTTGGTGCAGTTGTCGTGTTCACAACGGTTTTACTTGCACCTAAGCTAGGCATTACCGCGATGTTATTTTTTATCATCGTCGGACAATTAATTACCGCAACCACTATTGATCATTTCGGTCTTATCGGTATGCCGATTCGAGAAGTCAATATCACGAAATTTATC…	ATGTTTTTTGTTTATCTCATTATCGCCTTAGCGGCAGGTGTCGCACTCGCGACGCAATCAGCCATTAATACGCAGTTGGCGAAAGCCATGAGTGGCGAAGCGGTGATCGCGACCTTTATTTCTTTTGCAGTGGGAACGATCGTTCTCTTTTTTATTGCTTGGGTAAAAACCGATTTATGGGGCAATTTATCAACCGTCCCTTCACAACCTTGGTGGAAATTAATTGGTGGGATACTTGGTGCAGTTGTCGTGTTCACAACGGTTTTACTTGCACCTAAGCTAGGCATTACCGCGATGTTATTTTTTATCATCGTCGGACAATTAATTACCGCAACCACTATTGATCATTTCGGTCTTATCGGTATGCCGATTCGAGAAGTCAATATCACGAAATTTATC…	ATGTTTTTTGTTTATCTCATTATCGCCTTAGCGGCAGGTGTCGCACTCGCGACGCAATCAGCCATTAATACGCAGTTGGCGAAAGCCATGAGTGGCGAAGCGGTGATCGCGACCTTTATTTCTTTTGCAGTGGGAACGATCGTTCTCTTTTTTATTGCTTGGGTAAAAACCGATTTATGGGGCAATTTATCAACCGTCCCTTCACAACCTTGGTGGAAATTAATTGGTGGGATACTTGGTGCAGTTGTCGTGTTCACAACGGTTTTACTTGCACCTAAGCTAGGCATTACCGCGATGTTATTTTTTATCATCGTCGGACAATTAATTACCGCAACCACTATTGATCATTTCGGTCTTATCGGTATGCCGATTCGAGAAGTCAATATCACGAAATTTATC…	ATGTTTTTTGTTTATCTCATTATCGCCTTAGCGGCAGGTGTCGCACTCGCGACGCAATCAGCCATTAATACGCAGTTGGCGAAAGCCATGAGTGGCGAAGCGGTGATCGCGACCTTTATTTCTTTTGCAGTGGGAACGATCGTTCTCTTTTTTATTGCTTGGGTAAAAACCGATTTATGGGGCAATTTATCAACCGTCCCTTCACAACCTTGGTGGAAATTAATTGGTGGGATACTTGGTGCAGTTGTCGTGTTCACAACGGTTTTACTTGCACCTAAGCTAGGCATTACCGCGATGTTATTTTTTATCATCGTCGGACAATTAATTACCGCAACCACTATTGATCATTTCGGTCTTATCGGTATGCCGATTCGAGAAGTCAATATCACGAAATTTATC…	-	ATGTTTTTTGTTTATCTCATTATCGCCTTAGCGGCAGGTGTCGCACTCGCGACGCAATCAGCCATTAATACGCAGTTGGCGAAAGCCATGAGTGGCGAAGCGGTGATCGCGACCTTTATTTCTTTTGCAGTGGGAACGATCGTTCTCTTTTTTATTGCTTGGGTAAAAACCGATTTATGGGGCAATTTATCAACCGTCCCTTCACAACCTTGGTGGAAATTAATTGGTGGGATACTTGGTGCAGTTGTCGTGTTCACAACGGTTTTACTTGCACCTAAGCTAGGCATTACCGCGATGTTATTTTTTATCATCGTCGGACAATTAATTACCGCAACCACTATTGATCATTTCGGTCTTATCGGTATGCCGATTCGAGAAGTCAATATCACGAAATTTATC…	Intragenic		PARA_03580	WP_014064277.1	-	DMT family transporter	-	E: Amino acid transport and metabolism G: Carbohydrate transport and metabolism				X		X
Indels P04_Prophage	336569-337537	ATGACCCACATTATCGTTGCAACGCACGGTAAGTTTTCTGAAGAAATCGTCAACTCCGCCGCTATGGTGTATGGCGAAGATGAAAACTGCCATGTCGTGACTTTCTTACCGGGTGAAGGCGGTGAGCATTTAATCGAGAAATACAATGCGATTATTGCCACGCTGCCTGAAAATGAACCAGTGCTCTTTTTGGTCGATTTATTTGGTGGTAGCCCTTATAACGCGGCAAGCCGAGTCGCCAGTGAAAGAGATAATACCGATATCGTCACCGGCATTAATCTACCGATGTTGCTAGAAGTACTTGATGCTAAAGATGGCGCCAGCTTAGATGAATTGGTAGAAACCGCGAAAGAAGTCGGGGTCGCTGCTGTGAAATCCTTCCGTCAACCTAAAGAAAGC…	ATGACCCACATTATCGTTGCAACGCACGGTAAGTTTTCTGAAGAAATCGTCAACTCCGCCGCTATGGTGTATGGCGAAGATGAAAACTGCCATGTCGTGACTTTCTTACCGGGTGAAGGCGGTGAGCATTTAATCGAGAAATACAATGCGATTATTGCCACGCTGCCTGAAAATGAACCAGTGCTCTTTTTGGTCGATTTATTTGGTGGTAGCCCTTATAACGCGGCAAGCCGAGTCGCCAGTGAAAGAGATAATACCGATATCGTCACCGGCATTAATCTACCGATGTTGCTAGAAGTACTTGATGCTAAAGATGGCGCCAGCTTAGATGAATTGGTAGAAACCGCGAAAGAAGTCGGGGTCGCTGCTGTGAAATCCTTCCGTCAACCTAAAGAAAGC…	ATGACCCACATTATCGTTGCAACGCACGGTAAGTTTTCTGAAGAAATCGTCAACTCCGCCGCTATGGTGTATGGCGAAGATGAAAACTGCCATGTCGTGACTTTCTTACCGGGTGAAGGCGGTGAGCATTTAATCGAGAAATACAATGCGATTATTGCCACGCTGCCTGAAAATGAACCAGTGCTCTTTTTGGTCGATTTATTTGGTGGTAGCCCTTATAACGCGGCAAGCCGAGTCGCCAGTGAAAGAGATAATACCGATATCGTCACCGGCATTAATCTACCGATGTTGCTAGAAGTACTTGATGCTAAAGATGGCGCCAGCTTAGATGAATTGGTAGAAACCGCGAAAGAAGTCGGGGTCGCTGCTGTGAAATCCTTCCGTCAACCTAAAGAAAGC…	ATGACCCACATTATCGTTGCAACGCACGGTAAGTTTTCTGAAGAAATCGTCAACTCCGCCGCTATGGTGTATGGCGAAGATGAAAACTGCCATGTCGTGACTTTCTTACCGGGTGAAGGCGGTGAGCATTTAATCGAGAAATACAATGCGATTATTGCCACGCTGCCTGAAAATGAACCAGTGCTCTTTTTGGTCGATTTATTTGGTGGTAGCCCTTATAACGCGGCAAGCCGAGTCGCCAGTGAAAGAGATAATACCGATATCGTCACCGGCATTAATCTACCGATGTTGCTAGAAGTACTTGATGCTAAAGATGGCGCCAGCTTAGATGAATTGGTAGAAACCGCGAAAGAAGTCGGGGTCGCTGCTGTGAAATCCTTCCGTCAACCTAAAGAAAGC…	-	ATGACCCACATTATCGTTGCAACGCACGGTAAGTTTTCTGAAGAAATCGTCAACTCCGCCGCTATGGTGTATGGCGAAGATGAAAACTGCCATGTCGTGACTTTCTTACCGGGTGAAGGCGGTGAGCATTTAATCGAGAAATACAATGCGATTATTGCCACGCTGCCTGAAAATGAACCAGTGCTCTTTTTGGTCGATTTATTTGGTGGTAGCCCTTATAACGCGGCAAGCCGAGTCGCCAGTGAAAGAGATAATACCGATATCGTCACCGGCATTAATCTACCGATGTTGCTAGAAGTACTTGATGCTAAAGATGGCGCCAGCTTAGATGAATTGGTAGAAACCGCGAAAGAAGTCGGGGTCGCTGCTGTGAAATCCTTCCGTCAACCTAAAGAAAGC…	Intragenic		PARA_03590	WP_014064278.1	-	PTS mannose transporter subunit IIAB	-	G: Carbohydrate transport and metabolism T: Signal transduction mechanisms K: Transcription X: Mobilome: prophages, transposons						X				X							X				X
Indels P04_Prophage	337556-338353	ATGACAACAATGGAAATTATTTTAGTCACGCTCGTTGCCGCCATTTGCGGTATGGGGAGTGTATTGGACGAACGTCAAACCCATCGTCCTTTAGTTGCTTGTACCCTAATCGGCTTAGTATTGGGTGATTTAGAAACCGGTATTATTGTCGGTGGTACCCTTGAATTAGTGGCATTAGGCTGGATGAACGTGGGTGCGGCAATGGCACCAGATGCGGCATTAGCCAGTGTGATTGCAACTATCCTCGTTATCAAAGGCGGCCAAGATAAAGGGAGCGCATTAGCGATTGCGATTCCAGTAGCCGCAGCAGGTCAAGTATTAACCATCTTCGTTCGTACTTTAACCATCTTCCTTCAACACAAAGCCGATGATTTTGCCGCAAAAGCGAACTTCCGCGGC…	ATGACAACAATGGAAATTATTTTAGTCACGCTCGTTGCCGCCATTTGCGGTATGGGGAGTGTATTGGACGAACGTCAAACCCATCGTCCTTTAGTTGCTTGTACCCTAATCGGCTTAGTATTGGGTGATTTAGAAACCGGTATTATTGTCGGTGGTACCCTTGAATTAGTGGCATTAGGCTGGATGAACGTGGGTGCGGCAATGGCACCAGATGCGGCATTAGCCAGTGTGATTGCAACTATCCTCGTTATCAAAGGCGGCCAAGATAAAGGGAGCGCATTAGCGATTGCGATTCCAGTAGCCGCAGCAGGTCAAGTATTAACCATCTTCGTTCGTACTTTAACCATCTTCCTTCAACACAAAGCCGATGATTTTGCCGCAAAAGCGAACTTCCGCGGC…	ATGACAACAATGGAAATTATTTTAGTCACGCTCGTTGCCGCCATTTGCGGTATGGGGAGTGTATTGGACGAACGTCAAACCCATCGTCCTTTAGTTGCTTGTACCCTAATCGGCTTAGTATTGGGTGATTTAGAAACCGGTATTATTGTCGGTGGTACCCTTGAATTAGTGGCATTAGGCTGGATGAACGTGGGTGCGGCAATGGCACCAGATGCGGCATTAGCCAGTGTGATTGCAACTATCCTCGTTATCAAAGGCGGCCAAGATAAAGGGAGCGCATTAGCGATTGCGATTCCAGTAGCCGCAGCAGGTCAAGTATTAACCATCTTCGTTCGTACTTTAACCATCTTCCTTCAACACAAAGCCGATGATTTTGCCGCAAAAGCGAACTTCCGCGGC…	ATGACAACAATGGAAATTATTTTAGTCACGCTCGTTGCCGCCATTTGCGGTATGGGGAGTGTATTGGACGAACGTCAAACCCATCGTCCTTTAGTTGCTTGTACCCTAATCGGCTTAGTATTGGGTGATTTAGAAACCGGTATTATTGTCGGTGGTACCCTTGAATTAGTGGCATTAGGCTGGATGAACGTGGGTGCGGCAATGGCACCAGATGCGGCATTAGCCAGTGTGATTGCAACTATCCTCGTTATCAAAGGCGGCCAAGATAAAGGGAGCGCATTAGCGATTGCGATTCCAGTAGCCGCAGCAGGTCAAGTATTAACCATCTTCGTTCGTACTTTAACCATCTTCCTTCAACACAAAGCCGATGATTTTGCCGCAAAAGCGAACTTCCGCGGC…	-	ATGACAACAATGGAAATTATTTTAGTCACGCTCGTTGCCGCCATTTGCGGTATGGGGAGTGTATTGGACGAACGTCAAACCCATCGTCCTTTAGTTGCTTGTACCCTAATCGGCTTAGTATTGGGTGATTTAGAAACCGGTATTATTGTCGGTGGTACCCTTGAATTAGTGGCATTAGGCTGGATGAACGTGGGTGCGGCAATGGCACCAGATGCGGCATTAGCCAGTGTGATTGCAACTATCCTCGTTATCAAAGGCGGCCAAGATAAAGGGAGCGCATTAGCGATTGCGATTCCAGTAGCCGCAGCAGGTCAAGTATTAACCATCTTCGTTCGTACTTTAACCATCTTCCTTCAACACAAAGCCGATGATTTTGCCGCAAAAGCGAACTTCCGCGGC…	Intragenic		PARA_03600	WP_005695178.1	-	PTS mannose/fructose/sorbose transporter subunitIIC	-	G: Carbohydrate transport and metabolism						X
Indels P04_Prophage	338364-339197	ATGACTGAACAAACTAAAAAATCATTAACAAAAGGCGATATTCGTAGCACTTATTGGCGTTCAACTTTCTTGCTAGGTTCCTTCAACTTTGAACGTATGCAAGCAATGGGTTTCTGTGTATCCATGATCCCAGCCATTAAACGTCTTTACAGCAAAAAAGAAGATCAAGCTGCGGCATTAAAACGCCACTTAGAATTCTTCAACACCCAACCTTGGGTAGCCTCATCTATCATCGGTGTAACTGCCGCGATGGAACAAGAACGTGCGAACGGTAACGATATTGATGACTCAGCAATCAGCGGGGTGAAAGTCGGTTTAATGGGACCATTAGCCGGTGTGGGTGACCCAATTTTCTGGGGAACATTACGTCCTGTATTGGCCGCACTTGGTGCAGGTTTA…	ATGACTGAACAAACTAAAAAATCATTAACAAAAGGCGATATTCGTAGCACTTATTGGCGTTCAACTTTCTTGCTAGGTTCCTTCAACTTTGAACGTATGCAAGCAATGGGTTTCTGTGTATCCATGATCCCAGCCATTAAACGTCTTTACAGCAAAAAAGAAGATCAAGCTGCGGCATTAAAACGCCACTTAGAATTCTTCAACACCCAACCTTGGGTAGCCTCATCTATCATCGGTGTAACTGCCGCGATGGAACAAGAACGTGCGAACGGTAACGATATTGATGACTCAGCAATCAGCGGGGTGAAAGTCGGTTTAATGGGACCATTAGCCGGTGTGGGTGACCCAATTTTCTGGGGAACATTACGTCCTGTATTGGCCGCACTTGGTGCAGGTTTA…	ATGACTGAACAAACTAAAAAATCATTAACAAAAGGCGATATTCGTAGCACTTATTGGCGTTCAACTTTCTTGCTAGGTTCCTTCAACTTTGAACGTATGCAAGCAATGGGTTTCTGTGTATCCATGATCCCAGCCATTAAACGTCTTTACAGCAAAAAAGAAGATCAAGCTGCGGCATTAAAACGCCACTTAGAATTCTTCAACACCCAACCTTGGGTAGCCTCATCTATCATCGGTGTAACTGCCGCGATGGAACAAGAACGTGCGAACGGTAACGATATTGATGACTCAGCAATCAGCGGGGTGAAAGTCGGTTTAATGGGACCATTAGCCGGTGTGGGTGACCCAATTTTCTGGGGAACATTACGTCCTGTATTGGCCGCACTTGGTGCAGGTTTA…	ATGACTGAACAAACTAAAAAATCATTAACAAAAGGCGATATTCGTAGCACTTATTGGCGTTCAACTTTCTTGCTAGGTTCCTTCAACTTTGAACGTATGCAAGCAATGGGTTTCTGTGTATCCATGATCCCAGCCATTAAACGTCTTTACAGCAAAAAAGAAGATCAAGCTGCGGCATTAAAACGCCACTTAGAATTCTTCAACACCCAACCTTGGGTAGCCTCATCTATCATCGGTGTAACTGCCGCGATGGAACAAGAACGTGCGAACGGTAACGATATTGATGACTCAGCAATCAGCGGGGTGAAAGTCGGTTTAATGGGACCATTAGCCGGTGTGGGTGACCCAATTTTCTGGGGAACATTACGTCCTGTATTGGCCGCACTTGGTGCAGGTTTA…	-	ATGACTGAACAAACTAAAAAATCATTAACAAAAGGCGATATTCGTAGCACTTATTGGCGTTCAACTTTCTTGCTAGGTTCCTTCAACTTTGAACGTATGCAAGCAATGGGTTTCTGTGTATCCATGATCCCAGCCATTAAACGTCTTTACAGCAAAAAAGAAGATCAAGCTGCGGCATTAAAACGCCACTTAGAATTCTTCAACACCCAACCTTGGGTAGCCTCATCTATCATCGGTGTAACTGCCGCGATGGAACAAGAACGTGCGAACGGTAACGATATTGATGACTCAGCAATCAGCGGGGTGAAAGTCGGTTTAATGGGACCATTAGCCGGTGTGGGTGACCCAATTTTCTGGGGAACATTACGTCCTGTATTGGCCGCACTTGGTGCAGGTTTA…	Intragenic		PARA_03610	WP_014064279.1	-	PTS mannose transporter subunit IID	-	G: Carbohydrate transport and metabolism						X
Indels P04_Prophage	339268-339639	ATGAACTGGAAAGATCTCATCAAGCCACCACCGGCTGAAGGCTATATTAAAAATTCATCCAATTTAGTGACCGCACTTTTTGTTCTGGCGGGCATTCTTTATTATCCCACTAATGGCTATGGCGCCGTCATCGCTTTAATTGCCGCATTAATTGTATTAATCGGACAAAAAGTGCTGCTTGCTCAAACCAATAAAGATTTCACTGAAATGCAGTTAGCCGAAAAGCAATTCCAAGAAACCCAAAACAGCGATTACCTCCGCTTTATTGAAGCTCGTGCCTCCCAAATGCTTCGCGACAACAAAGTCCTTTCCGAAAAAGGCAAAAAAGAGTTGGAGAGATTACTGTCTGTCGTTAAAACGCATTTAGCCTAG	ATGAACTGGAAAGATCTCATCAAGCCACCACCGGCTGAAGGCTATATTAAAAATTCATCCAATTTAGTGACCGCACTTTTTGTTCTGGCGGGCATTCTTTATTATCCCACTAATGGCTATGGCGCCGTCATCGCTTTAATTGCCGCATTAATTGTATTAATCGGACAAAAAGTGCTGCTTGCTCAAACCAATAAAGATTTCACTGAAATGCAGTTAGCCGAAAAGCAATTCCAAGAAACCCAAAACAGCGATTACCTCCGCTTTATTGAAGCTCGTGCCTCCCAAATGCTTCGCGACAACAAAGTCCTTTCCGAAAAAGGCAAAAAAGAGTTGGAGAGATTACTGTCTGTCGTTAAAACGCATTTAGCCTAG	ATGAACTGGAAAGATCTCATCAAGCCACCACCGGCTGAAGGCTATATTAAAAATTCATCCAATTTAGTGACCGCACTTTTTGTTCTGGCGGGCATTCTTTATTATCCCACTAATGGCTATGGCGCCGTCATCGCTTTAATTGCCGCATTAATTGTATTAATCGGACAAAAAGTGCTGCTTGCTCAAACCAATAAAGATTTCACTGAAATGCAGTTAGCCGAAAAGCAATTCCAAGAAACCCAAAACAGCGATTACCTCCGCTTTATTGAAGCTCGTGCCTCCCAAATGCTTCGCGACAACAAAGTCCTTTCCGAAAAAGGCAAAAAAGAGTTGGAGAGATTACTGTCTGTCGTTAAAACGCATTTAGCCTAG	ATGAACTGGAAAGATCTCATCAAGCCACCACCGGCTGAAGGCTATATTAAAAATTCATCCAATTTAGTGACCGCACTTTTTGTTCTGGCGGGCATTCTTTATTATCCCACTAATGGCTATGGCGCCGTCATCGCTTTAATTGCCGCATTAATTGTATTAATCGGACAAAAAGTGCTGCTTGCTCAAACCAATAAAGATTTCACTGAAATGCAGTTAGCCGAAAAGCAATTCCAAGAAACCCAAAACAGCGATTACCTCCGCTTTATTGAAGCTCGTGCCTCCCAAATGCTTCGCGACAACAAAGTCCTTTCCGAAAAAGGCAAAAAAGAGTTGGAGAGATTACTGTCTGTCGTTAAAACGCATTTAGCCTAG	-	ATGAACTGGAAAGATCTCATCAAGCCACCACCGGCTGAAGGCTATATTAAAAATTCATCCAATTTAGTGACCGCACTTTTTGTTCTGGCGGGCATTCTTTATTATCCCACTAATGGCTATGGCGCCGTCATCGCTTTAATTGCCGCATTAATTGTATTAATCGGACAAAAAGTGCTGCTTGCTCAAACCAATAAAGATTTCACTGAAATGCAGTTAGCCGAAAAGCAATTCCAAGAAACCCAAAACAGCGATTACCTCCGCTTTATTGAAGCTCGTGCCTCCCAAATGCTTCGCGACAACAAAGTCCTTTCCGAAAAAGGCAAAAAAGAGTTGGAGAGATTACTGTCTGTCGTTAAAACGCATTTAGCCTAG	Intragenic		PARA_03620	WP_014064280.1	-	Hypothetical protein	-	Unknown																						X
Indels P04_Prophage	339758-340303	ATGTCTCAATTTAAAATTCACACCATTGAATCAGCCCCTGAATCGGCACAAGAAGCTTTAAAAGCCGTACAAAATGCCAATGGGTTTATTCCAAATTTAATCGGTGTTCTTGCGAATGCACCTACTGCACTTGAAACTTATCGCACAGTGGGCGGCATTAATGGTCGTAACAGCCTAACTGCAACAGAACGCGAAGTGGTGCAAATTACCGCGGCTGTAGTCAACGGTTGTGGTTTCTGTGTAGCAGGCCACACGAAAATCGCTTTAAAAGTGTTAAAACTTGAAGAAGAGCTTGTAAACCAAATTCGTGCGACAGCTCGTATTGAAAGTGATAAAAAACTCGATACTTTAGCGCGTTTCACCCTTGCCGTTATCTTGCAAAAAGCAAAATTAACGGAA…	ATGTCTCAATTTAAAATTCACACCATTGAATCAGCCCCTGAATCGGCACAAGAAGCTTTAAAAGCCGTACAAAATGCCAATGGGTTTATTCCAAATTTAATCGGTGTTCTTGCGAATGCACCTACTGCACTTGAAACTTATCGCACAGTGGGCGGCATTAATGGTCGTAACAGCCTAACTGCAACAGAACGCGAAGTGGTGCAAATTACCGCGGCTGTAGTCAACGGTTGTGGTTTCTGTGTAGCAGGCCACACGAAAATCGCTTTAAAAGTGTTAAAACTTGAAGAAGAGCTTGTAAACCAAATTCGTGCGACAGCTCGTATTGAAAGTGATAAAAAACTCGATACTTTAGCGCGTTTCACCCTTGCCGTTATCTTGCAAAAAGCAAAATTAACGGAA…	ATGTCTCAATTTAAAATTCACACCATTGAATCAGCCCCTGAATCGGCACAAGAAGCTTTAAAAGCCGTACAAAATGCCAATGGGTTTATTCCAAATTTAATCGGTGTTCTTGCGAATGCACCTACTGCACTTGAAACTTATCGCACAGTGGGCGGCATTAATGGTCGTAACAGCCTAACTGCAACAGAACGCGAAGTGGTGCAAATTACCGCGGCTGTAGTCAACGGTTGTGGTTTCTGTGTAGCAGGCCACACGAAAATCGCTTTAAAAGTGTTAAAACTTGAAGAAGAGCTTGTAAACCAAATTCGTGCGACAGCTCGTATTGAAAGTGATAAAAAACTCGATACTTTAGCGCGTTTCACCCTTGCCGTTATCTTGCAAAAAGCAAAATTAACGGAA…	ATGTCTCAATTTAAAATTCACACCATTGAATCAGCCCCTGAATCGGCACAAGAAGCTTTAAAAGCCGTACAAAATGCCAATGGGTTTATTCCAAATTTAATCGGTGTTCTTGCGAATGCACCTACTGCACTTGAAACTTATCGCACAGTGGGCGGCATTAATGGTCGTAACAGCCTAACTGCAACAGAACGCGAAGTGGTGCAAATTACCGCGGCTGTAGTCAACGGTTGTGGTTTCTGTGTAGCAGGCCACACGAAAATCGCTTTAAAAGTGTTAAAACTTGAAGAAGAGCTTGTAAACCAAATTCGTGCGACAGCTCGTATTGAAAGTGATAAAAAACTCGATACTTTAGCGCGTTTCACCCTTGCCGTTATCTTGCAAAAAGCAAAATTAACGGAA…	-	ATGTCTCAATTTAAAATTCACACCATTGAATCAGCCCCTGAATCGGCACAAGAAGCTTTAAAAGCCGTACAAAATGCCAATGGGTTTATTCCAAATTTAATCGGTGTTCTTGCGAATGCACCTACTGCACTTGAAACTTATCGCACAGTGGGCGGCATTAATGGTCGTAACAGCCTAACTGCAACAGAACGCGAAGTGGTGCAAATTACCGCGGCTGTAGTCAACGGTTGTGGTTTCTGTGTAGCAGGCCACACGAAAATCGCTTTAAAAGTGTTAAAACTTGAAGAAGAGCTTGTAAACCAAATTCGTGCGACAGCTCGTATTGAAAGTGATAAAAAACTCGATACTTTAGCGCGTTTCACCCTTGCCGTTATCTTGCAAAAAGCAAAATTAACGGAA…	Intragenic		PARA_03640	WP_005695174.1	-	Carboxymuconolactone decarboxylase family protein	-	P: Inorganic ion transport and metabolism I: Lipid transport and metabolism								X							X
Indels P04_Prophage	340347-340823	ATGAAAAAAATATTGACCGCACTTTTATTATTTTTGAGTCCATTGAGTTTTGCACAAGAGAAGGTGTCTTTGGCGGATATCTCCTTGAAAACGTTGGATAATCAAACCGTCACCTTATCACAATATCAAGGTAAACCGCTTTATATCAAAATGTGGGCATCCTGGTGTCCAATTTGCTTGGCTGGTTTAGCAGAAATTGACGATCTTAGTGCTGAAAAGAATTTGGATTTTAATGTGATTACGATTGCCTCACCTGGACAAAAGAACGAACAAAATAGCCAAAAATTTATCAATTGGTATAAGGGGCTAGATTATAAAAACATCACCGTATTATTGGATGAAAAGGGTGAAATCATTAAACGAGCTAATGTATTAGGCTATCCGTTTAATTTGCTATTA…	ATGAAAAAAATATTGACCGCACTTTTATTATTTTTGAGTCCATTGAGTTTTGCACAAGAGAAGGTGTCTTTGGCGGATATCTCCTTGAAAACGTTGGATAATCAAACCGTCACCTTATCACAATATCAAGGTAAACCGCTTTATATCAAAATGTGGGCATCCTGGTGTCCAATTTGCTTGGCTGGTTTAGCAGAAATTGACGATCTTAGTGCTGAAAAGAATTTGGATTTTAATGTGATTACGATTGCCTCACCTGGACAAAAGAACGAACAAAATAGCCAAAAATTTATCAATTGGTATAAGGGGCTAGATTATAAAAACATCACCGTATTATTGGATGAAAAGGGTGAAATCATTAAACGAGCTAATGTATTAGGCTATCCGTTTAATTTGCTATTA…	ATGAAAAAAATATTGACCGCACTTTTATTATTTTTGAGTCCATTGAGTTTTGCACAAGAGAAGGTGTCTTTGGCGGATATCTCCTTGAAAACGTTGGATAATCAAACCGTCACCTTATCACAATATCAAGGTAAACCGCTTTATATCAAAATGTGGGCATCCTGGTGTCCAATTTGCTTGGCTGGTTTAGCAGAAATTGACGATCTTAGTGCTGAAAAGAATTTGGATTTTAATGTGATTACGATTGCCTCACCTGGACAAAAGAACGAACAAAATAGCCAAAAATTTATCAATTGGTATAAGGGGCTAGATTATAAAAACATCACCGTATTATTGGATGAAAAGGGTGAAATCATTAAACGAGCTAATGTATTAGGCTATCCGTTTAATTTGCTATTA…	ATGAAAAAAATATTGACCGCACTTTTATTATTTTTGAGTCCATTGAGTTTTGCACAAGAGAAGGTGTCTTTGGCGGATATCTCCTTGAAAACGTTGGATAATCAAACCGTCACCTTATCACAATATCAAGGTAAACCGCTTTATATCAAAATGTGGGCATCCTGGTGTCCAATTTGCTTGGCTGGTTTAGCAGAAATTGACGATCTTAGTGCTGAAAAGAATTTGGATTTTAATGTGATTACGATTGCCTCACCTGGACAAAAGAACGAACAAAATAGCCAAAAATTTATCAATTGGTATAAGGGGCTAGATTATAAAAACATCACCGTATTATTGGATGAAAAGGGTGAAATCATTAAACGAGCTAATGTATTAGGCTATCCGTTTAATTTGCTATTA…	-	ATGAAAAAAATATTGACCGCACTTTTATTATTTTTGAGTCCATTGAGTTTTGCACAAGAGAAGGTGTCTTTGGCGGATATCTCCTTGAAAACGTTGGATAATCAAACCGTCACCTTATCACAATATCAAGGTAAACCGCTTTATATCAAAATGTGGGCATCCTGGTGTCCAATTTGCTTGGCTGGTTTAGCAGAAATTGACGATCTTAGTGCTGAAAAGAATTTGGATTTTAATGTGATTACGATTGCCTCACCTGGACAAAAGAACGAACAAAATAGCCAAAAATTTATCAATTGGTATAAGGGGCTAGATTATAAAAACATCACCGTATTATTGGATGAAAAGGGTGAAATCATTAAACGAGCTAATGTATTAGGCTATCCGTTTAATTTGCTATTA…	Intragenic		PARA_03650	WP_014064282.1	-	Redoxin family protein	-	O: Posttranslational modification, protein turnover, chaperones V: Defense mechanisms C: Energy production and conversion		X												X					X
Indels P04_Prophage	340833-341894	ATGAAATATACAAAAACATTTCTCATATTGACCGCACTTTTTGGCGGTTTGCAAAGTAGTTTAACGTATGCTGATAATCCAACCTCATCAAAGGAGCAAAAAATGACAATGGAAAGCAAACAAGAACAACGTATTATTTATCTTGCTGGTGGCTGCTTTTGGGGATTAGAAGCTTATATGGAACGCATTCAAGGAGTGACCGATGCGGTTTCGGGCTATGCTAATGGAAAAGGTGATACCACGAACTATCAATTATTGCATGCGACAGATCATGCTGAAACCGTGAAAGTCACTTACGATCCAAATAAAATTTCGCTAGATAAATTATTGCAATATTATTTCCGCGTTATCGATCCAACCAGTATTAATAAGCAAGGTAATGATCGTGGTAGGCAGTAT…	ATGAAATATACAAAAACATTTCTCATATTGACCGCACTTTTTGGCGGTTTGCAAAGTAGTTTAACGTATGCTGATAATCCAACCTCATCAAAGGAGCAAAAAATGACAATGGAAAGCAAACAAGAACAACGTATTATTTATCTTGCTGGTGGCTGCTTTTGGGGATTAGAAGCTTATATGGAACGCATTCAAGGAGTGACCGATGCGGTTTCGGGCTATGCTAATGGAAAAGGTGATACCACGAACTATCAATTATTGCATGCGACAGATCATGCTGAAACCGTGAAAGTCACTTACGATCCAAATAAAATTTCGCTAGATAAATTATTGCAATATTATTTCCGCGTTATCGATCCAACCAGTATTAATAAGCAAGGTAATGATCGTGGTAGGCAGTAT…	ATGAAATATACAAAAACATTTCTCATATTGACCGCACTTTTTGGCGGTTTGCAAAGTAGTTTAACGTATGCTGATAATCCAACCTCATCAAAGGAGCAAAAAATGACAATGGAAAGCAAACAAGAACAACGTATTATTTATCTTGCTGGTGGCTGCTTTTGGGGATTAGAAGCTTATATGGAACGCATTCAAGGAGTGACCGATGCGGTTTCGGGCTATGCTAATGGAAAAGGTGATACCACGAACTATCAATTATTGCATGCGACAGATCATGCTGAAACCGTGAAAGTCACTTACGATCCAAATAAAATTTCGCTAGATAAATTATTGCAATATTATTTCCGCGTTATCGATCCAACCAGTATTAATAAGCAAGGTAATGATCGTGGTAGGCAGTAT…	ATGAAATATACAAAAACATTTCTCATATTGACCGCACTTTTTGGCGGTTTGCAAAGTAGTTTAACGTATGCTGATAATCCAACCTCATCAAAGGAGCAAAAAATGACAATGGAAAGCAAACAAGAACAACGTATTATTTATCTTGCTGGTGGCTGCTTTTGGGGATTAGAAGCTTATATGGAACGCATTCAAGGAGTGACCGATGCGGTTTCGGGCTATGCTAATGGAAAAGGTGATACCACGAACTATCAATTATTGCATGCGACAGATCATGCTGAAACCGTGAAAGTCACTTACGATCCAAATAAAATTTCGCTAGATAAATTATTGCAATATTATTTCCGCGTTATCGATCCAACCAGTATTAATAAGCAAGGTAATGATCGTGGTAGGCAGTAT…	-	ATGAAATATACAAAAACATTTCTCATATTGACCGCACTTTTTGGCGGTTTGCAAAGTAGTTTAACGTATGCTGATAATCCAACCTCATCAAAGGAGCAAAAAATGACAATGGAAAGCAAACAAGAACAACGTATTATTTATCTTGCTGGTGGCTGCTTTTGGGGATTAGAAGCTTATATGGAACGCATTCAAGGAGTGACCGATGCGGTTTCGGGCTATGCTAATGGAAAAGGTGATACCACGAACTATCAATTATTGCATGCGACAGATCATGCTGAAACCGTGAAAGTCACTTACGATCCAAATAAAATTTCGCTAGATAAATTATTGCAATATTATTTCCGCGTTATCGATCCAACCAGTATTAATAAGCAAGGTAATGATCGTGGTAGGCAGTAT…	Intragenic		PARA_03660	WP_014064283.1	-	Bifunctional peptide-methionine (S)-S-oxide reductase MsrA/peptide-methionine (R)-S-oxide reductase MsrB	-	O: Posttranslational modification, protein turnover, chaperones C: Energy production and conversion E: Amino acid transport and metabolism		X		X										X
Indels P04_Prophage	342007-342873	ATGCCAAACATACATCTCCGCAATAATTATCAAAAAGCTGTTGTTTGTATGGTGTTAGCTTACATCAGCATTGCCTTAATGGGTGTATTTGTAAAATACGCCTCTGATGAATTACCGTCCAGTGAAATTTTATTTTCCCGTTTCTTTATTGGTTTTGTGTTTCTCCTCCCCTTTTTAATTAAAGATGGAGATTTCAAAGTCGATATGTCGCAATGGAAATTTCTCGTTTTGCGCAACCTCGCCGGCATTGCCAGTATGTTGCTAACCTTCTACGCCATTAAATATTTACCGATTTCCATTGCAATTTTATTGATGAATACGTCCGCACTTTTTGTGCCTTTATTGCTGTTTTTCTTTAAAGTCAGAACACCATTAAAAGTATTAGCTTGCAGTTTTATG…	ATGCCAAACATACATCTCCGCAATAATTATCAAAAAGCTGTTGTTTGTATGGTGTTAGCTTACATCAGCATTGCCTTAATGGGTGTATTTGTAAAATACGCCTCTGATGAATTACCGTCCAGTGAAATTTTATTTTCCCGTTTCTTTATTGGTTTTGTGTTTCTCCTCCCCTTTTTAATTAAAGATGGAGATTTCAAAGTCGATATGTCGCAATGGAAATTTCTCGTTTTGCGCAACCTCGCCGGCATTGCCAGTATGTTGCTAACCTTCTACGCCATTAAATATTTACCGATTTCCATTGCAATTTTATTGATGAATACGTCCGCACTTTTTGTGCCTTTATTGCTGTTTTTCTTTAAAGTCAGAACACCATTAAAAGTATTAGCTTGCAGTTTTATG…	ATGCCAAACATACATCTCCGCAATAATTATCAAAAAGCTGTTGTTTGTATGGTGTTAGCTTACATCAGCATTGCCTTAATGGGTGTATTTGTAAAATACGCCTCTGATGAATTACCGTCCAGTGAAATTTTATTTTCCCGTTTCTTTATTGGTTTTGTGTTTCTCCTCCCCTTTTTAATTAAAGATGGAGATTTCAAAGTCGATATGTCGCAATGGAAATTTCTCGTTTTGCGCAACCTCGCCGGCATTGCCAGTATGTTGCTAACCTTCTACGCCATTAAATATTTACCGATTTCCATTGCAATTTTATTGATGAATACGTCCGCACTTTTTGTGCCTTTATTGCTGTTTTTCTTTAAAGTCAGAACACCATTAAAAGTATTAGCTTGCAGTTTTATG…	ATGCCAAACATACATCTCCGCAATAATTATCAAAAAGCTGTTGTTTGTATGGTGTTAGCTTACATCAGCATTGCCTTAATGGGTGTATTTGTAAAATACGCCTCTGATGAATTACCGTCCAGTGAAATTTTATTTTCCCGTTTCTTTATTGGTTTTGTGTTTCTCCTCCCCTTTTTAATTAAAGATGGAGATTTCAAAGTCGATATGTCGCAATGGAAATTTCTCGTTTTGCGCAACCTCGCCGGCATTGCCAGTATGTTGCTAACCTTCTACGCCATTAAATATTTACCGATTTCCATTGCAATTTTATTGATGAATACGTCCGCACTTTTTGTGCCTTTATTGCTGTTTTTCTTTAAAGTCAGAACACCATTAAAAGTATTAGCTTGCAGTTTTATG…	-	ATGCCAAACATACATCTCCGCAATAATTATCAAAAAGCTGTTGTTTGTATGGTGTTAGCTTACATCAGCATTGCCTTAATGGGTGTATTTGTAAAATACGCCTCTGATGAATTACCGTCCAGTGAAATTTTATTTTCCCGTTTCTTTATTGGTTTTGTGTTTCTCCTCCCCTTTTTAATTAAAGATGGAGATTTCAAAGTCGATATGTCGCAATGGAAATTTCTCGTTTTGCGCAACCTCGCCGGCATTGCCAGTATGTTGCTAACCTTCTACGCCATTAAATATTTACCGATTTCCATTGCAATTTTATTGATGAATACGTCCGCACTTTTTGTGCCTTTATTGCTGTTTTTCTTTAAAGTCAGAACACCATTAAAAGTATTAGCTTGCAGTTTTATG…	Intragenic		PARA_03670	WP_014064284.1	-	DMT family transporter	-	E: Amino acid transport and metabolism G: Carbohydrate transport and metabolism				X		X
Indels P04_Prophage	342965-343855	ATGAAAAAATTATTCAAAACCACTTTAGCTTCTGCATTATTAATGGTATCCGCATTTGCTAGTGCAGTGACGGTTAAAGATGCGAAAGGTGAATTTACCCTTGATAAAACCCCAAGCCGTGTTGTGGCATTGGAATATTCTTTTGTGGATGCTTTAGCCCAAGTCGGTGTAAGCCCAGTGGGTGTGGCTGACGATAACAAAATCGATCGTATTCTGCCACAAGTGCGCGAAAAAATTGCTGCATGGCAATCCGTTGGCACGCGTTCTCAACCGAGTCTTGAAGTGATTGCTTCCCTCAAACCCGATTTAATTATTGCCGATCCTTCCCGTCACACAGCGGTGTTTGAAGAATTGAAAAAAATTGCGCCAACAGTGATGTTTGATTCCCGTCATGAAAGC…	ATGAAAAAATTATTCAAAACCACTTTAGCTTCTGCATTATTAATGGTATCCGCATTTGCTAGTGCAGTGACGGTTAAAGATGCGAAAGGTGAATTTACCCTTGATAAAACCCCAAGCCGTGTTGTGGCATTGGAATATTCTTTTGTGGATGCTTTAGCCCAAGTCGGTGTAAGCCCAGTGGGTGTGGCTGACGATAACAAAATCGATCGTATTCTGCCACAAGTGCGCGAAAAAATTGCTGCATGGCAATCCGTTGGCACGCGTTCTCAACCGAGTCTTGAAGTGATTGCTTCCCTCAAACCCGATTTAATTATTGCCGATCCTTCCCGTCACACAGCGGTGTTTGAAGAATTGAAAAAAATTGCGCCAACAGTGATGTTTGATTCCCGTCATGAAAGC…	ATGAAAAAATTATTCAAAACCACTTTAGCTTCTGCATTATTAATGGTATCCGCATTTGCTAGTGCAGTGACGGTTAAAGATGCGAAAGGTGAATTTACCCTTGATAAAACCCCAAGCCGTGTTGTGGCATTGGAATATTCTTTTGTGGATGCTTTAGCCCAAGTCGGTGTAAGCCCAGTGGGTGTGGCTGACGATAACAAAATCGATCGTATTCTGCCACAAGTGCGCGAAAAAATTGCTGCATGGCAATCCGTTGGCACGCGTTCTCAACCGAGTCTTGAAGTGATTGCTTCCCTCAAACCCGATTTAATTATTGCCGATCCTTCCCGTCACACAGCGGTGTTTGAAGAATTGAAAAAAATTGCGCCAACAGTGATGTTTGATTCCCGTCATGAAAGC…	ATGAAAAAATTATTCAAAACCACTTTAGCTTCTGCATTATTAATGGTATCCGCATTTGCTAGTGCAGTGACGGTTAAAGATGCGAAAGGTGAATTTACCCTTGATAAAACCCCAAGCCGTGTTGTGGCATTGGAATATTCTTTTGTGGATGCTTTAGCCCAAGTCGGTGTAAGCCCAGTGGGTGTGGCTGACGATAACAAAATCGATCGTATTCTGCCACAAGTGCGCGAAAAAATTGCTGCATGGCAATCCGTTGGCACGCGTTCTCAACCGAGTCTTGAAGTGATTGCTTCCCTCAAACCCGATTTAATTATTGCCGATCCTTCCCGTCACACAGCGGTGTTTGAAGAATTGAAAAAAATTGCGCCAACAGTGATGTTTGATTCCCGTCATGAAAGC…	-	ATGAAAAAATTATTCAAAACCACTTTAGCTTCTGCATTATTAATGGTATCCGCATTTGCTAGTGCAGTGACGGTTAAAGATGCGAAAGGTGAATTTACCCTTGATAAAACCCCAAGCCGTGTTGTGGCATTGGAATATTCTTTTGTGGATGCTTTAGCCCAAGTCGGTGTAAGCCCAGTGGGTGTGGCTGACGATAACAAAATCGATCGTATTCTGCCACAAGTGCGCGAAAAAATTGCTGCATGGCAATCCGTTGGCACGCGTTCTCAACCGAGTCTTGAAGTGATTGCTTCCCTCAAACCCGATTTAATTATTGCCGATCCTTCCCGTCACACAGCGGTGTTTGAAGAATTGAAAAAAATTGCGCCAACAGTGATGTTTGATTCCCGTCATGAAAGC…	Intragenic		PARA_03680	WP_014064285.1	-	Fe(3+)-dicitrate ABC transporter substrate-binding protein FecB	-	P: Inorganic ion transport and metabolism K: Transcription H: Coenzyme transport and metabolism O: Posttranslational modification, protein turnover, chaperones							X			X				X	X
Indels P04_Prophage	343855-344844	ATGATGAAGTCCACTTTCCGTTGGGGACTCCCCCTTATTATTCTGGCTTTCCTATTATGGGGAAGCCTGTTTTTGTATTATCCCATCGAAATTCGACCGCTTGCAGCGTTACAAGCGTTCCTCCCTGATGGCGATGAAATTGCCAAAATTACGGTAACCGATTTACGCTTACCGCGCGCATTAGTTGGCATGATTTTAGGTGCCAATCTTGCGGTGGCAGGGGCGTTGTTACAAACCATTACGCGCAATCCACTTGCCTCGCCTACCTTACTTAGCGTGAACTCGGGAGCCAGCCTTGCGATGGTAACCACCAGTGCGTTTAGCCCCTTGATTCTTTCTGGTTATAGCATTGCCTTAGTGGCCAGTATCGGTGGCGGTCTGAGTTGGTTTGTAGTGATG…	ATGATGAAGTCCACTTTCCGTTGGGGACTCCCCCTTATTATTCTGGCTTTCCTATTATGGGGAAGCCTGTTTTTGTATTATCCCATCGAAATTCGACCGCTTGCAGCGTTACAAGCGTTCCTCCCTGATGGCGATGAAATTGCCAAAATTACGGTAACCGATTTACGCTTACCGCGCGCATTAGTTGGCATGATTTTAGGTGCCAATCTTGCGGTGGCAGGGGCGTTGTTACAAACCATTACGCGCAATCCACTTGCCTCGCCTACCTTACTTAGCGTGAACTCGGGAGCCAGCCTTGCGATGGTAACCACCAGTGCGTTTAGCCCCTTGATTCTTTCTGGTTATAGCATTGCCTTAGTGGCCAGTATCGGTGGCGGTCTGAGTTGGTTTGTAGTGATG…	ATGATGAAGTCCACTTTCCGTTGGGGACTCCCCCTTATTATTCTGGCTTTCCTATTATGGGGAAGCCTGTTTTTGTATTATCCCATCGAAATTCGACCGCTTGCAGCGTTACAAGCGTTCCTCCCTGATGGCGATGAAATTGCCAAAATTACGGTAACCGATTTACGCTTACCGCGCGCATTAGTTGGCATGATTTTAGGTGCCAATCTTGCGGTGGCAGGGGCGTTGTTACAAACCATTACGCGCAATCCACTTGCCTCGCCTACCTTACTTAGCGTGAACTCGGGAGCCAGCCTTGCGATGGTAACCACCAGTGCGTTTAGCCCCTTGATTCTTTCTGGTTATAGCATTGCCTTAGTGGCCAGTATCGGTGGCGGTCTGAGTTGGTTTGTAGTGATG…	ATGATGAAGTCCACTTTCCGTTGGGGACTCCCCCTTATTATTCTGGCTTTCCTATTATGGGGAAGCCTGTTTTTGTATTATCCCATCGAAATTCGACCGCTTGCAGCGTTACAAGCGTTCCTCCCTGATGGCGATGAAATTGCCAAAATTACGGTAACCGATTTACGCTTACCGCGCGCATTAGTTGGCATGATTTTAGGTGCCAATCTTGCGGTGGCAGGGGCGTTGTTACAAACCATTACGCGCAATCCACTTGCCTCGCCTACCTTACTTAGCGTGAACTCGGGAGCCAGCCTTGCGATGGTAACCACCAGTGCGTTTAGCCCCTTGATTCTTTCTGGTTATAGCATTGCCTTAGTGGCCAGTATCGGTGGCGGTCTGAGTTGGTTTGTAGTGATG…	-	ATGATGAAGTCCACTTTCCGTTGGGGACTCCCCCTTATTATTCTGGCTTTCCTATTATGGGGAAGCCTGTTTTTGTATTATCCCATCGAAATTCGACCGCTTGCAGCGTTACAAGCGTTCCTCCCTGATGGCGATGAAATTGCCAAAATTACGGTAACCGATTTACGCTTACCGCGCGCATTAGTTGGCATGATTTTAGGTGCCAATCTTGCGGTGGCAGGGGCGTTGTTACAAACCATTACGCGCAATCCACTTGCCTCGCCTACCTTACTTAGCGTGAACTCGGGAGCCAGCCTTGCGATGGTAACCACCAGTGCGTTTAGCCCCTTGATTCTTTCTGGTTATAGCATTGCCTTAGTGGCCAGTATCGGTGGCGGTCTGAGTTGGTTTGTAGTGATG…	Intragenic		PARA_03690	WP_014064286.1	-	Iron-dicitrate ABC transporter permease FecC	-	P: Inorganic ion transport and metabolism H: Coenzyme transport and metabolism M: Cell wall/membrane/envelope biogenesis							X					X			X
Indels P04_Prophage	344844-345827	ATGCGAACCTCTCATGTATCTTTTCGCGCTATCGGCTTTTATGTCATCACGCTCAGTATGATGGTACTACTCTTTGGATTGAGTATTCGCCTTGGCACTTATACGCTTTCTTTTGAGGAAATTTGGGCGGCCTTTCAGCCTGATGATAAAAACTATTTTACCTTGATGGAATATCGCCTACCCCGTGCAGTATTAGCGATTTTATTAGGCGGAGCCTTAGCAATTTCTGGTGTGTTAGTGCAAAGCGTGGTGCGCAATCCACTTGCCTCTCCCGACATTTTAGGGATTAACAACGCGGCTGGGTTGGTTGCCGTTTCGGTATTGATGTTCTTGCCAAACTTGGCATTTTACTGGATGCCAATTTTTGCCTTTTTAGGCGGCGTACTCTCTTTTGTCATT…	ATGCGAACCTCTCATGTATCTTTTCGCGCTATCGGCTTTTATGTCATCACGCTCAGTATGATGGTACTACTCTTTGGATTGAGTATTCGCCTTGGCACTTATACGCTTTCTTTTGAGGAAATTTGGGCGGCCTTTCAGCCTGATGATAAAAACTATTTTACCTTGATGGAATATCGCCTACCCCGTGCAGTATTAGCGATTTTATTAGGCGGAGCCTTAGCAATTTCTGGTGTGTTAGTGCAAAGCGTGGTGCGCAATCCACTTGCCTCTCCCGACATTTTAGGGATTAACAACGCGGCTGGGTTGGTTGCCGTTTCGGTATTGATGTTCTTGCCAAACTTGGCATTTTACTGGATGCCAATTTTTGCCTTTTTAGGCGGCGTACTCTCTTTTGTCATT…	ATGCGAACCTCTCATGTATCTTTTCGCGCTATCGGCTTTTATGTCATCACGCTCAGTATGATGGTACTACTCTTTGGATTGAGTATTCGCCTTGGCACTTATACGCTTTCTTTTGAGGAAATTTGGGCGGCCTTTCAGCCTGATGATAAAAACTATTTTACCTTGATGGAATATCGCCTACCCCGTGCAGTATTAGCGATTTTATTAGGCGGAGCCTTAGCAATTTCTGGTGTGTTAGTGCAAAGCGTGGTGCGCAATCCACTTGCCTCTCCCGACATTTTAGGGATTAACAACGCGGCTGGGTTGGTTGCCGTTTCGGTATTGATGTTCTTGCCAAACTTGGCATTTTACTGGATGCCAATTTTTGCCTTTTTAGGCGGCGTACTCTCTTTTGTCATT…	ATGCGAACCTCTCATGTATCTTTTCGCGCTATCGGCTTTTATGTCATCACGCTCAGTATGATGGTACTACTCTTTGGATTGAGTATTCGCCTTGGCACTTATACGCTTTCTTTTGAGGAAATTTGGGCGGCCTTTCAGCCTGATGATAAAAACTATTTTACCTTGATGGAATATCGCCTACCCCGTGCAGTATTAGCGATTTTATTAGGCGGAGCCTTAGCAATTTCTGGTGTGTTAGTGCAAAGCGTGGTGCGCAATCCACTTGCCTCTCCCGACATTTTAGGGATTAACAACGCGGCTGGGTTGGTTGCCGTTTCGGTATTGATGTTCTTGCCAAACTTGGCATTTTACTGGATGCCAATTTTTGCCTTTTTAGGCGGCGTACTCTCTTTTGTCATT…	-	ATGCGAACCTCTCATGTATCTTTTCGCGCTATCGGCTTTTATGTCATCACGCTCAGTATGATGGTACTACTCTTTGGATTGAGTATTCGCCTTGGCACTTATACGCTTTCTTTTGAGGAAATTTGGGCGGCCTTTCAGCCTGATGATAAAAACTATTTTACCTTGATGGAATATCGCCTACCCCGTGCAGTATTAGCGATTTTATTAGGCGGAGCCTTAGCAATTTCTGGTGTGTTAGTGCAAAGCGTGGTGCGCAATCCACTTGCCTCTCCCGACATTTTAGGGATTAACAACGCGGCTGGGTTGGTTGCCGTTTCGGTATTGATGTTCTTGCCAAACTTGGCATTTTACTGGATGCCAATTTTTGCCTTTTTAGGCGGCGTACTCTCTTTTGTCATT…	Intragenic		PARA_03700	WP_014064287.1	-	Fe(3+) dicitrate ABC transporter permease subunit FecD	-	P: Inorganic ion transport and metabolism H: Coenzyme transport and metabolism M: Cell wall/membrane/envelope biogenesis							X					X			X
Indels P04_Prophage	345827-346594	ATGAGCATTGAAATCAATAATTTATCTTTAGGTTATCAAGATAAACTCGTGGTTAAAAATCTGTCGCTAAAATTCCCGAGAAATAAAGTGATTGCATTAATCGGCCCAAATGGTTGCGGTAAATCCACCACATTAAAAGCGGTAGCTCGCTTGCTTAAGCCAAAGCAAGGTTCAATCACCCATAAAGGTCAGGATATTTGGCAAAAAAGCCCTAAAGAATATGCCCAAGAATTGGCTTTTCTCCCGCAGCAACACCTGGTACCCGAAGGGATTAAAGTGCGGGAATTGATCGCCTACGGGCGTTCGCCTTACTTAAATCTCTGGGGCAAACTTAGCCAAAAAGATGAAGAATTAGTTAATTGGGCGATGGCGCAAACACAAACTACCGAACTCGCCGAG…	ATGAGCATTGAAATCAATAATTTATCTTTAGGTTATCAAGATAAACTCGTGGTTAAAAATCTGTCGCTAAAATTCCCGAGAAATAAAGTGATTGCATTAATCGGCCCAAATGGTTGCGGTAAATCCACCACATTAAAAGCGGTAGCTCGCTTGCTTAAGCCAAAGCAAGGTTCAATCACCCATAAAGGTCAGGATATTTGGCAAAAAAGCCCTAAAGAATATGCCCAAGAATTGGCTTTTCTCCCGCAGCAACACCTGGTACCCGAAGGGATTAAAGTGCGGGAATTGATCGCCTACGGGCGTTCGCCTTACTTAAATCTCTGGGGCAAACTTAGCCAAAAAGATGAAGAATTAGTTAATTGGGCGATGGCGCAAACACAAACTACCGAACTCGCCGAG…	ATGAGCATTGAAATCAATAATTTATCTTTAGGTTATCAAGATAAACTCGTGGTTAAAAATCTGTCGCTAAAATTCCCGAGAAATAAAGTGATTGCATTAATCGGCCCAAATGGTTGCGGTAAATCCACCACATTAAAAGCGGTAGCTCGCTTGCTTAAGCCAAAGCAAGGTTCAATCACCCATAAAGGTCAGGATATTTGGCAAAAAAGCCCTAAAGAATATGCCCAAGAATTGGCTTTTCTCCCGCAGCAACACCTGGTACCCGAAGGGATTAAAGTGCGGGAATTGATCGCCTACGGGCGTTCGCCTTACTTAAATCTCTGGGGCAAACTTAGCCAAAAAGATGAAGAATTAGTTAATTGGGCGATGGCGCAAACACAAACTACCGAACTCGCCGAG…	ATGAGCATTGAAATCAATAATTTATCTTTAGGTTATCAAGATAAACTCGTGGTTAAAAATCTGTCGCTAAAATTCCCGAGAAATAAAGTGATTGCATTAATCGGCCCAAATGGTTGCGGTAAATCCACCACATTAAAAGCGGTAGCTCGCTTGCTTAAGCCAAAGCAAGGTTCAATCACCCATAAAGGTCAGGATATTTGGCAAAAAAGCCCTAAAGAATATGCCCAAGAATTGGCTTTTCTCCCGCAGCAACACCTGGTACCCGAAGGGATTAAAGTGCGGGAATTGATCGCCTACGGGCGTTCGCCTTACTTAAATCTCTGGGGCAAACTTAGCCAAAAAGATGAAGAATTAGTTAATTGGGCGATGGCGCAAACACAAACTACCGAACTCGCCGAG…	-	ATGAGCATTGAAATCAATAATTTATCTTTAGGTTATCAAGATAAACTCGTGGTTAAAAATCTGTCGCTAAAATTCCCGAGAAATAAAGTGATTGCATTAATCGGCCCAAATGGTTGCGGTAAATCCACCACATTAAAAGCGGTAGCTCGCTTGCTTAAGCCAAAGCAAGGTTCAATCACCCATAAAGGTCAGGATATTTGGCAAAAAAGCCCTAAAGAATATGCCCAAGAATTGGCTTTTCTCCCGCAGCAACACCTGGTACCCGAAGGGATTAAAGTGCGGGAATTGATCGCCTACGGGCGTTCGCCTTACTTAAATCTCTGGGGCAAACTTAGCCAAAAAGATGAAGAATTAGTTAATTGGGCGATGGCGCAAACACAAACTACCGAACTCGCCGAG…	Intragenic		PARA_03710	WP_014064288.1	-	Fe(3+) dicitrate ABC transporter ATP-binding protein FecE	-	V: Defense mechanisms E: Amino acid transport and metabolism P: Inorganic ion transport and metabolism				X											X				X
Indels P04_Prophage	346805-349222	ATGAAATCTCTATCCCATGTCTTTAAGGCAGTGCTATTAGTAGGTATCAGCACCTCAGTAGTACAGGTTGCCTATGCCCAAAATTCCTCTATTGACACCGAACGAGAAAATATCATCATTTTCTCTCGTCAAGGAGAGGCCCAATTAAATCAAGCGATTCCAAAACTTGAGGCCTTATTTAAGAGGACGCACGATGTGAAAGTGCGCGATGATTTAATTACACTCTATCTGAGGACGAATCAATCCGCTAAAGCACTTTCACTTTGCGAAAGCTGCGCACCAGCGCAATTTTCCCAAAATGAACTGGAAAATTTAGGCAAAGCCGCTCGAAATGAAAAACAATACGACCGTGCCGTTGCATTCTATTCCCAATTGCAAAAGCAATTCCCTGATAATCCA…	ATGAAATCTCTATCCCATGTCTTTAAGGCAGTGCTATTAGTAGGTATCAGCACCTCAGTAGTACAGGTTGCCTATGCCCAAAATTCCTCTATTGACACCGAACGAGAAAATATCATCATTTTCTCTCGTCAAGGAGAGGCCCAATTAAATCAAGCGATTCCAAAACTTGAGGCCTTATTTAAGAGGACGCACGATGTGAAAGTGCGCGATGATTTAATTACACTCTATCTGAGGACGAATCAATCCGCTAAAGCACTTTCACTTTGCGAAAGCTGCGCACCAGCGCAATTTTCCCAAAATGAACTGGAAAATTTAGGCAAAGCCGCTCGAAATGAAAAACAATACGACCGTGCCGTTGCATTCTATTCCCAATTGCAAAAGCAATTCCCTGATAATCCA…	ATGAAATCTCTATCCCATGTCTTTAAGGCAGTGCTATTAGTAGGTATCAGCACCTCAGTAGTACAGGTTGCCTATGCCCAAAATTCCTCTATTGACACCGAACGAGAAAATATCATCATTTTCTCTCGTCAAGGAGAGGCCCAATTAAATCAAGCGATTCCAAAACTTGAGGCCTTATTTAAGAGGACGCACGATGTGAAAGTGCGCGATGATTTAATTACACTCTATCTGAGGACGAATCAATCCGCTAAAGCACTTTCACTTTGCGAAAGCTGCGCACCAGCGCAATTTTCCCAAAATGAACTGGAAAATTTAGGCAAAGCCGCTCGAAATGAAAAACAATACGACCGTGCCGTTGCATTCTATTCCCAATTGCAAAAGCAATTCCCTGATAATCCA…	ATGAAATCTCTATCCCATGTCTTTAAGGCAGTGCTATTAGTAGGTATCAGCACCTCAGTAGTACAGGTTGCCTATGCCCAAAATTCCTCTATTGACACCGAACGAGAAAATATCATCATTTTCTCTCGTCAAGGAGAGGCCCAATTAAATCAAGCGATTCCAAAACTTGAGGCCTTATTTAAGAGGACGCACGATGTGAAAGTGCGCGATGATTTAATTACACTCTATCTGAGGACGAATCAATCCGCTAAAGCACTTTCACTTTGCGAAAGCTGCGCACCAGCGCAATTTTCCCAAAATGAACTGGAAAATTTAGGCAAAGCCGCTCGAAATGAAAAACAATACGACCGTGCCGTTGCATTCTATTCCCAATTGCAAAAGCAATTCCCTGATAATCCA…	-	ATGAAATCTCTATCCCATGTCTTTAAGGCAGTGCTATTAGTAGGTATCAGCACCTCAGTAGTACAGGTTGCCTATGCCCAAAATTCCTCTATTGACACCGAACGAGAAAATATCATCATTTTCTCTCGTCAAGGAGAGGCCCAATTAAATCAAGCGATTCCAAAACTTGAGGCCTTATTTAAGAGGACGCACGATGTGAAAGTGCGCGATGATTTAATTACACTCTATCTGAGGACGAATCAATCCGCTAAAGCACTTTCACTTTGCGAAAGCTGCGCACCAGCGCAATTTTCCCAAAATGAACTGGAAAATTTAGGCAAAGCCGCTCGAAATGAAAAACAATACGACCGTGCCGTTGCATTCTATTCCCAATTGCAAAAGCAATTCCCTGATAATCCA…	Intragenic		INQ00_01715	WP_197547110.1	-	PgaA	-	M: Cell wall/membrane/envelope biogenesis O: Posttranslational modification, protein turnover, chaperones T: Signal transduction mechanisms												X		X			X
Indels P04_Prophage	349244-350407	ATGAGATCTCTAAAACATTTTGCAAAAATCATTATTTGCACGCTTTCCCTTTTTTCGGCTTTTGTCTTTGCGCAAGACCGTTATGGCGTATTAGCTTATCACTCTGTTGTAGATGAAAGTGCGGCTGAAAATCAAAAACATTATTTTCCTCAAACGATTTCTGCCCAAACCTTAATTAAACATTTTAATTGGCTAAAAGAAAACGGATACAACGTGATCAGTTGGCAGCAAGTTATCGATGCTGAAAATGGTAAAGGCACATTACCTGATAATGCGGTATTGCTAAGCTTCGATGATGGCTATGAAACCATGTATAACGTGGTCTTCCCTCTATTAAAGGCCTATAACTACCCTGCTGTTTTTGCGCCAGTGACAGGCTGGTTAGATACGCCGGCAGAT…	ATGAGATCTCTAAAACATTTTGCAAAAATCATTATTTGCACGCTTTCCCTTTTTTCGGCTTTTGTCTTTGCGCAAGACCGTTATGGCGTATTAGCTTATCACTCTGTTGTAGATGAAAGTGCGGCTGAAAATCAAAAACATTATTTTCCTCAAACGATTTCTGCCCAAACCTTAATTAAACATTTTAATTGGCTAAAAGAAAACGGATACAACGTGATCAGTTGGCAGCAAGTTATCGATGCTGAAAATGGTAAAGGCACATTACCTGATAATGCGGTATTGCTAAGCTTCGATGATGGCTATGAAACCATGTATAACGTGGTCTTCCCTCTATTAAAGGCCTATAACTACCCTGCTGTTTTTGCGCCAGTGACAGGCTGGTTAGATACGCCGGCAGAT…	ATGAGATCTCTAAAACATTTTGCAAAAATCATTATTTGCACGCTTTCCCTTTTTTCGGCTTTTGTCTTTGCGCAAGACCGTTATGGCGTATTAGCTTATCACTCTGTTGTAGATGAAAGTGCGGCTGAAAATCAAAAACATTATTTTCCTCAAACGATTTCTGCCCAAACCTTAATTAAACATTTTAATTGGCTAAAAGAAAACGGATACAACGTGATCAGTTGGCAGCAAGTTATCGATGCTGAAAATGGTAAAGGCACATTACCTGATAATGCGGTATTGCTAAGCTTCGATGATGGCTATGAAACCATGTATAACGTGGTCTTCCCTCTATTAAAGGCCTATAACTACCCTGCTGTTTTTGCGCCAGTGACAGGCTGGTTAGATACGCCGGCAGAT…	ATGAGATCTCTAAAACATTTTGCAAAAATCATTATTTGCACGCTTTCCCTTTTTTCGGCTTTTGTCTTTGCGCAAGACCGTTATGGCGTATTAGCTTATCACTCTGTTGTAGATGAAAGTGCGGCTGAAAATCAAAAACATTATTTTCCTCAAACGATTTCTGCCCAAACCTTAATTAAACATTTTAATTGGCTAAAAGAAAACGGATACAACGTGATCAGTTGGCAGCAAGTTATCGATGCTGAAAATGGTAAAGGCACATTACCTGATAATGCGGTATTGCTAAGCTTCGATGATGGCTATGAAACCATGTATAACGTGGTCTTCCCTCTATTAAAGGCCTATAACTACCCTGCTGTTTTTGCGCCAGTGACAGGCTGGTTAGATACGCCGGCAGAT…	-	ATGAGATCTCTAAAACATTTTGCAAAAATCATTATTTGCACGCTTTCCCTTTTTTCGGCTTTTGTCTTTGCGCAAGACCGTTATGGCGTATTAGCTTATCACTCTGTTGTAGATGAAAGTGCGGCTGAAAATCAAAAACATTATTTTCCTCAAACGATTTCTGCCCAAACCTTAATTAAACATTTTAATTGGCTAAAAGAAAACGGATACAACGTGATCAGTTGGCAGCAAGTTATCGATGCTGAAAATGGTAAAGGCACATTACCTGATAATGCGGTATTGCTAAGCTTCGATGATGGCTATGAAACCATGTATAACGTGGTCTTCCCTCTATTAAAGGCCTATAACTACCCTGCTGTTTTTGCGCCAGTGACAGGCTGGTTAGATACGCCGGCAGAT…	Intragenic		INP97_01565	-	P75906	PgaB	-	M: Cell wall/membrane/envelope biogenesis G: Carbohydrate transport and metabolism N: Cell motility						X						X	X
Indels P04_Prophage	350483-351340	ATGACAACCAAACAAACGGAACGTATTATGTTTAAACAAGCTCCACTTCCATTCATTGGCCAAAAGCGAATGTTTTTAAAACACTTCGAGGAAGTGTTAAACGCTAATATTAAAAACGATGGCGAGGGATGGACTATCATTGATACATTTGGCGGAAGCGGTTTATTAAGCCACGTTGCTAAACAACTCAAGCCTAAAGCACGCGTAATTTATAACGACTTCGATGGGTATGCTGAGCGATTGTCTCATATTGACGACATTAACGCGCTTCGTGCGCAGCTTTACGCGGTAGTCGGTAACGCTACGCAAAAAAACAAAAGATTAACGAAGGATTGTAAAGCAGAATGCGTCAAAATCATTCAGAATTTCAAAGGCTATATTGACTTAAATTGTCTAGCG…	ATGACAACCAAACAAACGGAACGTATTATGTTTAAACAAGCTCCACTTCCATTCATTGGCCAAAAGCGAATGTTTTTAAAACACTTCGAGGAAGTGTTAAACGCTAATATTAAAAACGATGGCGAGGGATGGACTATCATTGATACATTTGGCGGAAGCGGTTTATTAAGCCACGTTGCTAAACAACTCAAGCCTAAAGCACGCGTAATTTATAACGACTTCGATGGGTATGCTGAGCGATTGTCTCATATTGACGACATTAACGCGCTTCGTGCGCAGCTTTACGCGGTAGTCGGTAACGCTACGCAAAAAAACAAAAGATTAACGAAGGATTGTAAAGCAGAATGCGTCAAAATCATTCAGAATTTCAAAGGCTATATTGACTTAAATTGTCTAGCG…	ATGACAACCAAACAAACGGAACGTATTATGTTTAAACAAGCTCCACTTCCATTCATTGGCCAAAAGCGAATGTTTTTAAAACACTTCGAGGAAGTGTTAAACGCTAATATTAAAAACGATGGCGAGGGATGGACTATCATTGATACATTTGGCGGAAGCGGTTTATTAAGCCACGTTGCTAAACAACTCAAGCCTAAAGCACGCGTAATTTATAACGACTTCGATGGGTATGCTGAGCGATTGTCTCATATTGACGACATTAACGCGCTTCGTGCGCAGCTTTACGCGGTAGTCGGTAACGCTACGCAAAAAAACAAAAGATTAACGAAGGATTGTAAAGCAGAATGCGTCAAAATCATTCAGAATTTCAAAGGCTATATTGACTTAAATTGTCTAGCG…	ATGACAACCAAACAAACGGAACGTATTATGTTTAAACAAGCTCCACTTCCATTCATTGGCCAAAAGCGAATGTTTTTAAAACACTTCGAGGAAGTGTTAAACGCTAATATTAAAAACGATGGCGAGGGATGGACTATCATTGATACATTTGGCGGAAGCGGTTTATTAAGCCACGTTGCTAAACAACTCAAGCCTAAAGCACGCGTAATTTATAACGACTTCGATGGGTATGCTGAGCGATTGTCTCATATTGACGACATTAACGCGCTTCGTGCGCAGCTTTACGCGGTAGTCGGTAACGCTACGCAAAAAAACAAAAGATTAACGAAGGATTGTAAAGCAGAATGCGTCAAAATCATTCAGAATTTCAAAGGCTATATTGACTTAAATTGTCTAGCG…	-	ATGACAACCAAACAAACGGAACGTATTATGTTTAAACAAGCTCCACTTCCATTCATTGGCCAAAAGCGAATGTTTTTAAAACACTTCGAGGAAGTGTTAAACGCTAATATTAAAAACGATGGCGAGGGATGGACTATCATTGATACATTTGGCGGAAGCGGTTTATTAAGCCACGTTGCTAAACAACTCAAGCCTAAAGCACGCGTAATTTATAACGACTTCGATGGGTATGCTGAGCGATTGTCTCATATTGACGACATTAACGCGCTTCGTGCGCAGCTTTACGCGGTAGTCGGTAACGCTACGCAAAAAAACAAAAGATTAACGAAGGATTGTAAAGCAGAATGCGTCAAAATCATTCAGAATTTCAAAGGCTATATTGACTTAAATTGTCTAGCG…	Intragenic		BK043556	DAJ56622.1	-	Hypothetical protein	-	Unknown																						X
Indels P04_Prophage	351360-352010	ATGGCGCTAAAAGAACAACTGACAAGTCTCATTCCTTTAATTGCTCAAGATGTTAAAGGTAAAGGCAGTTCGTCCGTGTTAATTCAAGGCAACGGGAGACCAGATAAACCCGAAACAACGGGTGGCAAAATCACTGGGAATGAGCCAAACGGCACTTTTTATAATTCAACGAACGGTAGCGGTGTCGGTGCGTATTTGTGGCATAAACAGAATAACAAATGGGTTGTTATTTCGGGGGATACGGGGTCAAGAGATATGAGCAGATCTTCTGTAAATGTTAAAGAGGGTCGTATATCACTAAGACGAGTAAATAATACCGTGGAGTGTTCTTTTAGCAAAGGCCGTTGGGACACCATTTCTTTTTTAGGGAGTAGTAGCTCTAACTTTAGAAGAAAAAAC…	ATGGCGCTAAAAGAACAACTGACAAGTCTCATTCCTTTAATTGCTCAAGATGTTAAAGGTAAAGGCAGTTCGTCCGTGTTAATTCAAGGCAACGGGAGACCAGATAAACCCGAAACAACGGGTGGCAAAATCACTGGGAATGAGCCAAACGGCACTTTTTATAATTCAACGAACGGTAGCGGTGTCGGTGCGTATTTGTGGCATAAACAGAATAACAAATGGGTTGTTATTTCGGGGGATACGGGGTCAAGAGATATGAGCAGATCTTCTGTAAATGTTAAAGAGGGTCGTATATCACTAAGACGAGTAAATAATACCGTGGAGTGTTCTTTTAGCAAAGGCCGTTGGGACACCATTTCTTTTTTAGGGAGTAGTAGCTCTAACTTTAGAAGAAAAAAC…	ATGGCGCTAAAAGAACAACTGACAAGTCTCATTCCTTTAATTGCTCAAGATGTTAAAGGTAAAGGCAGTTCGTCCGTGTTAATTCAAGGCAACGGGAGACCAGATAAACCCGAAACAACGGGTGGCAAAATCACTGGGAATGAGCCAAACGGCACTTTTTATAATTCAACGAACGGTAGCGGTGTCGGTGCGTATTTGTGGCATAAACAGAATAACAAATGGGTTGTTATTTCGGGGGATACGGGGTCAAGAGATATGAGCAGATCTTCTGTAAATGTTAAAGAGGGTCGTATATCACTAAGACGAGTAAATAATACCGTGGAGTGTTCTTTTAGCAAAGGCCGTTGGGACACCATTTCTTTTTTAGGGAGTAGTAGCTCTAACTTTAGAAGAAAAAAC…	ATGGCGCTAAAAGAACAACTGACAAGTCTCATTCCTTTAATTGCTCAAGATGTTAAAGGTAAAGGCAGTTCGTCCGTGTTAATTCAAGGCAACGGGAGACCAGATAAACCCGAAACAACGGGTGGCAAAATCACTGGGAATGAGCCAAACGGCACTTTTTATAATTCAACGAACGGTAGCGGTGTCGGTGCGTATTTGTGGCATAAACAGAATAACAAATGGGTTGTTATTTCGGGGGATACGGGGTCAAGAGATATGAGCAGATCTTCTGTAAATGTTAAAGAGGGTCGTATATCACTAAGACGAGTAAATAATACCGTGGAGTGTTCTTTTAGCAAAGGCCGTTGGGACACCATTTCTTTTTTAGGGAGTAGTAGCTCTAACTTTAGAAGAAAAAAC…	-	ATGGCGCTAAAAGAACAACTGACAAGTCTCATTCCTTTAATTGCTCAAGATGTTAAAGGTAAAGGCAGTTCGTCCGTGTTAATTCAAGGCAACGGGAGACCAGATAAACCCGAAACAACGGGTGGCAAAATCACTGGGAATGAGCCAAACGGCACTTTTTATAATTCAACGAACGGTAGCGGTGTCGGTGCGTATTTGTGGCATAAACAGAATAACAAATGGGTTGTTATTTCGGGGGATACGGGGTCAAGAGATATGAGCAGATCTTCTGTAAATGTTAAAGAGGGTCGTATATCACTAAGACGAGTAAATAATACCGTGGAGTGTTCTTTTAGCAAAGGCCGTTGGGACACCATTTCTTTTTTAGGGAGTAGTAGCTCTAACTTTAGAAGAAAAAAC…	Intragenic		BK039188	DAK91855.1	-	Hypothetical protein	-	Unknown																						X
Indels P04_Prophage	352010-352396	ATGGAAAATCAAAACCATAAAAAAATAGTTGATGCAATCAAGGCCATCGGCGCGGATTATAAAAGTCTGCATGAGGCAATATCTGCAATTCAAACTCAACAAGGCAGTGGAGAACAAGCCACGCTCACTAAAATTAACGAGTTAATTAGCCAGGCAGAAACACGTATTTTAAATAAAATTAAAGGCGGTGAGCTTTCTGAGGATTTAGACACGTTGTTTGAAATTGCGGCCAAAATTGGAGAGTTGGTGTCAGATAAGTCTGTTCGCGAAGCTCTAACTAGCACTCTGCAAGAGATCAAAACTAACGTTACAAATCTTCAAAACTGGCAAGCAGAAATGGACAACCTAGACCTGGTTGGTGAATACAATAAAGCTAAGGCATCATAA	ATGGAAAATCAAAACCATAAAAAAATAGTTGATGCAATCAAGGCCATCGGCGCGGATTATAAAAGTCTGCATGAGGCAATATCTGCAATTCAAACTCAACAAGGCAGTGGAGAACAAGCCACGCTCACTAAAATTAACGAGTTAATTAGCCAGGCAGAAACACGTATTTTAAATAAAATTAAAGGCGGTGAGCTTTCTGAGGATTTAGACACGTTGTTTGAAATTGCGGCCAAAATTGGAGAGTTGGTGTCAGATAAGTCTGTTCGCGAAGCTCTAACTAGCACTCTGCAAGAGATCAAAACTAACGTTACAAATCTTCAAAACTGGCAAGCAGAAATGGACAACCTAGACCTGGTTGGTGAATACAATAAAGCTAAGGCATCATAA	ATGGAAAATCAAAACCATAAAAAAATAGTTGATGCAATCAAGGCCATCGGCGCGGATTATAAAAGTCTGCATGAGGCAATATCTGCAATTCAAACTCAACAAGGCAGTGGAGAACAAGCCACGCTCACTAAAATTAACGAGTTAATTAGCCAGGCAGAAACACGTATTTTAAATAAAATTAAAGGCGGTGAGCTTTCTGAGGATTTAGACACGTTGTTTGAAATTGCGGCCAAAATTGGAGAGTTGGTGTCAGATAAGTCTGTTCGCGAAGCTCTAACTAGCACTCTGCAAGAGATCAAAACTAACGTTACAAATCTTCAAAACTGGCAAGCAGAAATGGACAACCTAGACCTGGTTGGTGAATACAATAAAGCTAAGGCATCATAA	ATGGAAAATCAAAACCATAAAAAAATAGTTGATGCAATCAAGGCCATCGGCGCGGATTATAAAAGTCTGCATGAGGCAATATCTGCAATTCAAACTCAACAAGGCAGTGGAGAACAAGCCACGCTCACTAAAATTAACGAGTTAATTAGCCAGGCAGAAACACGTATTTTAAATAAAATTAAAGGCGGTGAGCTTTCTGAGGATTTAGACACGTTGTTTGAAATTGCGGCCAAAATTGGAGAGTTGGTGTCAGATAAGTCTGTTCGCGAAGCTCTAACTAGCACTCTGCAAGAGATCAAAACTAACGTTACAAATCTTCAAAACTGGCAAGCAGAAATGGACAACCTAGACCTGGTTGGTGAATACAATAAAGCTAAGGCATCATAA	-	ATGGAAAATCAAAACCATAAAAAAATAGTTGATGCAATCAAGGCCATCGGCGCGGATTATAAAAGTCTGCATGAGGCAATATCTGCAATTCAAACTCAACAAGGCAGTGGAGAACAAGCCACGCTCACTAAAATTAACGAGTTAATTAGCCAGGCAGAAACACGTATTTTAAATAAAATTAAAGGCGGTGAGCTTTCTGAGGATTTAGACACGTTGTTTGAAATTGCGGCCAAAATTGGAGAGTTGGTGTCAGATAAGTCTGTTCGCGAAGCTCTAACTAGCACTCTGCAAGAGATCAAAACTAACGTTACAAATCTTCAAAACTGGCAAGCAGAAATGGACAACCTAGACCTGGTTGGTGAATACAATAAAGCTAAGGCATCATAA	Intragenic		BK039188	WP_111327826.1	-	Hypothetical protein	-	Unknown																						X
Indels P04_Prophage	352404-352535	ATGGATGACATTGTTGCAGTGGTTGACCAACCACAAGAAATAGTGGCGGTAGTCGAAAAAGGTGAAGTCATATATCAAAGTGACGACGACTTACCGGATTTATTAACCATTTATGAGTTAGCCAAAATATAG	ATGGATGACATTGTTGCAGTGGTTGACCAACCACAAGAAATAGTGGCGGTAGTCGAAAAAGGTGAAGTCATATATCAAAGTGACGACGACTTACCGGATTTATTAACCATTTATGAGTTAGCCAAAATATAG	ATGGATGACATTGTTGCAGTGGTTGACCAACCACAAGAAATAGTGGCGGTAGTCGAAAAAGGTGAAGTCATATATCAAAGTGACGACGACTTACCGGATTTATTAACCATTTATGAGTTAGCCAAAATATAG	ATGGATGACATTGTTGCAGTGGTTGACCAACCACAAGAAATAGTGGCGGTAGTCGAAAAAGGTGAAGTCATATATCAAAGTGACGACGACTTACCGGATTTATTAACCATTTATGAGTTAGCCAAAATATAG	-	ATGGATGACATTGTTGCAGTGGTTGACCAACCACAAGAAATAGTGGCGGTAGTCGAAAAAGGTGAAGTCATATATCAAAGTGACGACGACTTACCGGATTTATTAACCATTTATGAGTTAGCCAAAATATAG	Intragenic		BK039188	DAK91857.1	-	Hypothetical protein	-	Unknown																						X
Indels P04_Prophage	352528-352908	ATGGATAAAACAACGATTAACCTTTACCGTGGTGACGACGAGGAGTGTATTGTTCGCCTGTTTGAAAAGCAGCCGGATAACAAATTAAAGCCTCTCGATTTAAGTGATATGGCGCGCTTTGATTTGTGGGCTACAGTCAGAAACAAGCCTGTGCTAACACTATCATCCACAACAGGTGAAATCGAAGTTATAGATGCCCCAGGCGGCGTTTTAAAAGTTACGTTTAGTCACAGTTTAACAAAAGACGCAACATGGTCTCAAGCGGACTATGATTTACAGGCGGTATCTAATAAAGGTCGAGTTAAAACGCCAATTAGAGGCGGGAGAATTAACCTTCAATTTGATGTTACACCTGATATGACAGAGGCGCGTAATGGATGA	ATGGATAAAACAACGATTAACCTTTACCGTGGTGACGACGAGGAGTGTATTGTTCGCCTGTTTGAAAAGCAGCCGGATAACAAATTAAAGCCTCTCGATTTAAGTGATATGGCGCGCTTTGATTTGTGGGCTACAGTCAGAAACAAGCCTGTGCTAACACTATCATCCACAACAGGTGAAATCGAAGTTATAGATGCCCCAGGCGGCGTTTTAAAAGTTACGTTTAGTCACAGTTTAACAAAAGACGCAACATGGTCTCAAGCGGACTATGATTTACAGGCGGTATCTAATAAAGGTCGAGTTAAAACGCCAATTAGAGGCGGGAGAATTAACCTTCAATTTGATGTTACACCTGATATGACAGAGGCGCGTAATGGATGA	ATGGATAAAACAACGATTAACCTTTACCGTGGTGACGACGAGGAGTGTATTGTTCGCCTGTTTGAAAAGCAGCCGGATAACAAATTAAAGCCTCTCGATTTAAGTGATATGGCGCGCTTTGATTTGTGGGCTACAGTCAGAAACAAGCCTGTGCTAACACTATCATCCACAACAGGTGAAATCGAAGTTATAGATGCCCCAGGCGGCGTTTTAAAAGTTACGTTTAGTCACAGTTTAACAAAAGACGCAACATGGTCTCAAGCGGACTATGATTTACAGGCGGTATCTAATAAAGGTCGAGTTAAAACGCCAATTAGAGGCGGGAGAATTAACCTTCAATTTGATGTTACACCTGATATGACAGAGGCGCGTAATGGATGA	ATGGATAAAACAACGATTAACCTTTACCGTGGTGACGACGAGGAGTGTATTGTTCGCCTGTTTGAAAAGCAGCCGGATAACAAATTAAAGCCTCTCGATTTAAGTGATATGGCGCGCTTTGATTTGTGGGCTACAGTCAGAAACAAGCCTGTGCTAACACTATCATCCACAACAGGTGAAATCGAAGTTATAGATGCCCCAGGCGGCGTTTTAAAAGTTACGTTTAGTCACAGTTTAACAAAAGACGCAACATGGTCTCAAGCGGACTATGATTTACAGGCGGTATCTAATAAAGGTCGAGTTAAAACGCCAATTAGAGGCGGGAGAATTAACCTTCAATTTGATGTTACACCTGATATGACAGAGGCGCGTAATGGATGA	-	ATGGATAAAACAACGATTAACCTTTACCGTGGTGACGACGAGGAGTGTATTGTTCGCCTGTTTGAAAAGCAGCCGGATAACAAATTAAAGCCTCTCGATTTAAGTGATATGGCGCGCTTTGATTTGTGGGCTACAGTCAGAAACAAGCCTGTGCTAACACTATCATCCACAACAGGTGAAATCGAAGTTATAGATGCCCCAGGCGGCGTTTTAAAAGTTACGTTTAGTCACAGTTTAACAAAAGACGCAACATGGTCTCAAGCGGACTATGATTTACAGGCGGTATCTAATAAAGGTCGAGTTAAAACGCCAATTAGAGGCGGGAGAATTAACCTTCAATTTGATGTTACACCTGATATGACAGAGGCGCGTAATGGATGA	Intragenic		BK039188	DAJ56626.1	-	Hypothetical protein	-	Unknown																						X
Indels P04_Prophage	352901-353389	ATGGTTAATCGTATTTATCTCGCTTTTTATAAGCATAAACGCAGCTTTCTGATGGAGCCTTTTAAAGCTTTGGCAGATGTGGTGACGCGCCTTTTTACAAAAGGCCAATACTCACACTGCGAGATAGCTGTTGAGCGGTTGGAATTTACTCAAGGCGACCATTACGAGCACCGAGTTATGTTTGATTGTTATTCCGCATCGGTTCGCGATGGTGGCGTTCGATGTAAGCAGATTGATTTACCTGAAGCAGACAAGTGGGATTTGATTTGCCTTGAGAATGTAACAGAGGCGCAGATTAAATCTTATTTCAACCGCACAGCAGGCGCTAAATATGACTGGTGGGGCGCGTTAGGTATTGTGCTGGGAATTAAACAAAAACGAAACAAATATTTTTGTTCG…	ATGGTTAATCGTATTTATCTCGCTTTTTATAAGCATAAACGCAGCTTTCTGATGGAGCCTTTTAAAGCTTTGGCAGATGTGGTGACGCGCCTTTTTACAAAAGGCCAATACTCACACTGCGAGATAGCTGTTGAGCGGTTGGAATTTACTCAAGGCGACCATTACGAGCACCGAGTTATGTTTGATTGTTATTCCGCATCGGTTCGCGATGGTGGCGTTCGATGTAAGCAGATTGATTTACCTGAAGCAGACAAGTGGGATTTGATTTGCCTTGAGAATGTAACAGAGGCGCAGATTAAATCTTATTTCAACCGCACAGCAGGCGCTAAATATGACTGGTGGGGCGCGTTAGGTATTGTGCTGGGAATTAAACAAAAACGAAACAAATATTTTTGTTCG…	ATGGTTAATCGTATTTATCTCGCTTTTTATAAGCATAAACGCAGCTTTCTGATGGAGCCTTTTAAAGCTTTGGCAGATGTGGTGACGCGCCTTTTTACAAAAGGCCAATACTCACACTGCGAGATAGCTGTTGAGCGGTTGGAATTTACTCAAGGCGACCATTACGAGCACCGAGTTATGTTTGATTGTTATTCCGCATCGGTTCGCGATGGTGGCGTTCGATGTAAGCAGATTGATTTACCTGAAGCAGACAAGTGGGATTTGATTTGCCTTGAGAATGTAACAGAGGCGCAGATTAAATCTTATTTCAACCGCACAGCAGGCGCTAAATATGACTGGTGGGGCGCGTTAGGTATTGTGCTGGGAATTAAACAAAAACGAAACAAATATTTTTGTTCG…	ATGGTTAATCGTATTTATCTCGCTTTTTATAAGCATAAACGCAGCTTTCTGATGGAGCCTTTTAAAGCTTTGGCAGATGTGGTGACGCGCCTTTTTACAAAAGGCCAATACTCACACTGCGAGATAGCTGTTGAGCGGTTGGAATTTACTCAAGGCGACCATTACGAGCACCGAGTTATGTTTGATTGTTATTCCGCATCGGTTCGCGATGGTGGCGTTCGATGTAAGCAGATTGATTTACCTGAAGCAGACAAGTGGGATTTGATTTGCCTTGAGAATGTAACAGAGGCGCAGATTAAATCTTATTTCAACCGCACAGCAGGCGCTAAATATGACTGGTGGGGCGCGTTAGGTATTGTGCTGGGAATTAAACAAAAACGAAACAAATATTTTTGTTCG…	-	ATGGTTAATCGTATTTATCTCGCTTTTTATAAGCATAAACGCAGCTTTCTGATGGAGCCTTTTAAAGCTTTGGCAGATGTGGTGACGCGCCTTTTTACAAAAGGCCAATACTCACACTGCGAGATAGCTGTTGAGCGGTTGGAATTTACTCAAGGCGACCATTACGAGCACCGAGTTATGTTTGATTGTTATTCCGCATCGGTTCGCGATGGTGGCGTTCGATGTAAGCAGATTGATTTACCTGAAGCAGACAAGTGGGATTTGATTTGCCTTGAGAATGTAACAGAGGCGCAGATTAAATCTTATTTCAACCGCACAGCAGGCGCTAAATATGACTGGTGGGGCGCGTTAGGTATTGTGCTGGGAATTAAACAAAAACGAAACAAATATTTTTGTTCG…	Intragenic		BK024341.1	DAK37928.1		Hypothetical protein	-	Unknown																						X
Indels P04_Prophage	353382-354128	ATGACTTACCCATTAACAAAAAAAGTATGCCAATTAGATGAACAAGGCATTTATGTTGGACAAACGGACGCAGATTTATCACCGGAAGAAGCCGAAAATGGCGTTTATTTAATGCCAGCTGGTTGTGTTGATGTTACTCCGCCGAAAGAAAAAGATGGCTTTGTTGCTAAATGGACAAGCGAAGAATGGCAATATATTGAAAACCATATTGGGAAAACCGTTTATTCAACGGCAACAAAAGATTCCATGGAAATTAGTGAGCTTGGCGTAATCCCAGAAGGTTACACATTAATAAAGCCCGAGAACGAGCTTGAAGAATGGAACGGTAAGGCGTGGGAAATTCCCACAGAAAAACTAACCGCACTTTTAACAGAAAAACGTAACCGCTTAATCGAGCAA…	ATGACTTACCCATTAACAAAAAAAGTATGCCAATTAGATGAACAAGGCATTTATGTTGGACAAACGGACGCAGATTTATCACCGGAAGAAGCCGAAAATGGCGTTTATTTAATGCCAGCTGGTTGTGTTGATGTTACTCCGCCGAAAGAAAAAGATGGCTTTGTTGCTAAATGGACAAGCGAAGAATGGCAATATATTGAAAACCATATTGGGAAAACCGTTTATTCAACGGCAACAAAAGATTCCATGGAAATTAGTGAGCTTGGCGTAATCCCAGAAGGTTACACATTAATAAAGCCCGAGAACGAGCTTGAAGAATGGAACGGTAAGGCGTGGGAAATTCCCACAGAAAAACTAACCGCACTTTTAACAGAAAAACGTAACCGCTTAATCGAGCAA…	ATGACTTACCCATTAACAAAAAAAGTATGCCAATTAGATGAACAAGGCATTTATGTTGGACAAACGGACGCAGATTTATCACCGGAAGAAGCCGAAAATGGCGTTTATTTAATGCCAGCTGGTTGTGTTGATGTTACTCCGCCGAAAGAAAAAGATGGCTTTGTTGCTAAATGGACAAGCGAAGAATGGCAATATATTGAAAACCATATTGGGAAAACCGTTTATTCAACGGCAACAAAAGATTCCATGGAAATTAGTGAGCTTGGCGTAATCCCAGAAGGTTACACATTAATAAAGCCCGAGAACGAGCTTGAAGAATGGAACGGTAAGGCGTGGGAAATTCCCACAGAAAAACTAACCGCACTTTTAACAGAAAAACGTAACCGCTTAATCGAGCAA…	ATGACTTACCCATTAACAAAAAAAGTATGCCAATTAGATGAACAAGGCATTTATGTTGGACAAACGGACGCAGATTTATCACCGGAAGAAGCCGAAAATGGCGTTTATTTAATGCCAGCTGGTTGTGTTGATGTTACTCCGCCGAAAGAAAAAGATGGCTTTGTTGCTAAATGGACAAGCGAAGAATGGCAATATATTGAAAACCATATTGGGAAAACCGTTTATTCAACGGCAACAAAAGATTCCATGGAAATTAGTGAGCTTGGCGTAATCCCAGAAGGTTACACATTAATAAAGCCCGAGAACGAGCTTGAAGAATGGAACGGTAAGGCGTGGGAAATTCCCACAGAAAAACTAACCGCACTTTTAACAGAAAAACGTAACCGCTTAATCGAGCAA…	-	ATGACTTACCCATTAACAAAAAAAGTATGCCAATTAGATGAACAAGGCATTTATGTTGGACAAACGGACGCAGATTTATCACCGGAAGAAGCCGAAAATGGCGTTTATTTAATGCCAGCTGGTTGTGTTGATGTTACTCCGCCGAAAGAAAAAGATGGCTTTGTTGCTAAATGGACAAGCGAAGAATGGCAATATATTGAAAACCATATTGGGAAAACCGTTTATTCAACGGCAACAAAAGATTCCATGGAAATTAGTGAGCTTGGCGTAATCCCAGAAGGTTACACATTAATAAAGCCCGAGAACGAGCTTGAAGAATGGAACGGTAAGGCGTGGGAAATTCCCACAGAAAAACTAACCGCACTTTTAACAGAAAAACGTAACCGCTTAATCGAGCAA…	Intragenic		BK049568	DAO43819.1	-	Hypothetical protein	-	Unknown																						X
Indels P04_Prophage	354138-355376	ATGGCAAATTTAAAAGAACAAGACAAATGGGAAGACGGAGTCTATCAAATTGAAGAAAACGACCCTGTGCTTGGCGGTGAGAATGGCGTTACAAATAGACCCATTAAACAGTTGGCCAACCGCACATTCTGGCTTAAAAAGGCTTTAGAGTTATTGGGCAAAAAGGCTGCGCCGAAAGATTTGACAGCGTCCAGTGTTAGTGTGGTTGAAGCTGATGGTCATACCCATAAGTTACCTATTGGGACTACATCTGAAAAAGGCGTTGTTAAACTTAACTCTCAAGTTTCAAATAATAGCGAGCAAGATGCTGCAACCCCAAAAGCTGTAAAAGCGGCGTACGATAAGGGGATTGAAGCAAAAACGGCAGCGGAAGCGGCGCAACGCACGGCGGATGATGGC…	ATGGCAAATTTAAAAGAACAAGACAAATGGGAAGACGGAGTCTATCAAATTGAAGAAAACGACCCTGTGCTTGGCGGTGAGAATGGCGTTACAAATAGACCCATTAAACAGTTGGCCAACCGCACATTCTGGCTTAAAAAGGCTTTAGAGTTATTGGGCAAAAAGGCTGCGCCGAAAGATTTGACAGCGTCCAGTGTTAGTGTGGTTGAAGCTGATGGTCATACCCATAAGTTACCTATTGGGACTACATCTGAAAAAGGCGTTGTTAAACTTAACTCTCAAGTTTCAAATAATAGCGAGCAAGATGCTGCAACCCCAAAAGCTGTAAAAGCGGCGTACGATAAGGGGATTGAAGCAAAAACGGCAGCGGAAGCGGCGCAACGCACGGCGGATGATGGC…	ATGGCAAATTTAAAAGAACAAGACAAATGGGAAGACGGAGTCTATCAAATTGAAGAAAACGACCCTGTGCTTGGCGGTGAGAATGGCGTTACAAATAGACCCATTAAACAGTTGGCCAACCGCACATTCTGGCTTAAAAAGGCTTTAGAGTTATTGGGCAAAAAGGCTGCGCCGAAAGATTTGACAGCGTCCAGTGTTAGTGTGGTTGAAGCTGATGGTCATACCCATAAGTTACCTATTGGGACTACATCTGAAAAAGGCGTTGTTAAACTTAACTCTCAAGTTTCAAATAATAGCGAGCAAGATGCTGCAACCCCAAAAGCTGTAAAAGCGGCGTACGATAAGGGGATTGAAGCAAAAACGGCAGCGGAAGCGGCGCAACGCACGGCGGATGATGGC…	ATGGCAAATTTAAAAGAACAAGACAAATGGGAAGACGGAGTCTATCAAATTGAAGAAAACGACCCTGTGCTTGGCGGTGAGAATGGCGTTACAAATAGACCCATTAAACAGTTGGCCAACCGCACATTCTGGCTTAAAAAGGCTTTAGAGTTATTGGGCAAAAAGGCTGCGCCGAAAGATTTGACAGCGTCCAGTGTTAGTGTGGTTGAAGCTGATGGTCATACCCATAAGTTACCTATTGGGACTACATCTGAAAAAGGCGTTGTTAAACTTAACTCTCAAGTTTCAAATAATAGCGAGCAAGATGCTGCAACCCCAAAAGCTGTAAAAGCGGCGTACGATAAGGGGATTGAAGCAAAAACGGCAGCGGAAGCGGCGCAACGCACGGCGGATGATGGC…	-	ATGGCAAATTTAAAAGAACAAGACAAATGGGAAGACGGAGTCTATCAAATTGAAGAAAACGACCCTGTGCTTGGCGGTGAGAATGGCGTTACAAATAGACCCATTAAACAGTTGGCCAACCGCACATTCTGGCTTAAAAAGGCTTTAGAGTTATTGGGCAAAAAGGCTGCGCCGAAAGATTTGACAGCGTCCAGTGTTAGTGTGGTTGAAGCTGATGGTCATACCCATAAGTTACCTATTGGGACTACATCTGAAAAAGGCGTTGTTAAACTTAACTCTCAAGTTTCAAATAATAGCGAGCAAGATGCTGCAACCCCAAAAGCTGTAAAAGCGGCGTACGATAAGGGGATTGAAGCAAAAACGGCAGCGGAAGCGGCGCAACGCACGGCGGATGATGGC…	Intragenic		BK048779	WP_208107095.1	-	Hypothetical protein	-	Unknown																						X
Indels P04_Prophage	355403-355969	ATGGCTAATTTAACGTATGCGGATGTAATTGAAAGAGAGACAAAATACAAAGCGCTGGCCGACCTAAGCCTCGGATTGAATAAACTCGAAAACAGCAAGGTGATGACAACTCTAGTTGAGTTAATTGATGATGATTTTATCTCGTTACTTGCAGAAAAATGGAGTGTGACAGGCTATGACGGCGCGTTTATTACGGATAGCGATAATTCTAAACGAAGTTTAATTCGAGTCGCAATTGAGCTTCATAGATATAAAGGCACGCCGTGGTCAATTCGTGAAGTCTGCCGCCGGTTAGGGTTTGGCGAGATTGAGATTGACGAGGGATTAAAAGCTCGGACTTATAATCACAAGTTTGTTCAAACCATACCGTTAAGCGATAAATGGGCGTATTACGCCATC…	ATGGCTAATTTAACGTATGCGGATGTAATTGAAAGAGAGACAAAATACAAAGCGCTGGCCGACCTAAGCCTCGGATTGAATAAACTCGAAAACAGCAAGGTGATGACAACTCTAGTTGAGTTAATTGATGATGATTTTATCTCGTTACTTGCAGAAAAATGGAGTGTGACAGGCTATGACGGCGCGTTTATTACGGATAGCGATAATTCTAAACGAAGTTTAATTCGAGTCGCAATTGAGCTTCATAGATATAAAGGCACGCCGTGGTCAATTCGTGAAGTCTGCCGCCGGTTAGGGTTTGGCGAGATTGAGATTGACGAGGGATTAAAAGCTCGGACTTATAATCACAAGTTTGTTCAAACCATACCGTTAAGCGATAAATGGGCGTATTACGCCATC…	ATGGCTAATTTAACGTATGCGGATGTAATTGAAAGAGAGACAAAATACAAAGCGCTGGCCGACCTAAGCCTCGGATTGAATAAACTCGAAAACAGCAAGGTGATGACAACTCTAGTTGAGTTAATTGATGATGATTTTATCTCGTTACTTGCAGAAAAATGGAGTGTGACAGGCTATGACGGCGCGTTTATTACGGATAGCGATAATTCTAAACGAAGTTTAATTCGAGTCGCAATTGAGCTTCATAGATATAAAGGCACGCCGTGGTCAATTCGTGAAGTCTGCCGCCGGTTAGGGTTTGGCGAGATTGAGATTGACGAGGGATTAAAAGCTCGGACTTATAATCACAAGTTTGTTCAAACCATACCGTTAAGCGATAAATGGGCGTATTACGCCATC…	ATGGCTAATTTAACGTATGCGGATGTAATTGAAAGAGAGACAAAATACAAAGCGCTGGCCGACCTAAGCCTCGGATTGAATAAACTCGAAAACAGCAAGGTGATGACAACTCTAGTTGAGTTAATTGATGATGATTTTATCTCGTTACTTGCAGAAAAATGGAGTGTGACAGGCTATGACGGCGCGTTTATTACGGATAGCGATAATTCTAAACGAAGTTTAATTCGAGTCGCAATTGAGCTTCATAGATATAAAGGCACGCCGTGGTCAATTCGTGAAGTCTGCCGCCGGTTAGGGTTTGGCGAGATTGAGATTGACGAGGGATTAAAAGCTCGGACTTATAATCACAAGTTTGTTCAAACCATACCGTTAAGCGATAAATGGGCGTATTACGCCATC…	-	ATGGCTAATTTAACGTATGCGGATGTAATTGAAAGAGAGACAAAATACAAAGCGCTGGCCGACCTAAGCCTCGGATTGAATAAACTCGAAAACAGCAAGGTGATGACAACTCTAGTTGAGTTAATTGATGATGATTTTATCTCGTTACTTGCAGAAAAATGGAGTGTGACAGGCTATGACGGCGCGTTTATTACGGATAGCGATAATTCTAAACGAAGTTTAATTCGAGTCGCAATTGAGCTTCATAGATATAAAGGCACGCCGTGGTCAATTCGTGAAGTCTGCCGCCGGTTAGGGTTTGGCGAGATTGAGATTGACGAGGGATTAAAAGCTCGGACTTATAATCACAAGTTTGTTCAAACCATACCGTTAAGCGATAAATGGGCGTATTACGCCATC…	Intragenic		BK038256.1	DAO85211.1	-	Hypothetical protein	-	Unknown																						X
Indels P04_Prophage	355962-357068	ATGAATAGAAATGAAGTGAAAGTCGTAGACGACAATGTTGAAGGCATTTTAAGCGAAGCGATTTCTCAGTATGAAAAACGCACCGGGAAAATCTTACAACCGGCGCACATTGAGCGCTTACTGATTAATGTTTATGCCATGCGTGAAAGCCTGGCAAGACAAGGCATTAATGAAGCGTTTCGTCAAACATTTCCGCAATTTGCCACCGGTCTTGCGTTGGATTTATGCGGTGAAACGTTTGGCTGTTATAGATTGCTCGAACGCCCAGCGCGCACTATTTTGCGTTTTAGCATTAACGGCGAACATCCGTCTGTAGTTATTCCAAAAGGCACGCGTGTTTCGGTCACCGATGATATTGAATTTGTCACGTTAAATGATGATGTGATCACCCCGCTTATT…	ATGAATAGAAATGAAGTGAAAGTCGTAGACGACAATGTTGAAGGCATTTTAAGCGAAGCGATTTCTCAGTATGAAAAACGCACCGGGAAAATCTTACAACCGGCGCACATTGAGCGCTTACTGATTAATGTTTATGCCATGCGTGAAAGCCTGGCAAGACAAGGCATTAATGAAGCGTTTCGTCAAACATTTCCGCAATTTGCCACCGGTCTTGCGTTGGATTTATGCGGTGAAACGTTTGGCTGTTATAGATTGCTCGAACGCCCAGCGCGCACTATTTTGCGTTTTAGCATTAACGGCGAACATCCGTCTGTAGTTATTCCAAAAGGCACGCGTGTTTCGGTCACCGATGATATTGAATTTGTCACGTTAAATGATGATGTGATCACCCCGCTTATT…	ATGAATAGAAATGAAGTGAAAGTCGTAGACGACAATGTTGAAGGCATTTTAAGCGAAGCGATTTCTCAGTATGAAAAACGCACCGGGAAAATCTTACAACCGGCGCACATTGAGCGCTTACTGATTAATGTTTATGCCATGCGTGAAAGCCTGGCAAGACAAGGCATTAATGAAGCGTTTCGTCAAACATTTCCGCAATTTGCCACCGGTCTTGCGTTGGATTTATGCGGTGAAACGTTTGGCTGTTATAGATTGCTCGAACGCCCAGCGCGCACTATTTTGCGTTTTAGCATTAACGGCGAACATCCGTCTGTAGTTATTCCAAAAGGCACGCGTGTTTCGGTCACCGATGATATTGAATTTGTCACGTTAAATGATGATGTGATCACCCCGCTTATT…	ATGAATAGAAATGAAGTGAAAGTCGTAGACGACAATGTTGAAGGCATTTTAAGCGAAGCGATTTCTCAGTATGAAAAACGCACCGGGAAAATCTTACAACCGGCGCACATTGAGCGCTTACTGATTAATGTTTATGCCATGCGTGAAAGCCTGGCAAGACAAGGCATTAATGAAGCGTTTCGTCAAACATTTCCGCAATTTGCCACCGGTCTTGCGTTGGATTTATGCGGTGAAACGTTTGGCTGTTATAGATTGCTCGAACGCCCAGCGCGCACTATTTTGCGTTTTAGCATTAACGGCGAACATCCGTCTGTAGTTATTCCAAAAGGCACGCGTGTTTCGGTCACCGATGATATTGAATTTGTCACGTTAAATGATGATGTGATCACCCCGCTTATT…	-	ATGAATAGAAATGAAGTGAAAGTCGTAGACGACAATGTTGAAGGCATTTTAAGCGAAGCGATTTCTCAGTATGAAAAACGCACCGGGAAAATCTTACAACCGGCGCACATTGAGCGCTTACTGATTAATGTTTATGCCATGCGTGAAAGCCTGGCAAGACAAGGCATTAATGAAGCGTTTCGTCAAACATTTCCGCAATTTGCCACCGGTCTTGCGTTGGATTTATGCGGTGAAACGTTTGGCTGTTATAGATTGCTCGAACGCCCAGCGCGCACTATTTTGCGTTTTAGCATTAACGGCGAACATCCGTCTGTAGTTATTCCAAAAGGCACGCGTGTTTCGGTCACCGATGATATTGAATTTGTCACGTTAAATGATGATGTGATCACCCCGCTTATT…	Intragenic		BK023510	DAN79167.1	-	Hypothetical protein	-	Unknown																						X
Indels P04_Prophage	357065-357430	ATGAACACACAAAGCACCCTTATCACAACACACTGGCAGCTTGCACCGAACATTGAAAATCAAGTTGTGCAAGGTATTGATGACATCCATCAATGTATTGGCCACATCCTTTCAACAATGAAAGGGACGGATGTGTTGCGACCTGAATTTGGCAGTGATCACTTCCAATATATCGACCAGCCGGAAGATGTGGCTATCCCAAACATCGTGCGCGAGGTTACGTTAGCACTTCAGCGCTGGGAGAAAAGAATTAATGTTGACTCGGTCAATGTAGAAGGGACTGCCCCGCACTTTGAATTTTTAATTTTTTGGTCGCTTACAGAATACGTGCATCGTGAAATTTACGCCACGAGGATTACCGGATGA	ATGAACACACAAAGCACCCTTATCACAACACACTGGCAGCTTGCACCGAACATTGAAAATCAAGTTGTGCAAGGTATTGATGACATCCATCAATGTATTGGCCACATCCTTTCAACAATGAAAGGGACGGATGTGTTGCGACCTGAATTTGGCAGTGATCACTTCCAATATATCGACCAGCCGGAAGATGTGGCTATCCCAAACATCGTGCGCGAGGTTACGTTAGCACTTCAGCGCTGGGAGAAAAGAATTAATGTTGACTCGGTCAATGTAGAAGGGACTGCCCCGCACTTTGAATTTTTAATTTTTTGGTCGCTTACAGAATACGTGCATCGTGAAATTTACGCCACGAGGATTACCGGATGA	ATGAACACACAAAGCACCCTTATCACAACACACTGGCAGCTTGCACCGAACATTGAAAATCAAGTTGTGCAAGGTATTGATGACATCCATCAATGTATTGGCCACATCCTTTCAACAATGAAAGGGACGGATGTGTTGCGACCTGAATTTGGCAGTGATCACTTCCAATATATCGACCAGCCGGAAGATGTGGCTATCCCAAACATCGTGCGCGAGGTTACGTTAGCACTTCAGCGCTGGGAGAAAAGAATTAATGTTGACTCGGTCAATGTAGAAGGGACTGCCCCGCACTTTGAATTTTTAATTTTTTGGTCGCTTACAGAATACGTGCATCGTGAAATTTACGCCACGAGGATTACCGGATGA	ATGAACACACAAAGCACCCTTATCACAACACACTGGCAGCTTGCACCGAACATTGAAAATCAAGTTGTGCAAGGTATTGATGACATCCATCAATGTATTGGCCACATCCTTTCAACAATGAAAGGGACGGATGTGTTGCGACCTGAATTTGGCAGTGATCACTTCCAATATATCGACCAGCCGGAAGATGTGGCTATCCCAAACATCGTGCGCGAGGTTACGTTAGCACTTCAGCGCTGGGAGAAAAGAATTAATGTTGACTCGGTCAATGTAGAAGGGACTGCCCCGCACTTTGAATTTTTAATTTTTTGGTCGCTTACAGAATACGTGCATCGTGAAATTTACGCCACGAGGATTACCGGATGA	-	ATGAACACACAAAGCACCCTTATCACAACACACTGGCAGCTTGCACCGAACATTGAAAATCAAGTTGTGCAAGGTATTGATGACATCCATCAATGTATTGGCCACATCCTTTCAACAATGAAAGGGACGGATGTGTTGCGACCTGAATTTGGCAGTGATCACTTCCAATATATCGACCAGCCGGAAGATGTGGCTATCCCAAACATCGTGCGCGAGGTTACGTTAGCACTTCAGCGCTGGGAGAAAAGAATTAATGTTGACTCGGTCAATGTAGAAGGGACTGCCCCGCACTTTGAATTTTTAATTTTTTGGTCGCTTACAGAATACGTGCATCGTGAAATTTACGCCACGAGGATTACCGGATGA	Intragenic		BK035660	WP_111327833.1	-	Hypothetical protein	-	Unknown																						X
Indels P04_Prophage	357490-358038	ATGAAAACGCATGACTTTGGTGCAACTTATCAAGAAGGCATTATTTCTGCAGTGGATGCCGCGAACCATAAAGTGCGGTGTAAAATTCCCGCGCTTGAAGATTTAGAAACAGCCTGGTTGTCTTATTTAACCCCTAATGCTGGCGGCAATCAGTTTTATTGTCTGCCTGATGTTGGCGAATTGGTGGCATTGCTACTTGATGCGCGCGGGGAAGGTGGATGTGTATTAGGAGCAATTTACAACGAGAAAGACACCACGCCATCGAATGATAGCAACATGTGGGTGAAAAAGTTCACAAACGGCACAGTGATTTCGCATAATCGAAAAACAGGCGAGATTAATATCAATACAAGCGGCAGTGTTACCGTAACAGCGGGCGGCGGTGTAACAATCAATGCT…	ATGAAAACGCATGACTTTGGTGCAACTTATCAAGAAGGCATTATTTCTGCAGTGGATGCCGCGAACCATAAAGTGCGGTGTAAAATTCCCGCGCTTGAAGATTTAGAAACAGCCTGGTTGTCTTATTTAACCCCTAATGCTGGCGGCAATCAGTTTTATTGTCTGCCTGATGTTGGCGAATTGGTGGCATTGCTACTTGATGCGCGCGGGGAAGGTGGATGTGTATTAGGAGCAATTTACAACGAGAAAGACACCACGCCATCGAATGATAGCAACATGTGGGTGAAAAAGTTCACAAACGGCACAGTGATTTCGCATAATCGAAAAACAGGCGAGATTAATATCAATACAAGCGGCAGTGTTACCGTAACAGCGGGCGGCGGTGTAACAATCAATGCT…	ATGAAAACGCATGACTTTGGTGCAACTTATCAAGAAGGCATTATTTCTGCAGTGGATGCCGCGAACCATAAAGTGCGGTGTAAAATTCCCGCGCTTGAAGATTTAGAAACAGCCTGGTTGTCTTATTTAACCCCTAATGCTGGCGGCAATCAGTTTTATTGTCTGCCTGATGTTGGCGAATTGGTGGCATTGCTACTTGATGCGCGCGGGGAAGGTGGATGTGTATTAGGAGCAATTTACAACGAGAAAGACACCACGCCATCGAATGATAGCAACATGTGGGTGAAAAAGTTCACAAACGGCACAGTGATTTCGCATAATCGAAAAACAGGCGAGATTAATATCAATACAAGCGGCAGTGTTACCGTAACAGCGGGCGGCGGTGTAACAATCAATGCT…	ATGAAAACGCATGACTTTGGTGCAACTTATCAAGAAGGCATTATTTCTGCAGTGGATGCCGCGAACCATAAAGTGCGGTGTAAAATTCCCGCGCTTGAAGATTTAGAAACAGCCTGGTTGTCTTATTTAACCCCTAATGCTGGCGGCAATCAGTTTTATTGTCTGCCTGATGTTGGCGAATTGGTGGCATTGCTACTTGATGCGCGCGGGGAAGGTGGATGTGTATTAGGAGCAATTTACAACGAGAAAGACACCACGCCATCGAATGATAGCAACATGTGGGTGAAAAAGTTCACAAACGGCACAGTGATTTCGCATAATCGAAAAACAGGCGAGATTAATATCAATACAAGCGGCAGTGTTACCGTAACAGCGGGCGGCGGTGTAACAATCAATGCT…	-	ATGAAAACGCATGACTTTGGTGCAACTTATCAAGAAGGCATTATTTCTGCAGTGGATGCCGCGAACCATAAAGTGCGGTGTAAAATTCCCGCGCTTGAAGATTTAGAAACAGCCTGGTTGTCTTATTTAACCCCTAATGCTGGCGGCAATCAGTTTTATTGTCTGCCTGATGTTGGCGAATTGGTGGCATTGCTACTTGATGCGCGCGGGGAAGGTGGATGTGTATTAGGAGCAATTTACAACGAGAAAGACACCACGCCATCGAATGATAGCAACATGTGGGTGAAAAAGTTCACAAACGGCACAGTGATTTCGCATAATCGAAAAACAGGCGAGATTAATATCAATACAAGCGGCAGTGTTACCGTAACAGCGGGCGGCGGTGTAACAATCAATGCT…	Intragenic		BK035660	WP_014064330.1	-	Phage baseplate assembly protein V	-	X: Mobilome: prophages, transposons																					X
Indels P04_Prophage	358039-359109	ATGAATAGTAACGTGCCAACCCCTGACTTTTCCATTTTATACGAAAAGACCAATATTACCGCTGACATTGAACCCCACTTAATTGAGCTGGCGTACACCGATAATCTTGAGGGCGAGTCAGACGAGCTGACGCTAACGTTTGAGGATATTAGCGGAAAATGGGTGCGGCAGTGGTATCCAACGCAAGGGGATAAATTAAAGGCGGCTATTGGTTACAAGGGGACGCTGCTTGCCGATATTGGCGCGTTTGAAATTGACGAGGTGGAATATAACTACCGACCTTCCTATATTCAAATCAAGGCGTTGAGTACAGGTATTGGGAAGGCAAATCGCACGTTAAAGCCTAAGGCCTATGAAAACACAACGCTCAAGCAAATAGTGGGCATAATTGCAGAAAAA…	ATGAATAGTAACGTGCCAACCCCTGACTTTTCCATTTTATACGAAAAGACCAATATTACCGCTGACATTGAACCCCACTTAATTGAGCTGGCGTACACCGATAATCTTGAGGGCGAGTCAGACGAGCTGACGCTAACGTTTGAGGATATTAGCGGAAAATGGGTGCGGCAGTGGTATCCAACGCAAGGGGATAAATTAAAGGCGGCTATTGGTTACAAGGGGACGCTGCTTGCCGATATTGGCGCGTTTGAAATTGACGAGGTGGAATATAACTACCGACCTTCCTATATTCAAATCAAGGCGTTGAGTACAGGTATTGGGAAGGCAAATCGCACGTTAAAGCCTAAGGCCTATGAAAACACAACGCTCAAGCAAATAGTGGGCATAATTGCAGAAAAA…	ATGAATAGTAACGTGCCAACCCCTGACTTTTCCATTTTATACGAAAAGACCAATATTACCGCTGACATTGAACCCCACTTAATTGAGCTGGCGTACACCGATAATCTTGAGGGCGAGTCAGACGAGCTGACGCTAACGTTTGAGGATATTAGCGGAAAATGGGTGCGGCAGTGGTATCCAACGCAAGGGGATAAATTAAAGGCGGCTATTGGTTACAAGGGGACGCTGCTTGCCGATATTGGCGCGTTTGAAATTGACGAGGTGGAATATAACTACCGACCTTCCTATATTCAAATCAAGGCGTTGAGTACAGGTATTGGGAAGGCAAATCGCACGTTAAAGCCTAAGGCCTATGAAAACACAACGCTCAAGCAAATAGTGGGCATAATTGCAGAAAAA…	ATGAATAGTAACGTGCCAACCCCTGACTTTTCCATTTTATACGAAAAGACCAATATTACCGCTGACATTGAACCCCACTTAATTGAGCTGGCGTACACCGATAATCTTGAGGGCGAGTCAGACGAGCTGACGCTAACGTTTGAGGATATTAGCGGAAAATGGGTGCGGCAGTGGTATCCAACGCAAGGGGATAAATTAAAGGCGGCTATTGGTTACAAGGGGACGCTGCTTGCCGATATTGGCGCGTTTGAAATTGACGAGGTGGAATATAACTACCGACCTTCCTATATTCAAATCAAGGCGTTGAGTACAGGTATTGGGAAGGCAAATCGCACGTTAAAGCCTAAGGCCTATGAAAACACAACGCTCAAGCAAATAGTGGGCATAATTGCAGAAAAA…	-	ATGAATAGTAACGTGCCAACCCCTGACTTTTCCATTTTATACGAAAAGACCAATATTACCGCTGACATTGAACCCCACTTAATTGAGCTGGCGTACACCGATAATCTTGAGGGCGAGTCAGACGAGCTGACGCTAACGTTTGAGGATATTAGCGGAAAATGGGTGCGGCAGTGGTATCCAACGCAAGGGGATAAATTAAAGGCGGCTATTGGTTACAAGGGGACGCTGCTTGCCGATATTGGCGCGTTTGAAATTGACGAGGTGGAATATAACTACCGACCTTCCTATATTCAAATCAAGGCGTTGAGTACAGGTATTGGGAAGGCAAATCGCACGTTAAAGCCTAAGGCCTATGAAAACACAACGCTCAAGCAAATAGTGGGCATAATTGCAGAAAAA…	Intragenic		BK038256	WP_111327835.1	-	Hypothetical protein	-	Unknown																						X
Indels P04_Prophage	359102-359335	ATGACACAACAGACCGTACTTAAACATACCGTAAAACAAGGCGAGCGTTGGGACAACCTTGCCTATTACTATTATGGCAACGCATTGGACTTTGAACGCATTATTAATGCCAACCCGCACATAGGATTGTGCGAAGTGCTGCCAACATGGGCAACGGTTTATATTCCGGTGCTAAATATTAAGCCTACAAATAATGAATCAATGCCGCCGTGGTTAAGAGGTAATAATGAATAG	ATGACACAACAGACCGTACTTAAACATACCGTAAAACAAGGCGAGCGTTGGGACAACCTTGCCTATTACTATTATGGCAACGCATTGGACTTTGAACGCATTATTAATGCCAACCCGCACATAGGATTGTGCGAAGTGCTGCCAACATGGGCAACGGTTTATATTCCGGTGCTAAATATTAAGCCTACAAATAATGAATCAATGCCGCCGTGGTTAAGAGGTAATAATGAATAG	ATGACACAACAGACCGTACTTAAACATACCGTAAAACAAGGCGAGCGTTGGGACAACCTTGCCTATTACTATTATGGCAACGCATTGGACTTTGAACGCATTATTAATGCCAACCCGCACATAGGATTGTGCGAAGTGCTGCCAACATGGGCAACGGTTTATATTCCGGTGCTAAATATTAAGCCTACAAATAATGAATCAATGCCGCCGTGGTTAAGAGGTAATAATGAATAG	ATGACACAACAGACCGTACTTAAACATACCGTAAAACAAGGCGAGCGTTGGGACAACCTTGCCTATTACTATTATGGCAACGCATTGGACTTTGAACGCATTATTAATGCCAACCCGCACATAGGATTGTGCGAAGTGCTGCCAACATGGGCAACGGTTTATATTCCGGTGCTAAATATTAAGCCTACAAATAATGAATCAATGCCGCCGTGGTTAAGAGGTAATAATGAATAG	-	ATGACACAACAGACCGTACTTAAACATACCGTAAAACAAGGCGAGCGTTGGGACAACCTTGCCTATTACTATTATGGCAACGCATTGGACTTTGAACGCATTATTAATGCCAACCCGCACATAGGATTGTGCGAAGTGCTGCCAACATGGGCAACGGTTTATATTCCGGTGCTAAATATTAAGCCTACAAATAATGAATCAATGCCGCCGTGGTTAAGAGGTAATAATGAATAG	Intragenic		BK048297	WP_048750473.1	-	Hypothetical protein	-	Unknown																						X
Indels P04_Prophage	359313-360254	ATGTACTTTATGTTAGGAAGTGTGGCATTTGAGCCTGTTGATTTAACTGACTTCAATGAAACCCATGCAGCAGATTTCGCAGAGCATGCGGTCTTAAAAGGAAAACCCCGCTTGCAAGCTATGGGCGAGAAGCTCACAGAGCTTAATTTTGCTATTCGCTTACATCATACGCTTGGCGGTGTTGAGCGCCGCTACCAGGAATTATTAGGGGCGAAATCAAAACAAGCCGCGATGCCATTAATTATTGGTCGCGGGAAGTATAAGGGTAATTTTGTGATCACCGATATTTCATCTGTCACCTTGTTTACAGATAAGTTCGGGAACGCTCTATGTCGCGAGATGAATATTAACTTGCTGGAATTCGTAGGCGATATTGAAGACAACCCTTTAGGCGCAGCA…	ATGTACTTTATGTTAGGAAGTGTGGCATTTGAGCCTGTTGATTTAACTGACTTCAATGAAACCCATGCAGCAGATTTCGCAGAGCATGCGGTCTTAAAAGGAAAACCCCGCTTGCAAGCTATGGGCGAGAAGCTCACAGAGCTTAATTTTGCTATTCGCTTACATCATACGCTTGGCGGTGTTGAGCGCCGCTACCAGGAATTATTAGGGGCGAAATCAAAACAAGCCGCGATGCCATTAATTATTGGTCGCGGGAAGTATAAGGGTAATTTTGTGATCACCGATATTTCATCTGTCACCTTGTTTACAGATAAGTTCGGGAACGCTCTATGTCGCGAGATGAATATTAACTTGCTGGAATTCGTAGGCGATATTGAAGACAACCCTTTAGGCGCAGCA…	ATGTACTTTATGTTAGGAAGTGTGGCATTTGAGCCTGTTGATTTAACTGACTTCAATGAAACCCATGCAGCAGATTTCGCAGAGCATGCGGTCTTAAAAGGAAAACCCCGCTTGCAAGCTATGGGCGAGAAGCTCACAGAGCTTAATTTTGCTATTCGCTTACATCATACGCTTGGCGGTGTTGAGCGCCGCTACCAGGAATTATTAGGGGCGAAATCAAAACAAGCCGCGATGCCATTAATTATTGGTCGCGGGAAGTATAAGGGTAATTTTGTGATCACCGATATTTCATCTGTCACCTTGTTTACAGATAAGTTCGGGAACGCTCTATGTCGCGAGATGAATATTAACTTGCTGGAATTCGTAGGCGATATTGAAGACAACCCTTTAGGCGCAGCA…	ATGTACTTTATGTTAGGAAGTGTGGCATTTGAGCCTGTTGATTTAACTGACTTCAATGAAACCCATGCAGCAGATTTCGCAGAGCATGCGGTCTTAAAAGGAAAACCCCGCTTGCAAGCTATGGGCGAGAAGCTCACAGAGCTTAATTTTGCTATTCGCTTACATCATACGCTTGGCGGTGTTGAGCGCCGCTACCAGGAATTATTAGGGGCGAAATCAAAACAAGCCGCGATGCCATTAATTATTGGTCGCGGGAAGTATAAGGGTAATTTTGTGATCACCGATATTTCATCTGTCACCTTGTTTACAGATAAGTTCGGGAACGCTCTATGTCGCGAGATGAATATTAACTTGCTGGAATTCGTAGGCGATATTGAAGACAACCCTTTAGGCGCAGCA…	-	ATGTACTTTATGTTAGGAAGTGTGGCATTTGAGCCTGTTGATTTAACTGACTTCAATGAAACCCATGCAGCAGATTTCGCAGAGCATGCGGTCTTAAAAGGAAAACCCCGCTTGCAAGCTATGGGCGAGAAGCTCACAGAGCTTAATTTTGCTATTCGCTTACATCATACGCTTGGCGGTGTTGAGCGCCGCTACCAGGAATTATTAGGGGCGAAATCAAAACAAGCCGCGATGCCATTAATTATTGGTCGCGGGAAGTATAAGGGTAATTTTGTGATCACCGATATTTCATCTGTCACCTTGTTTACAGATAAGTTCGGGAACGCTCTATGTCGCGAGATGAATATTAACTTGCTGGAATTCGTAGGCGATATTGAAGACAACCCTTTAGGCGCAGCA…	Intragenic		BK038256	DAO85199.1	-	Hypothetical protein	-	Unknown																						X
Indels P04_Prophage	360254-362533	ATGTCAAACAATCTAGCAATAGGATTAGTCATTACAGCCGGCGTGACAGGTGCGGTTAAGGGCATCCGTTCTGTTTGCAATAGTTTTAAAATATTGCAAGACCAAAGCCTTAGCACGTCTAAAAAGATGGGCGCGCTGGCTAAAACAGGAGTGGCTGGGTTTGCAGCGCTAGCTTCATCCGTTACAGCTACTATGGGGACTATTCGTGGTCTAGCCGACCCCGCAATTAAATTTGAAAGCGCGATGGCCGATGTTAAAAAGGTCGTAAACTTTGACACGCCAGCTCAATTTAAAGAGATGGGTGATGATATTCTTAAACTCACCCGCACAATCCCTATGGCGGGGGAAGAAATTGCCGCTATCGTTGCAGCTGGCGGTCAATCTGGCGTGGCGCGGGAA…	ATGTCAAACAATCTAGCAATAGGATTAGTCATTACAGCCGGCGTGACAGGTGCGGTTAAGGGCATCCGTTCTGTTTGCAATAGTTTTAAAATATTGCAAGACCAAAGCCTTAGCACGTCTAAAAAGATGGGCGCGCTGGCTAAAACAGGAGTGGCTGGGTTTGCAGCGCTAGCTTCATCCGTTACAGCTACTATGGGGACTATTCGTGGTCTAGCCGACCCCGCAATTAAATTTGAAAGCGCGATGGCCGATGTTAAAAAGGTCGTAAACTTTGACACGCCAGCTCAATTTAAAGAGATGGGTGATGATATTCTTAAACTCACCCGCACAATCCCTATGGCGGGGGAAGAAATTGCCGCTATCGTTGCAGCTGGCGGTCAATCTGGCGTGGCGCGGGAA…	ATGTCAAACAATCTAGCAATAGGATTAGTCATTACAGCCGGCGTGACAGGTGCGGTTAAGGGCATCCGTTCTGTTTGCAATAGTTTTAAAATATTGCAAGACCAAAGCCTTAGCACGTCTAAAAAGATGGGCGCGCTGGCTAAAACAGGAGTGGCTGGGTTTGCAGCGCTAGCTTCATCCGTTACAGCTACTATGGGGACTATTCGTGGTCTAGCCGACCCCGCAATTAAATTTGAAAGCGCGATGGCCGATGTTAAAAAGGTCGTAAACTTTGACACGCCAGCTCAATTTAAAGAGATGGGTGATGATATTCTTAAACTCACCCGCACAATCCCTATGGCGGGGGAAGAAATTGCCGCTATCGTTGCAGCTGGCGGTCAATCTGGCGTGGCGCGGGAA…	ATGTCAAACAATCTAGCAATAGGATTAGTCATTACAGCCGGCGTGACAGGTGCGGTTAAGGGCATCCGTTCTGTTTGCAATAGTTTTAAAATATTGCAAGACCAAAGCCTTAGCACGTCTAAAAAGATGGGCGCGCTGGCTAAAACAGGAGTGGCTGGGTTTGCAGCGCTAGCTTCATCCGTTACAGCTACTATGGGGACTATTCGTGGTCTAGCCGACCCCGCAATTAAATTTGAAAGCGCGATGGCCGATGTTAAAAAGGTCGTAAACTTTGACACGCCAGCTCAATTTAAAGAGATGGGTGATGATATTCTTAAACTCACCCGCACAATCCCTATGGCGGGGGAAGAAATTGCCGCTATCGTTGCAGCTGGCGGTCAATCTGGCGTGGCGCGGGAA…	-	ATGTCAAACAATCTAGCAATAGGATTAGTCATTACAGCCGGCGTGACAGGTGCGGTTAAGGGCATCCGTTCTGTTTGCAATAGTTTTAAAATATTGCAAGACCAAAGCCTTAGCACGTCTAAAAAGATGGGCGCGCTGGCTAAAACAGGAGTGGCTGGGTTTGCAGCGCTAGCTTCATCCGTTACAGCTACTATGGGGACTATTCGTGGTCTAGCCGACCCCGCAATTAAATTTGAAAGCGCGATGGCCGATGTTAAAAAGGTCGTAAACTTTGACACGCCAGCTCAATTTAAAGAGATGGGTGATGATATTCTTAAACTCACCCGCACAATCCCTATGGCGGGGGAAGAAATTGCCGCTATCGTTGCAGCTGGCGGTCAATCTGGCGTGGCGCGGGAA…	Intragenic		BK038256	DAO85213.1	-	Hypothetical protein	-	Unknown																						X
Indels P04_Prophage	363346-363864	ATGAGTATTTCTATTAATCAAATCGTCAACGGCAACGTGTACATTAACGGTAACAGTCAAATGGGGCGTGCAAATGAAGTAAAAATCCCAGACATTGAGTTTGAAAAGGTTGCTCACAAAGGCTTAGGTCTGCATGGTGAAATTAAACTTCCGGCCGGCACGAACGCTATCGAAGCAGAAATCACCTGGGATAGCTTTTACCCGGAAGTGCGTGCGTTGTTGCTGAATCCTTATAAAAATTCACAGCTAATGATCCGCTCAAACCTCCAGGTGTTTGACTCACGCGGATTGGCCGCTGAAGAGCCGATGGTGACCATTATGAATGTGTCAGCCAGCAAAATTGGTGGTACGGCGCAGAAAAATAAAGAGAATTCAGAGTTTGGTGATACGGTAGATGTT…	ATGAGTATTTCTATTAATCAAATCGTCAACGGCAACGTGTACATTAACGGTAACAGTCAAATGGGGCGTGCAAATGAAGTAAAAATCCCAGACATTGAGTTTGAAAAGGTTGCTCACAAAGGCTTAGGTCTGCATGGTGAAATTAAACTTCCGGCCGGCACGAACGCTATCGAAGCAGAAATCACCTGGGATAGCTTTTACCCGGAAGTGCGTGCGTTGTTGCTGAATCCTTATAAAAATTCACAGCTAATGATCCGCTCAAACCTCCAGGTGTTTGACTCACGCGGATTGGCCGCTGAAGAGCCGATGGTGACCATTATGAATGTGTCAGCCAGCAAAATTGGTGGTACGGCGCAGAAAAATAAAGAGAATTCAGAGTTTGGTGATACGGTAGATGTT…	ATGAGTATTTCTATTAATCAAATCGTCAACGGCAACGTGTACATTAACGGTAACAGTCAAATGGGGCGTGCAAATGAAGTAAAAATCCCAGACATTGAGTTTGAAAAGGTTGCTCACAAAGGCTTAGGTCTGCATGGTGAAATTAAACTTCCGGCCGGCACGAACGCTATCGAAGCAGAAATCACCTGGGATAGCTTTTACCCGGAAGTGCGTGCGTTGTTGCTGAATCCTTATAAAAATTCACAGCTAATGATCCGCTCAAACCTCCAGGTGTTTGACTCACGCGGATTGGCCGCTGAAGAGCCGATGGTGACCATTATGAATGTGTCAGCCAGCAAAATTGGTGGTACGGCGCAGAAAAATAAAGAGAATTCAGAGTTTGGTGATACGGTAGATGTT…	ATGAGTATTTCTATTAATCAAATCGTCAACGGCAACGTGTACATTAACGGTAACAGTCAAATGGGGCGTGCAAATGAAGTAAAAATCCCAGACATTGAGTTTGAAAAGGTTGCTCACAAAGGCTTAGGTCTGCATGGTGAAATTAAACTTCCGGCCGGCACGAACGCTATCGAAGCAGAAATCACCTGGGATAGCTTTTACCCGGAAGTGCGTGCGTTGTTGCTGAATCCTTATAAAAATTCACAGCTAATGATCCGCTCAAACCTCCAGGTGTTTGACTCACGCGGATTGGCCGCTGAAGAGCCGATGGTGACCATTATGAATGTGTCAGCCAGCAAAATTGGTGGTACGGCGCAGAAAAATAAAGAGAATTCAGAGTTTGGTGATACGGTAGATGTT…	-	ATGAGTATTTCTATTAATCAAATCGTCAACGGCAACGTGTACATTAACGGTAACAGTCAAATGGGGCGTGCAAATGAAGTAAAAATCCCAGACATTGAGTTTGAAAAGGTTGCTCACAAAGGCTTAGGTCTGCATGGTGAAATTAAACTTCCGGCCGGCACGAACGCTATCGAAGCAGAAATCACCTGGGATAGCTTTTACCCGGAAGTGCGTGCGTTGTTGCTGAATCCTTATAAAAATTCACAGCTAATGATCCGCTCAAACCTCCAGGTGTTTGACTCACGCGGATTGGCCGCTGAAGAGCCGATGGTGACCATTATGAATGTGTCAGCCAGCAAAATTGGTGGTACGGCGCAGAAAAATAAAGAGAATTCAGAGTTTGGTGATACGGTAGATGTT…	Intragenic		BK035690	WP_005700105.1	-	Phage major tail tube protein	-	X: Mobilome: prophages, transposons																					X
Indels P04_Prophage	363878-365260	ATGGCATTCCATCACGGGACGAAAACAATTCGCGTAGCAGGTGGTTCTGTTGCGGTGGAAACTGTCGACGGTGCAATTATTGGTATCGTTGGTACAGCACCTATCGGCGCGGTGAATGAATTGACTGTGTGTCAAACAACCAAAGATTTTTCAAAATTTGGCGTAATCTTAGGCAAGGGCTTCACGCTTCCTGACGCGTTTGATGTTTTATCTCGCTATTCAGCGGGTAAAGTATATGTGGTCAATGTTTTAGATCCAGCAAAACATAAAACAAGCGTTACCGATGAGGTATTAACGCAAGACGATAACACCTTGCGCGCTAAAACCGAGCATCCTGGTCTTTTAAATTTAACCTTAACCGCAGACCGCACTTTAACTGAAGGCAGCGATTATGCAGTA…	ATGGCATTCCATCACGGGACGAAAACAATTCGCGTAGCAGGTGGTTCTGTTGCGGTGGAAACTGTCGACGGTGCAATTATTGGTATCGTTGGTACAGCACCTATCGGCGCGGTGAATGAATTGACTGTGTGTCAAACAACCAAAGATTTTTCAAAATTTGGCGTAATCTTAGGCAAGGGCTTCACGCTTCCTGACGCGTTTGATGTTTTATCTCGCTATTCAGCGGGTAAAGTATATGTGGTCAATGTTTTAGATCCAGCAAAACATAAAACAAGCGTTACCGATGAGGTATTAACGCAAGACGATAACACCTTGCGCGCTAAAACCGAGCATCCTGGTCTTTTAAATTTAACCTTAACCGCAGACCGCACTTTAACTGAAGGCAGCGATTATGCAGTA…	ATGGCATTCCATCACGGGACGAAAACAATTCGCGTAGCAGGTGGTTCTGTTGCGGTGGAAACTGTCGACGGTGCAATTATTGGTATCGTTGGTACAGCACCTATCGGCGCGGTGAATGAATTGACTGTGTGTCAAACAACCAAAGATTTTTCAAAATTTGGCGTAATCTTAGGCAAGGGCTTCACGCTTCCTGACGCGTTTGATGTTTTATCTCGCTATTCAGCGGGTAAAGTATATGTGGTCAATGTTTTAGATCCAGCAAAACATAAAACAAGCGTTACCGATGAGGTATTAACGCAAGACGATAACACCTTGCGCGCTAAAACCGAGCATCCTGGTCTTTTAAATTTAACCTTAACCGCAGACCGCACTTTAACTGAAGGCAGCGATTATGCAGTA…	ATGGCATTCCATCACGGGACGAAAACAATTCGCGTAGCAGGTGGTTCTGTTGCGGTGGAAACTGTCGACGGTGCAATTATTGGTATCGTTGGTACAGCACCTATCGGCGCGGTGAATGAATTGACTGTGTGTCAAACAACCAAAGATTTTTCAAAATTTGGCGTAATCTTAGGCAAGGGCTTCACGCTTCCTGACGCGTTTGATGTTTTATCTCGCTATTCAGCGGGTAAAGTATATGTGGTCAATGTTTTAGATCCAGCAAAACATAAAACAAGCGTTACCGATGAGGTATTAACGCAAGACGATAACACCTTGCGCGCTAAAACCGAGCATCCTGGTCTTTTAAATTTAACCTTAACCGCAGACCGCACTTTAACTGAAGGCAGCGATTATGCAGTA…	-	ATGGCATTCCATCACGGGACGAAAACAATTCGCGTAGCAGGTGGTTCTGTTGCGGTGGAAACTGTCGACGGTGCAATTATTGGTATCGTTGGTACAGCACCTATCGGCGCGGTGAATGAATTGACTGTGTGTCAAACAACCAAAGATTTTTCAAAATTTGGCGTAATCTTAGGCAAGGGCTTCACGCTTCCTGACGCGTTTGATGTTTTATCTCGCTATTCAGCGGGTAAAGTATATGTGGTCAATGTTTTAGATCCAGCAAAACATAAAACAAGCGTTACCGATGAGGTATTAACGCAAGACGATAACACCTTGCGCGCTAAAACCGAGCATCCTGGTCTTTTAAATTTAACCTTAACCGCAGACCGCACTTTAACTGAAGGCAGCGATTATGCAGTA…	Intragenic		BK038256	DAH87634.1	-	Hypothetical protein	-	Unknown																						X
Indels P04_Prophage	365270-365755	ATGAGTGCAACGCTGCCGATTTTAGAAAGCATACAGCAACGGATAGCCGATAAGACGGACAAGTTCAGCATTGAGTTATTTCCTGACGATTTGGAGCACTACAATCTCACAGACGAATTCGGTGCTGTTTTGGTGCAATACGCCGGGTCGAAGTTTGAAAGCATCGACAGTGTGGATGTCATCCAGCAACGCCGGGTGGTGATGGTTGCGCTTACTGTGATTGCTCGAAGTCAACATGACGACCACGGGGCAATCGAAATGTTAGACCAGCTCCGCTTGGCAATAGTTGGATTTAGGCCAACTAACTGCACAGCGTGTAGTTTAGTGAGTGAAGAGTTTGGCGGCGAGTCAGACGGTCTTTGGCAGTATCAGCTTTTGGTGCAGACCGAAACATGGCAA…	ATGAGTGCAACGCTGCCGATTTTAGAAAGCATACAGCAACGGATAGCCGATAAGACGGACAAGTTCAGCATTGAGTTATTTCCTGACGATTTGGAGCACTACAATCTCACAGACGAATTCGGTGCTGTTTTGGTGCAATACGCCGGGTCGAAGTTTGAAAGCATCGACAGTGTGGATGTCATCCAGCAACGCCGGGTGGTGATGGTTGCGCTTACTGTGATTGCTCGAAGTCAACATGACGACCACGGGGCAATCGAAATGTTAGACCAGCTCCGCTTGGCAATAGTTGGATTTAGGCCAACTAACTGCACAGCGTGTAGTTTAGTGAGTGAAGAGTTTGGCGGCGAGTCAGACGGTCTTTGGCAGTATCAGCTTTTGGTGCAGACCGAAACATGGCAA…	ATGAGTGCAACGCTGCCGATTTTAGAAAGCATACAGCAACGGATAGCCGATAAGACGGACAAGTTCAGCATTGAGTTATTTCCTGACGATTTGGAGCACTACAATCTCACAGACGAATTCGGTGCTGTTTTGGTGCAATACGCCGGGTCGAAGTTTGAAAGCATCGACAGTGTGGATGTCATCCAGCAACGCCGGGTGGTGATGGTTGCGCTTACTGTGATTGCTCGAAGTCAACATGACGACCACGGGGCAATCGAAATGTTAGACCAGCTCCGCTTGGCAATAGTTGGATTTAGGCCAACTAACTGCACAGCGTGTAGTTTAGTGAGTGAAGAGTTTGGCGGCGAGTCAGACGGTCTTTGGCAGTATCAGCTTTTGGTGCAGACCGAAACATGGCAA…	ATGAGTGCAACGCTGCCGATTTTAGAAAGCATACAGCAACGGATAGCCGATAAGACGGACAAGTTCAGCATTGAGTTATTTCCTGACGATTTGGAGCACTACAATCTCACAGACGAATTCGGTGCTGTTTTGGTGCAATACGCCGGGTCGAAGTTTGAAAGCATCGACAGTGTGGATGTCATCCAGCAACGCCGGGTGGTGATGGTTGCGCTTACTGTGATTGCTCGAAGTCAACATGACGACCACGGGGCAATCGAAATGTTAGACCAGCTCCGCTTGGCAATAGTTGGATTTAGGCCAACTAACTGCACAGCGTGTAGTTTAGTGAGTGAAGAGTTTGGCGGCGAGTCAGACGGTCTTTGGCAGTATCAGCTTTTGGTGCAGACCGAAACATGGCAA…	-	ATGAGTGCAACGCTGCCGATTTTAGAAAGCATACAGCAACGGATAGCCGATAAGACGGACAAGTTCAGCATTGAGTTATTTCCTGACGATTTGGAGCACTACAATCTCACAGACGAATTCGGTGCTGTTTTGGTGCAATACGCCGGGTCGAAGTTTGAAAGCATCGACAGTGTGGATGTCATCCAGCAACGCCGGGTGGTGATGGTTGCGCTTACTGTGATTGCTCGAAGTCAACATGACGACCACGGGGCAATCGAAATGTTAGACCAGCTCCGCTTGGCAATAGTTGGATTTAGGCCAACTAACTGCACAGCGTGTAGTTTAGTGAGTGAAGAGTTTGGCGGCGAGTCAGACGGTCTTTGGCAGTATCAGCTTTTGGTGCAGACCGAAACATGGCAA…	Intragenic		BK033506	DAO85215.1	-	Hypothetical protein	-	Unknown																						X
Indels P04_Prophage	365757-366191	ATGTATATCACGGCACAAGATTTAGAAGATGTGATGAGCGAAAGTACGCTAATCGCCCTATCAAATGATACATCACGCGCAACTACCGCAAATCAGATGACATTGGATAAGGCTTGCGAATACGCCACGGAAACCGTGGACGGCTATTTGCGCTCGCGTTACGTCTTGCCATTAAATCAAGTGCCGACCTTGGTACGCAATATTTGTTTGCAAATCGCACGTCATTGGTTGTATTCCCGCCGTCCTGACGGTAAAGGGTTTCCGGACAATGTTCGCGAAACTCACGCACAAGCCTTGAAAGACCTGGAACGGATTCAAAACGGCAAACTGCATCTCGGTCTAGCGGAAATCGGGAGTGCGGCCGATGACAACTACCCAAGCACGCTGAAATTCAATACA…	ATGTATATCACGGCACAAGATTTAGAAGATGTGATGAGCGAAAGTACGCTAATCGCCCTATCAAATGATACATCACGCGCAACTACCGCAAATCAGATGACATTGGATAAGGCTTGCGAATACGCCACGGAAACCGTGGACGGCTATTTGCGCTCGCGTTACGTCTTGCCATTAAATCAAGTGCCGACCTTGGTACGCAATATTTGTTTGCAAATCGCACGTCATTGGTTGTATTCCCGCCGTCCTGACGGTAAAGGGTTTCCGGACAATGTTCGCGAAACTCACGCACAAGCCTTGAAAGACCTGGAACGGATTCAAAACGGCAAACTGCATCTCGGTCTAGCGGAAATCGGGAGTGCGGCCGATGACAACTACCCAAGCACGCTGAAATTCAATACA…	ATGTATATCACGGCACAAGATTTAGAAGATGTGATGAGCGAAAGTACGCTAATCGCCCTATCAAATGATACATCACGCGCAACTACCGCAAATCAGATGACATTGGATAAGGCTTGCGAATACGCCACGGAAACCGTGGACGGCTATTTGCGCTCGCGTTACGTCTTGCCATTAAATCAAGTGCCGACCTTGGTACGCAATATTTGTTTGCAAATCGCACGTCATTGGTTGTATTCCCGCCGTCCTGACGGTAAAGGGTTTCCGGACAATGTTCGCGAAACTCACGCACAAGCCTTGAAAGACCTGGAACGGATTCAAAACGGCAAACTGCATCTCGGTCTAGCGGAAATCGGGAGTGCGGCCGATGACAACTACCCAAGCACGCTGAAATTCAATACA…	ATGTATATCACGGCACAAGATTTAGAAGATGTGATGAGCGAAAGTACGCTAATCGCCCTATCAAATGATACATCACGCGCAACTACCGCAAATCAGATGACATTGGATAAGGCTTGCGAATACGCCACGGAAACCGTGGACGGCTATTTGCGCTCGCGTTACGTCTTGCCATTAAATCAAGTGCCGACCTTGGTACGCAATATTTGTTTGCAAATCGCACGTCATTGGTTGTATTCCCGCCGTCCTGACGGTAAAGGGTTTCCGGACAATGTTCGCGAAACTCACGCACAAGCCTTGAAAGACCTGGAACGGATTCAAAACGGCAAACTGCATCTCGGTCTAGCGGAAATCGGGAGTGCGGCCGATGACAACTACCCAAGCACGCTGAAATTCAATACA…	-	ATGTATATCACGGCACAAGATTTAGAAGATGTGATGAGCGAAAGTACGCTAATCGCCCTATCAAATGATACATCACGCGCAACTACCGCAAATCAGATGACATTGGATAAGGCTTGCGAATACGCCACGGAAACCGTGGACGGCTATTTGCGCTCGCGTTACGTCTTGCCATTAAATCAAGTGCCGACCTTGGTACGCAATATTTGTTTGCAAATCGCACGTCATTGGTTGTATTCCCGCCGTCCTGACGGTAAAGGGTTTCCGGACAATGTTCGCGAAACTCACGCACAAGCCTTGAAAGACCTGGAACGGATTCAAAACGGCAAACTGCATCTCGGTCTAGCGGAAATCGGGAGTGCGGCCGATGACAACTACCCAAGCACGCTGAAATTCAATACA…	Intragenic		BK038256	MBF1245917.1	-	Hypothetical protein	-	Unknown																						X
Indels P04_Prophage	366191-366541	ATGTCAGATAAACAAAAAACGGCATTTTTAGTCGCAGCGGCGATGGCAATTTTACACAACGGCAAGCGATATGAGCAAAACGATGTGATTGAGCTTACCGAAGAAGAAGCCGACAAGCTCGCGATTTACATTAAGCCGGCCGAAACTAACAGCGAGCAACGCGAGCAAGCTGAACAAACCGCAAGTGATGAATTAACTGCTGCTGAACAGGTTGAAAGCGATGCGGAAGAAGCGGCGGCTGAAACGTCTGCAGAAGAAGCGGCTGCTGAAACGTCTGCGGAAGAGCCAGGCGAAGAAGCTGGCGAAGAAGCTGGCGAAACAACAAAATCAAGCAAAGGTAAAAACAAGTAA	ATGTCAGATAAACAAAAAACGGCATTTTTAGTCGCAGCGGCGATGGCAATTTTACACAACGGCAAGCGATATGAGCAAAACGATGTGATTGAGCTTACCGAAGAAGAAGCCGACAAGCTCGCGATTTACATTAAGCCGGCCGAAACTAACAGCGAGCAACGCGAGCAAGCTGAACAAACCGCAAGTGATGAATTAACTGCTGCTGAACAGGTTGAAAGCGATGCGGAAGAAGCGGCGGCTGAAACGTCTGCAGAAGAAGCGGCTGCTGAAACGTCTGCGGAAGAGCCAGGCGAAGAAGCTGGCGAAGAAGCTGGCGAAACAACAAAATCAAGCAAAGGTAAAAACAAGTAA	ATGTCAGATAAACAAAAAACGGCATTTTTAGTCGCAGCGGCGATGGCAATTTTACACAACGGCAAGCGATATGAGCAAAACGATGTGATTGAGCTTACCGAAGAAGAAGCCGACAAGCTCGCGATTTACATTAAGCCGGCCGAAACTAACAGCGAGCAACGCGAGCAAGCTGAACAAACCGCAAGTGATGAATTAACTGCTGCTGAACAGGTTGAAAGCGATGCGGAAGAAGCGGCGGCTGAAACGTCTGCAGAAGAAGCGGCTGCTGAAACGTCTGCGGAAGAGCCAGGCGAAGAAGCTGGCGAAGAAGCTGGCGAAACAACAAAATCAAGCAAAGGTAAAAACAAGTAA	ATGTCAGATAAACAAAAAACGGCATTTTTAGTCGCAGCGGCGATGGCAATTTTACACAACGGCAAGCGATATGAGCAAAACGATGTGATTGAGCTTACCGAAGAAGAAGCCGACAAGCTCGCGATTTACATTAAGCCGGCCGAAACTAACAGCGAGCAACGCGAGCAAGCTGAACAAACCGCAAGTGATGAATTAACTGCTGCTGAACAGGTTGAAAGCGATGCGGAAGAAGCGGCGGCTGAAACGTCTGCAGAAGAAGCGGCTGCTGAAACGTCTGCGGAAGAGCCAGGCGAAGAAGCTGGCGAAGAAGCTGGCGAAACAACAAAATCAAGCAAAGGTAAAAACAAGTAA	-	ATGTCAGATAAACAAAAAACGGCATTTTTAGTCGCAGCGGCGATGGCAATTTTACACAACGGCAAGCGATATGAGCAAAACGATGTGATTGAGCTTACCGAAGAAGAAGCCGACAAGCTCGCGATTTACATTAAGCCGGCCGAAACTAACAGCGAGCAACGCGAGCAAGCTGAACAAACCGCAAGTGATGAATTAACTGCTGCTGAACAGGTTGAAAGCGATGCGGAAGAAGCGGCGGCTGAAACGTCTGCAGAAGAAGCGGCTGCTGAAACGTCTGCGGAAGAGCCAGGCGAAGAAGCTGGCGAAGAAGCTGGCGAAACAACAAAATCAAGCAAAGGTAAAAACAAGTAA	Intragenic		BK023510	MBF1245918.1	-	Hypothetical protein	-	Unknown																						X
Indels P04_Prophage	366611-367537	ATGACTGATTTATCAAAACAACGCGTAGTTGACCCGGTATTAACGGAGCTCGCGCAAGGTTATTACAACGGCAACATGATTTCTGAAGTGTTGTTCCCTATCGCGGAAGCGAAAAAAGAAGGTGGCAAAATACCTACATTCGGTCGCTTAGCGTTCCGTTTACAAACCACAAAACGTGAGCTTCGTGCGGCATCAAATCGTTTAACGCCGGAAGATATTGGTTCATTGACCGTTGTTTTAGAAGAAAACGACATCGAATATCCAATCGATATCCGCGAAGTGAATGAAACCGAAGATGTTTATCCATTACGCCAATACGCAACCGGTGTAACACAAGATGTTATCGCGCTTGGCCGTGAAAAAGCTTGTGCGGACTTGGCTTTAAACGAAGCTAATTAC…	ATGACTGATTTATCAAAACAACGCGTAGTTGACCCGGTATTAACGGAGCTCGCGCAAGGTTATTACAACGGCAACATGATTTCTGAAGTGTTGTTCCCTATCGCGGAAGCGAAAAAAGAAGGTGGCAAAATACCTACATTCGGTCGCTTAGCGTTCCGTTTACAAACCACAAAACGTGAGCTTCGTGCGGCATCAAATCGTTTAACGCCGGAAGATATTGGTTCATTGACCGTTGTTTTAGAAGAAAACGACATCGAATATCCAATCGATATCCGCGAAGTGAATGAAACCGAAGATGTTTATCCATTACGCCAATACGCAACCGGTGTAACACAAGATGTTATCGCGCTTGGCCGTGAAAAAGCTTGTGCGGACTTGGCTTTAAACGAAGCTAATTAC…	ATGACTGATTTATCAAAACAACGCGTAGTTGACCCGGTATTAACGGAGCTCGCGCAAGGTTATTACAACGGCAACATGATTTCTGAAGTGTTGTTCCCTATCGCGGAAGCGAAAAAAGAAGGTGGCAAAATACCTACATTCGGTCGCTTAGCGTTCCGTTTACAAACCACAAAACGTGAGCTTCGTGCGGCATCAAATCGTTTAACGCCGGAAGATATTGGTTCATTGACCGTTGTTTTAGAAGAAAACGACATCGAATATCCAATCGATATCCGCGAAGTGAATGAAACCGAAGATGTTTATCCATTACGCCAATACGCAACCGGTGTAACACAAGATGTTATCGCGCTTGGCCGTGAAAAAGCTTGTGCGGACTTGGCTTTAAACGAAGCTAATTAC…	ATGACTGATTTATCAAAACAACGCGTAGTTGACCCGGTATTAACGGAGCTCGCGCAAGGTTATTACAACGGCAACATGATTTCTGAAGTGTTGTTCCCTATCGCGGAAGCGAAAAAAGAAGGTGGCAAAATACCTACATTCGGTCGCTTAGCGTTCCGTTTACAAACCACAAAACGTGAGCTTCGTGCGGCATCAAATCGTTTAACGCCGGAAGATATTGGTTCATTGACCGTTGTTTTAGAAGAAAACGACATCGAATATCCAATCGATATCCGCGAAGTGAATGAAACCGAAGATGTTTATCCATTACGCCAATACGCAACCGGTGTAACACAAGATGTTATCGCGCTTGGCCGTGAAAAAGCTTGTGCGGACTTGGCTTTAAACGAAGCTAATTAC…	-	ATGACTGATTTATCAAAACAACGCGTAGTTGACCCGGTATTAACGGAGCTCGCGCAAGGTTATTACAACGGCAACATGATTTCTGAAGTGTTGTTCCCTATCGCGGAAGCGAAAAAAGAAGGTGGCAAAATACCTACATTCGGTCGCTTAGCGTTCCGTTTACAAACCACAAAACGTGAGCTTCGTGCGGCATCAAATCGTTTAACGCCGGAAGATATTGGTTCATTGACCGTTGTTTTAGAAGAAAACGACATCGAATATCCAATCGATATCCGCGAAGTGAATGAAACCGAAGATGTTTATCCATTACGCCAATACGCAACCGGTGTAACACAAGATGTTATCGCGCTTGGCCGTGAAAAAGCTTGTGCGGACTTGGCTTTAAACGAAGCTAATTAC…	Intragenic		BK038256	WP_126470430.1	-	Hypothetical protein	-	Unknown																						X
Indels P04_Prophage	367549-368652	ATGCAATTAATTGAGATTTTCAAAGCGGGCAAACGCACCGACGCAAATGGTTTAGAAGTGGAGATTACCACAGAAGATTTGCAGCAAGCGGTCAATGCCTACAACGTAAACTTTCATGAGTCCCCGGCGGTAATTGGTCACCCTAAACACAACGCACCCGCGTATGGTTGGGTAAAACGCCTTGAATTAGACGGCGATGTATTAAAAGCCGAATTCGACCAGGTAGACCCTGAATTTGCCGAAATGGTAGATAAAGGGCGATTCAAAAAAGTCTCATCATCATTTTATTTAGCAGACAGCCCAAACAACCCTTGCCCGGGCAACTTGTATTTGCGCCATGTTGGATTTTTAGGTGCGATGCCGCCAGCGGTAAAAGGGCTACGCAACCCGGAATTTGCT…	ATGCAATTAATTGAGATTTTCAAAGCGGGCAAACGCACCGACGCAAATGGTTTAGAAGTGGAGATTACCACAGAAGATTTGCAGCAAGCGGTCAATGCCTACAACGTAAACTTTCATGAGTCCCCGGCGGTAATTGGTCACCCTAAACACAACGCACCCGCGTATGGTTGGGTAAAACGCCTTGAATTAGACGGCGATGTATTAAAAGCCGAATTCGACCAGGTAGACCCTGAATTTGCCGAAATGGTAGATAAAGGGCGATTCAAAAAAGTCTCATCATCATTTTATTTAGCAGACAGCCCAAACAACCCTTGCCCGGGCAACTTGTATTTGCGCCATGTTGGATTTTTAGGTGCGATGCCGCCAGCGGTAAAAGGGCTACGCAACCCGGAATTTGCT…	ATGCAATTAATTGAGATTTTCAAAGCGGGCAAACGCACCGACGCAAATGGTTTAGAAGTGGAGATTACCACAGAAGATTTGCAGCAAGCGGTCAATGCCTACAACGTAAACTTTCATGAGTCCCCGGCGGTAATTGGTCACCCTAAACACAACGCACCCGCGTATGGTTGGGTAAAACGCCTTGAATTAGACGGCGATGTATTAAAAGCCGAATTCGACCAGGTAGACCCTGAATTTGCCGAAATGGTAGATAAAGGGCGATTCAAAAAAGTCTCATCATCATTTTATTTAGCAGACAGCCCAAACAACCCTTGCCCGGGCAACTTGTATTTGCGCCATGTTGGATTTTTAGGTGCGATGCCGCCAGCGGTAAAAGGGCTACGCAACCCGGAATTTGCT…	ATGCAATTAATTGAGATTTTCAAAGCGGGCAAACGCACCGACGCAAATGGTTTAGAAGTGGAGATTACCACAGAAGATTTGCAGCAAGCGGTCAATGCCTACAACGTAAACTTTCATGAGTCCCCGGCGGTAATTGGTCACCCTAAACACAACGCACCCGCGTATGGTTGGGTAAAACGCCTTGAATTAGACGGCGATGTATTAAAAGCCGAATTCGACCAGGTAGACCCTGAATTTGCCGAAATGGTAGATAAAGGGCGATTCAAAAAAGTCTCATCATCATTTTATTTAGCAGACAGCCCAAACAACCCTTGCCCGGGCAACTTGTATTTGCGCCATGTTGGATTTTTAGGTGCGATGCCGCCAGCGGTAAAAGGGCTACGCAACCCGGAATTTGCT…	-	ATGCAATTAATTGAGATTTTCAAAGCGGGCAAACGCACCGACGCAAATGGTTTAGAAGTGGAGATTACCACAGAAGATTTGCAGCAAGCGGTCAATGCCTACAACGTAAACTTTCATGAGTCCCCGGCGGTAATTGGTCACCCTAAACACAACGCACCCGCGTATGGTTGGGTAAAACGCCTTGAATTAGACGGCGATGTATTAAAAGCCGAATTCGACCAGGTAGACCCTGAATTTGCCGAAATGGTAGATAAAGGGCGATTCAAAAAAGTCTCATCATCATTTTATTTAGCAGACAGCCCAAACAACCCTTGCCCGGGCAACTTGTATTTGCGCCATGTTGGATTTTTAGGTGCGATGCCGCCAGCGGTAAAAGGGCTACGCAACCCGGAATTTGCT…	Intragenic		BK024341	DAH87656.1	-	Hypothetical protein	-	Unknown																						X
Indels P04_Prophage	368901-369365	ATGTTAAAGATTACCATTAACGATAATCAAGCCATTCAGAAATTGACAAGCATTGCAAATCAATTAGAAAAGCCACGTCAGCTGTATGGTTTGCTGGGTGAAACATTGAAAAAAATTCATGACGCCCGCTTTAAAGCTGAGATTGATCCAAAAGGTAATCGCTGGCAAGCGTTATCGCCACGTACAAAAGCGTTAAAAATGAAACGCGGGAAAAGCACAAAGATTTTACGTCAAGATGGTTACCTATCAGACAGAACCGCGTATAATTACGACAATGACCATGTTGAGTTTGGTAGTGATGCAAAATATGCTCGCCTACATCAATTCGGTGGAAACGCCGGGCGTGGTCGTAAAGTTAAAATTCCAGCGCGCCCATGGTTGGGTATCAACGAAAGTGAT…	ATGTTAAAGATTACCATTAACGATAATCAAGCCATTCAGAAATTGACAAGCATTGCAAATCAATTAGAAAAGCCACGTCAGCTGTATGGTTTGCTGGGTGAAACATTGAAAAAAATTCATGACGCCCGCTTTAAAGCTGAGATTGATCCAAAAGGTAATCGCTGGCAAGCGTTATCGCCACGTACAAAAGCGTTAAAAATGAAACGCGGGAAAAGCACAAAGATTTTACGTCAAGATGGTTACCTATCAGACAGAACCGCGTATAATTACGACAATGACCATGTTGAGTTTGGTAGTGATGCAAAATATGCTCGCCTACATCAATTCGGTGGAAACGCCGGGCGTGGTCGTAAAGTTAAAATTCCAGCGCGCCCATGGTTGGGTATCAACGAAAGTGAT…	ATGTTAAAGATTACCATTAACGATAATCAAGCCATTCAGAAATTGACAAGCATTGCAAATCAATTAGAAAAGCCACGTCAGCTGTATGGTTTGCTGGGTGAAACATTGAAAAAAATTCATGACGCCCGCTTTAAAGCTGAGATTGATCCAAAAGGTAATCGCTGGCAAGCGTTATCGCCACGTACAAAAGCGTTAAAAATGAAACGCGGGAAAAGCACAAAGATTTTACGTCAAGATGGTTACCTATCAGACAGAACCGCGTATAATTACGACAATGACCATGTTGAGTTTGGTAGTGATGCAAAATATGCTCGCCTACATCAATTCGGTGGAAACGCCGGGCGTGGTCGTAAAGTTAAAATTCCAGCGCGCCCATGGTTGGGTATCAACGAAAGTGAT…	ATGTTAAAGATTACCATTAACGATAATCAAGCCATTCAGAAATTGACAAGCATTGCAAATCAATTAGAAAAGCCACGTCAGCTGTATGGTTTGCTGGGTGAAACATTGAAAAAAATTCATGACGCCCGCTTTAAAGCTGAGATTGATCCAAAAGGTAATCGCTGGCAAGCGTTATCGCCACGTACAAAAGCGTTAAAAATGAAACGCGGGAAAAGCACAAAGATTTTACGTCAAGATGGTTACCTATCAGACAGAACCGCGTATAATTACGACAATGACCATGTTGAGTTTGGTAGTGATGCAAAATATGCTCGCCTACATCAATTCGGTGGAAACGCCGGGCGTGGTCGTAAAGTTAAAATTCCAGCGCGCCCATGGTTGGGTATCAACGAAAGTGAT…	-	ATGTTAAAGATTACCATTAACGATAATCAAGCCATTCAGAAATTGACAAGCATTGCAAATCAATTAGAAAAGCCACGTCAGCTGTATGGTTTGCTGGGTGAAACATTGAAAAAAATTCATGACGCCCGCTTTAAAGCTGAGATTGATCCAAAAGGTAATCGCTGGCAAGCGTTATCGCCACGTACAAAAGCGTTAAAAATGAAACGCGGGAAAAGCACAAAGATTTTACGTCAAGATGGTTACCTATCAGACAGAACCGCGTATAATTACGACAATGACCATGTTGAGTTTGGTAGTGATGCAAAATATGCTCGCCTACATCAATTCGGTGGAAACGCCGGGCGTGGTCGTAAAGTTAAAATTCCAGCGCGCCCATGGTTGGGTATCAACGAAAGTGAT…	Intragenic		BK043556	WP_111327842.1	-	Hypothetical protein	-	Unknown																						X
Indels P04_Prophage	369490-370761	ATGAGTAAATTCACTTTTGAAGAGCAGGTCAAATATTTTGAGAAAAAACTCAATTTGCCTACTAATAGCTATTTGGACGTGCTAGGTGAAGAACATGACTACTTTTTTATGGTGGCCGGCGCAAACCGTAATGAAGTGCTGACGGCATTTCGCGAAGCGGTAGATGATGCCATTGCAAATGGTGAAACCTTAGAGGGATTCCGCAAGCGTTTTGATGACATTGTGGCAAATACCGGCTGGCAATATAACGGCGGGCGAAACTGGCGCACCCGGATTATTTACGACACCAACGTTTATGGCGCGTATAACCGAGGACGATTGGCGCAGCATTTGGATTTGGTCGATGTATTGCCTTATTGGGAGTATCACCACCATGATAACGAACATCCGCGCGAGGAG…	ATGAGTAAATTCACTTTTGAAGAGCAGGTCAAATATTTTGAGAAAAAACTCAATTTGCCTACTAATAGCTATTTGGACGTGCTAGGTGAAGAACATGACTACTTTTTTATGGTGGCCGGCGCAAACCGTAATGAAGTGCTGACGGCATTTCGCGAAGCGGTAGATGATGCCATTGCAAATGGTGAAACCTTAGAGGGATTCCGCAAGCGTTTTGATGACATTGTGGCAAATACCGGCTGGCAATATAACGGCGGGCGAAACTGGCGCACCCGGATTATTTACGACACCAACGTTTATGGCGCGTATAACCGAGGACGATTGGCGCAGCATTTGGATTTGGTCGATGTATTGCCTTATTGGGAGTATCACCACCATGATAACGAACATCCGCGCGAGGAG…	ATGAGTAAATTCACTTTTGAAGAGCAGGTCAAATATTTTGAGAAAAAACTCAATTTGCCTACTAATAGCTATTTGGACGTGCTAGGTGAAGAACATGACTACTTTTTTATGGTGGCCGGCGCAAACCGTAATGAAGTGCTGACGGCATTTCGCGAAGCGGTAGATGATGCCATTGCAAATGGTGAAACCTTAGAGGGATTCCGCAAGCGTTTTGATGACATTGTGGCAAATACCGGCTGGCAATATAACGGCGGGCGAAACTGGCGCACCCGGATTATTTACGACACCAACGTTTATGGCGCGTATAACCGAGGACGATTGGCGCAGCATTTGGATTTGGTCGATGTATTGCCTTATTGGGAGTATCACCACCATGATAACGAACATCCGCGCGAGGAG…	ATGAGTAAATTCACTTTTGAAGAGCAGGTCAAATATTTTGAGAAAAAACTCAATTTGCCTACTAATAGCTATTTGGACGTGCTAGGTGAAGAACATGACTACTTTTTTATGGTGGCCGGCGCAAACCGTAATGAAGTGCTGACGGCATTTCGCGAAGCGGTAGATGATGCCATTGCAAATGGTGAAACCTTAGAGGGATTCCGCAAGCGTTTTGATGACATTGTGGCAAATACCGGCTGGCAATATAACGGCGGGCGAAACTGGCGCACCCGGATTATTTACGACACCAACGTTTATGGCGCGTATAACCGAGGACGATTGGCGCAGCATTTGGATTTGGTCGATGTATTGCCTTATTGGGAGTATCACCACCATGATAACGAACATCCGCGCGAGGAG…	-	ATGAGTAAATTCACTTTTGAAGAGCAGGTCAAATATTTTGAGAAAAAACTCAATTTGCCTACTAATAGCTATTTGGACGTGCTAGGTGAAGAACATGACTACTTTTTTATGGTGGCCGGCGCAAACCGTAATGAAGTGCTGACGGCATTTCGCGAAGCGGTAGATGATGCCATTGCAAATGGTGAAACCTTAGAGGGATTCCGCAAGCGTTTTGATGACATTGTGGCAAATACCGGCTGGCAATATAACGGCGGGCGAAACTGGCGCACCCGGATTATTTACGACACCAACGTTTATGGCGCGTATAACCGAGGACGATTGGCGCAGCATTTGGATTTGGTCGATGTATTGCCTTATTGGGAGTATCACCACCATGATAACGAACATCCGCGCGAGGAG…	Intragenic		BK043556	DAJ56590.1	-	Hypothetical protein	-	Unknown																						X
Indels P04_Prophage	370763-372190	ATGACAACAAAAAAACAAGATTTAATCGGCGTCATCGCTACCCGCGCGAAGGCTATCGACTTTTGGTCGTTTATGCACTATCTCCCAAACCCTGATCCTGTATTGAAGAAAATGGGGCGCGACATTTCAGTCTATCGCGAAATTTTGTCAGATAGCCATGTGGGCGGTTGTGTTCGCCGCCGTAAAGCCGCCATTAAAGGTTTAGAGTGGCGCATTACCCCAACCGGGAATGAAAAAACAGATGAAATCCTGGCCGCGCTTTTTGACCGTTTACCGGTAAGTCAAATCATCAATCAAATTTTAGACGCCACCCTGTTCGGTTACCAGGCGCTTGAGGTAATGTGGACAAGTGAGAACGGATTATTACTCCCAACTGAAATAGTCGGAAAGCCACAAGAG…	ATGACAACAAAAAAACAAGATTTAATCGGCGTCATCGCTACCCGCGCGAAGGCTATCGACTTTTGGTCGTTTATGCACTATCTCCCAAACCCTGATCCTGTATTGAAGAAAATGGGGCGCGACATTTCAGTCTATCGCGAAATTTTGTCAGATAGCCATGTGGGCGGTTGTGTTCGCCGCCGTAAAGCCGCCATTAAAGGTTTAGAGTGGCGCATTACCCCAACCGGGAATGAAAAAACAGATGAAATCCTGGCCGCGCTTTTTGACCGTTTACCGGTAAGTCAAATCATCAATCAAATTTTAGACGCCACCCTGTTCGGTTACCAGGCGCTTGAGGTAATGTGGACAAGTGAGAACGGATTATTACTCCCAACTGAAATAGTCGGAAAGCCACAAGAG…	ATGACAACAAAAAAACAAGATTTAATCGGCGTCATCGCTACCCGCGCGAAGGCTATCGACTTTTGGTCGTTTATGCACTATCTCCCAAACCCTGATCCTGTATTGAAGAAAATGGGGCGCGACATTTCAGTCTATCGCGAAATTTTGTCAGATAGCCATGTGGGCGGTTGTGTTCGCCGCCGTAAAGCCGCCATTAAAGGTTTAGAGTGGCGCATTACCCCAACCGGGAATGAAAAAACAGATGAAATCCTGGCCGCGCTTTTTGACCGTTTACCGGTAAGTCAAATCATCAATCAAATTTTAGACGCCACCCTGTTCGGTTACCAGGCGCTTGAGGTAATGTGGACAAGTGAGAACGGATTATTACTCCCAACTGAAATAGTCGGAAAGCCACAAGAG…	ATGACAACAAAAAAACAAGATTTAATCGGCGTCATCGCTACCCGCGCGAAGGCTATCGACTTTTGGTCGTTTATGCACTATCTCCCAAACCCTGATCCTGTATTGAAGAAAATGGGGCGCGACATTTCAGTCTATCGCGAAATTTTGTCAGATAGCCATGTGGGCGGTTGTGTTCGCCGCCGTAAAGCCGCCATTAAAGGTTTAGAGTGGCGCATTACCCCAACCGGGAATGAAAAAACAGATGAAATCCTGGCCGCGCTTTTTGACCGTTTACCGGTAAGTCAAATCATCAATCAAATTTTAGACGCCACCCTGTTCGGTTACCAGGCGCTTGAGGTAATGTGGACAAGTGAGAACGGATTATTACTCCCAACTGAAATAGTCGGAAAGCCACAAGAG…	-	ATGACAACAAAAAAACAAGATTTAATCGGCGTCATCGCTACCCGCGCGAAGGCTATCGACTTTTGGTCGTTTATGCACTATCTCCCAAACCCTGATCCTGTATTGAAGAAAATGGGGCGCGACATTTCAGTCTATCGCGAAATTTTGTCAGATAGCCATGTGGGCGGTTGTGTTCGCCGCCGTAAAGCCGCCATTAAAGGTTTAGAGTGGCGCATTACCCCAACCGGGAATGAAAAAACAGATGAAATCCTGGCCGCGCTTTTTGACCGTTTACCGGTAAGTCAAATCATCAATCAAATTTTAGACGCCACCCTGTTCGGTTACCAGGCGCTTGAGGTAATGTGGACAAGTGAGAACGGATTATTACTCCCAACTGAAATAGTCGGAAAGCCACAAGAG…	Intragenic		BK043556	DAJ56591.1		Hypothetical protein	-	Unknown																						X
Indels P04_Prophage	372193-373422	ATGTTTGCTCGTCAGACGGGTAAAACATTTACGACCACTTTTGAAATTGTGATGGATTGTTTAGCGGCAGAAGCTAAGGGTGAACGCACTCGCTGGGTGATTTTATCTCGCGGGGAACGCCAGGCAAAAGAAGCGATGAACGAAGGGGTAAAACGCCACCTTGAAGCGTTAGGCATGGTTTGTGAAGTATTGGAAGTGCCTTTTAATTCAACAATCAACGCGCTCGAAGTTGTCTTTCCAGGCGGCTCAAAAATCACCGCGCTTCCCGCTAACCCTGATACTGCCCGTGGTTTCTCAGCGAATGTATTCCTAGATGAGTTTGCCTTCCATGCGGATAGCCGCGAGATTTGGAAAGCATTATTCCCGGTAATCTCTGCCGGATGGAAATTGCGTGTGGTA…	ATGTTTGCTCGTCAGACGGGTAAAACATTTACGACCACTTTTGAAATTGTGATGGATTGTTTAGCGGCAGAAGCTAAGGGTGAACGCACTCGCTGGGTGATTTTATCTCGCGGGGAACGCCAGGCAAAAGAAGCGATGAACGAAGGGGTAAAACGCCACCTTGAAGCGTTAGGCATGGTTTGTGAAGTATTGGAAGTGCCTTTTAATTCAACAATCAACGCGCTCGAAGTTGTCTTTCCAGGCGGCTCAAAAATCACCGCGCTTCCCGCTAACCCTGATACTGCCCGTGGTTTCTCAGCGAATGTATTCCTAGATGAGTTTGCCTTCCATGCGGATAGCCGCGAGATTTGGAAAGCATTATTCCCGGTAATCTCTGCCGGATGGAAATTGCGTGTGGTA…	ATGTTTGCTCGTCAGACGGGTAAAACATTTACGACCACTTTTGAAATTGTGATGGATTGTTTAGCGGCAGAAGCTAAGGGTGAACGCACTCGCTGGGTGATTTTATCTCGCGGGGAACGCCAGGCAAAAGAAGCGATGAACGAAGGGGTAAAACGCCACCTTGAAGCGTTAGGCATGGTTTGTGAAGTATTGGAAGTGCCTTTTAATTCAACAATCAACGCGCTCGAAGTTGTCTTTCCAGGCGGCTCAAAAATCACCGCGCTTCCCGCTAACCCTGATACTGCCCGTGGTTTCTCAGCGAATGTATTCCTAGATGAGTTTGCCTTCCATGCGGATAGCCGCGAGATTTGGAAAGCATTATTCCCGGTAATCTCTGCCGGATGGAAATTGCGTGTGGTA…	ATGTTTGCTCGTCAGACGGGTAAAACATTTACGACCACTTTTGAAATTGTGATGGATTGTTTAGCGGCAGAAGCTAAGGGTGAACGCACTCGCTGGGTGATTTTATCTCGCGGGGAACGCCAGGCAAAAGAAGCGATGAACGAAGGGGTAAAACGCCACCTTGAAGCGTTAGGCATGGTTTGTGAAGTATTGGAAGTGCCTTTTAATTCAACAATCAACGCGCTCGAAGTTGTCTTTCCAGGCGGCTCAAAAATCACCGCGCTTCCCGCTAACCCTGATACTGCCCGTGGTTTCTCAGCGAATGTATTCCTAGATGAGTTTGCCTTCCATGCGGATAGCCGCGAGATTTGGAAAGCATTATTCCCGGTAATCTCTGCCGGATGGAAATTGCGTGTGGTA…	-	ATGTTTGCTCGTCAGACGGGTAAAACATTTACGACCACTTTTGAAATTGTGATGGATTGTTTAGCGGCAGAAGCTAAGGGTGAACGCACTCGCTGGGTGATTTTATCTCGCGGGGAACGCCAGGCAAAAGAAGCGATGAACGAAGGGGTAAAACGCCACCTTGAAGCGTTAGGCATGGTTTGTGAAGTATTGGAAGTGCCTTTTAATTCAACAATCAACGCGCTCGAAGTTGTCTTTCCAGGCGGCTCAAAAATCACCGCGCTTCCCGCTAACCCTGATACTGCCCGTGGTTTCTCAGCGAATGTATTCCTAGATGAGTTTGCCTTCCATGCGGATAGCCGCGAGATTTGGAAAGCATTATTCCCGGTAATCTCTGCCGGATGGAAATTGCGTGTGGTA…	Intragenic		BK042605 REGION: 12614..13918	DAJ56592.1	-	Large terminase	-	X: Mobilome: prophages, transposons																					X
Indels P04_Prophage	373484-374053	ATGACAGATAAAAATACACGCGGCCGTGCAAGCAAAGTGGACTTGCTTCCACCTAATATCAAAACCCAACTGGCAATGATGTTGCGGGACAAACACCTTTCACAAGCGCAAATTCTTGAAGAAATCAACGACCTGATCCGTGATTGCGGGTTAGATGACAGTTATCAATTAAGCCGCACAGGCCTTAACCGTTACGCCAGCCGCATGGAACAAATGGCAAGCAAAATTCGCAACGCTCGTGAAGTCGCCGAAATTTGGACGAAACAATTCGGTGAAGCGCCGCAGAGCGATATTGGCAAGCTATTGATGGAAATTGTTAAGAACCTAGCGTTTGAAACGTCCATTGGTATGAGCGAAAACGGCCAGGCCGAACCCAAAGACCTTGCATTATTATCGTCT…	ATGACAGATAAAAATACACGCGGCCGTGCAAGCAAAGTGGACTTGCTTCCACCTAATATCAAAACCCAACTGGCAATGATGTTGCGGGACAAACACCTTTCACAAGCGCAAATTCTTGAAGAAATCAACGACCTGATCCGTGATTGCGGGTTAGATGACAGTTATCAATTAAGCCGCACAGGCCTTAACCGTTACGCCAGCCGCATGGAACAAATGGCAAGCAAAATTCGCAACGCTCGTGAAGTCGCCGAAATTTGGACGAAACAATTCGGTGAAGCGCCGCAGAGCGATATTGGCAAGCTATTGATGGAAATTGTTAAGAACCTAGCGTTTGAAACGTCCATTGGTATGAGCGAAAACGGCCAGGCCGAACCCAAAGACCTTGCATTATTATCGTCT…	ATGACAGATAAAAATACACGCGGCCGTGCAAGCAAAGTGGACTTGCTTCCACCTAATATCAAAACCCAACTGGCAATGATGTTGCGGGACAAACACCTTTCACAAGCGCAAATTCTTGAAGAAATCAACGACCTGATCCGTGATTGCGGGTTAGATGACAGTTATCAATTAAGCCGCACAGGCCTTAACCGTTACGCCAGCCGCATGGAACAAATGGCAAGCAAAATTCGCAACGCTCGTGAAGTCGCCGAAATTTGGACGAAACAATTCGGTGAAGCGCCGCAGAGCGATATTGGCAAGCTATTGATGGAAATTGTTAAGAACCTAGCGTTTGAAACGTCCATTGGTATGAGCGAAAACGGCCAGGCCGAACCCAAAGACCTTGCATTATTATCGTCT…	ATGACAGATAAAAATACACGCGGCCGTGCAAGCAAAGTGGACTTGCTTCCACCTAATATCAAAACCCAACTGGCAATGATGTTGCGGGACAAACACCTTTCACAAGCGCAAATTCTTGAAGAAATCAACGACCTGATCCGTGATTGCGGGTTAGATGACAGTTATCAATTAAGCCGCACAGGCCTTAACCGTTACGCCAGCCGCATGGAACAAATGGCAAGCAAAATTCGCAACGCTCGTGAAGTCGCCGAAATTTGGACGAAACAATTCGGTGAAGCGCCGCAGAGCGATATTGGCAAGCTATTGATGGAAATTGTTAAGAACCTAGCGTTTGAAACGTCCATTGGTATGAGCGAAAACGGCCAGGCCGAACCCAAAGACCTTGCATTATTATCGTCT…	-	ATGACAGATAAAAATACACGCGGCCGTGCAAGCAAAGTGGACTTGCTTCCACCTAATATCAAAACCCAACTGGCAATGATGTTGCGGGACAAACACCTTTCACAAGCGCAAATTCTTGAAGAAATCAACGACCTGATCCGTGATTGCGGGTTAGATGACAGTTATCAATTAAGCCGCACAGGCCTTAACCGTTACGCCAGCCGCATGGAACAAATGGCAAGCAAAATTCGCAACGCTCGTGAAGTCGCCGAAATTTGGACGAAACAATTCGGTGAAGCGCCGCAGAGCGATATTGGCAAGCTATTGATGGAAATTGTTAAGAACCTAGCGTTTGAAACGTCCATTGGTATGAGCGAAAACGGCCAGGCCGAACCCAAAGACCTTGCATTATTATCGTCT…	Intragenic		BK033506	WP_049370702.1	-	Hypothetical protein	-	Unknown																						X
Indels P04_Prophage	374076-374381	ATGATGCGCCAAGATATTTTCACCAAAGATCAAAGATTGGTTATTCTGCGCTCGCTTGAAGAGTGTGGTTATGATGCCAATGAAAGCATTTTAAATGATTGCTTAGATATGTATGGCCACGATATTAGCCGAGACTTAGTGCGAAACCACCTGTTATGGCTTGAAGAGCAAGGCTTAATTACGCTGGCTCGTTTAAACAATAACGGCAAAGATTTCTTCGTGGCTACTATCACACAGCGTGGGTTGGATGTGGCACAAGGTCGCGCTTTTGTGGACGGCGTAAAAAAGCCAAGTCCAAAGATTTAA	ATGATGCGCCAAGATATTTTCACCAAAGATCAAAGATTGGTTATTCTGCGCTCGCTTGAAGAGTGTGGTTATGATGCCAATGAAAGCATTTTAAATGATTGCTTAGATATGTATGGCCACGATATTAGCCGAGACTTAGTGCGAAACCACCTGTTATGGCTTGAAGAGCAAGGCTTAATTACGCTGGCTCGTTTAAACAATAACGGCAAAGATTTCTTCGTGGCTACTATCACACAGCGTGGGTTGGATGTGGCACAAGGTCGCGCTTTTGTGGACGGCGTAAAAAAGCCAAGTCCAAAGATTTAA	ATGATGCGCCAAGATATTTTCACCAAAGATCAAAGATTGGTTATTCTGCGCTCGCTTGAAGAGTGTGGTTATGATGCCAATGAAAGCATTTTAAATGATTGCTTAGATATGTATGGCCACGATATTAGCCGAGACTTAGTGCGAAACCACCTGTTATGGCTTGAAGAGCAAGGCTTAATTACGCTGGCTCGTTTAAACAATAACGGCAAAGATTTCTTCGTGGCTACTATCACACAGCGTGGGTTGGATGTGGCACAAGGTCGCGCTTTTGTGGACGGCGTAAAAAAGCCAAGTCCAAAGATTTAA	ATGATGCGCCAAGATATTTTCACCAAAGATCAAAGATTGGTTATTCTGCGCTCGCTTGAAGAGTGTGGTTATGATGCCAATGAAAGCATTTTAAATGATTGCTTAGATATGTATGGCCACGATATTAGCCGAGACTTAGTGCGAAACCACCTGTTATGGCTTGAAGAGCAAGGCTTAATTACGCTGGCTCGTTTAAACAATAACGGCAAAGATTTCTTCGTGGCTACTATCACACAGCGTGGGTTGGATGTGGCACAAGGTCGCGCTTTTGTGGACGGCGTAAAAAAGCCAAGTCCAAAGATTTAA	-	ATGATGCGCCAAGATATTTTCACCAAAGATCAAAGATTGGTTATTCTGCGCTCGCTTGAAGAGTGTGGTTATGATGCCAATGAAAGCATTTTAAATGATTGCTTAGATATGTATGGCCACGATATTAGCCGAGACTTAGTGCGAAACCACCTGTTATGGCTTGAAGAGCAAGGCTTAATTACGCTGGCTCGTTTAAACAATAACGGCAAAGATTTCTTCGTGGCTACTATCACACAGCGTGGGTTGGATGTGGCACAAGGTCGCGCTTTTGTGGACGGCGTAAAAAAGCCAAGTCCAAAGATTTAA	Intragenic		BK040952	WP_049370705.1	-	Hypothetical protein	-	Unknown																						X
Indels P04_Prophage	374378-374707	ATGCTAGAAACACTGGAGTTTATCCAACGTCATTGGGCAATCGTTGTGGCGATTGGCGGGGCTGTGTGGACTTATTTTTGGTTGACCATGGACAGCAAATACGCGCGCAAAACCGATGTGTCAGACTTGCGCAAGGCGATTGAAAACAACGAAAAAAGCCTGTCGGAAGTTAAAGGCGAATTAAGACATCTGCCAACTTCAAAAGAAGTGGCCGATTTGCGTTTATTAATGACGGAAATGAAAGGCAAAACCGACGTATTAAATACCAACATTGGCAGCCTTAACCATCAAGTGAAGTTGTTAATTGAAAAAGAGGTAAATAAAGAATGA	ATGCTAGAAACACTGGAGTTTATCCAACGTCATTGGGCAATCGTTGTGGCGATTGGCGGGGCTGTGTGGACTTATTTTTGGTTGACCATGGACAGCAAATACGCGCGCAAAACCGATGTGTCAGACTTGCGCAAGGCGATTGAAAACAACGAAAAAAGCCTGTCGGAAGTTAAAGGCGAATTAAGACATCTGCCAACTTCAAAAGAAGTGGCCGATTTGCGTTTATTAATGACGGAAATGAAAGGCAAAACCGACGTATTAAATACCAACATTGGCAGCCTTAACCATCAAGTGAAGTTGTTAATTGAAAAAGAGGTAAATAAAGAATGA	ATGCTAGAAACACTGGAGTTTATCCAACGTCATTGGGCAATCGTTGTGGCGATTGGCGGGGCTGTGTGGACTTATTTTTGGTTGACCATGGACAGCAAATACGCGCGCAAAACCGATGTGTCAGACTTGCGCAAGGCGATTGAAAACAACGAAAAAAGCCTGTCGGAAGTTAAAGGCGAATTAAGACATCTGCCAACTTCAAAAGAAGTGGCCGATTTGCGTTTATTAATGACGGAAATGAAAGGCAAAACCGACGTATTAAATACCAACATTGGCAGCCTTAACCATCAAGTGAAGTTGTTAATTGAAAAAGAGGTAAATAAAGAATGA	ATGCTAGAAACACTGGAGTTTATCCAACGTCATTGGGCAATCGTTGTGGCGATTGGCGGGGCTGTGTGGACTTATTTTTGGTTGACCATGGACAGCAAATACGCGCGCAAAACCGATGTGTCAGACTTGCGCAAGGCGATTGAAAACAACGAAAAAAGCCTGTCGGAAGTTAAAGGCGAATTAAGACATCTGCCAACTTCAAAAGAAGTGGCCGATTTGCGTTTATTAATGACGGAAATGAAAGGCAAAACCGACGTATTAAATACCAACATTGGCAGCCTTAACCATCAAGTGAAGTTGTTAATTGAAAAAGAGGTAAATAAAGAATGA	-	ATGCTAGAAACACTGGAGTTTATCCAACGTCATTGGGCAATCGTTGTGGCGATTGGCGGGGCTGTGTGGACTTATTTTTGGTTGACCATGGACAGCAAATACGCGCGCAAAACCGATGTGTCAGACTTGCGCAAGGCGATTGAAAACAACGAAAAAAGCCTGTCGGAAGTTAAAGGCGAATTAAGACATCTGCCAACTTCAAAAGAAGTGGCCGATTTGCGTTTATTAATGACGGAAATGAAAGGCAAAACCGACGTATTAAATACCAACATTGGCAGCCTTAACCATCAAGTGAAGTTGTTAATTGAAAAAGAGGTAAATAAAGAATGA	Intragenic		BK040952	WP_048750455.1	-	Hypothetical protein	-	Unknown																						X
Indels P04_Prophage	374828-375079	ATGATTAATCTTTATATTGTTGGGGCGGCTTTCGCCGTTTTGGCTGGTGTGTTTATCCATGGTCGCGTGCAAGCGGCCAAAATTCGCAAGCAACAAGAAGAGATCGAATTCGTAAAACGTGAAGCGGCCGCAGTCGCACAGGAGTTAGAAAATGCAAACACTGCAAAAAACATTACTGAAACTAACCGCACTTTGTCTAGCAAGTCTGTTGATGAGCAGCTGCAGTCAAAAGGTTATTTCCGTGAAGACTAG	ATGATTAATCTTTATATTGTTGGGGCGGCTTTCGCCGTTTTGGCTGGTGTGTTTATCCATGGTCGCGTGCAAGCGGCCAAAATTCGCAAGCAACAAGAAGAGATCGAATTCGTAAAACGTGAAGCGGCCGCAGTCGCACAGGAGTTAGAAAATGCAAACACTGCAAAAAACATTACTGAAACTAACCGCACTTTGTCTAGCAAGTCTGTTGATGAGCAGCTGCAGTCAAAAGGTTATTTCCGTGAAGACTAG	ATGATTAATCTTTATATTGTTGGGGCGGCTTTCGCCGTTTTGGCTGGTGTGTTTATCCATGGTCGCGTGCAAGCGGCCAAAATTCGCAAGCAACAAGAAGAGATCGAATTCGTAAAACGTGAAGCGGCCGCAGTCGCACAGGAGTTAGAAAATGCAAACACTGCAAAAAACATTACTGAAACTAACCGCACTTTGTCTAGCAAGTCTGTTGATGAGCAGCTGCAGTCAAAAGGTTATTTCCGTGAAGACTAG	ATGATTAATCTTTATATTGTTGGGGCGGCTTTCGCCGTTTTGGCTGGTGTGTTTATCCATGGTCGCGTGCAAGCGGCCAAAATTCGCAAGCAACAAGAAGAGATCGAATTCGTAAAACGTGAAGCGGCCGCAGTCGCACAGGAGTTAGAAAATGCAAACACTGCAAAAAACATTACTGAAACTAACCGCACTTTGTCTAGCAAGTCTGTTGATGAGCAGCTGCAGTCAAAAGGTTATTTCCGTGAAGACTAG	-	ATGATTAATCTTTATATTGTTGGGGCGGCTTTCGCCGTTTTGGCTGGTGTGTTTATCCATGGTCGCGTGCAAGCGGCCAAAATTCGCAAGCAACAAGAAGAGATCGAATTCGTAAAACGTGAAGCGGCCGCAGTCGCACAGGAGTTAGAAAATGCAAACACTGCAAAAAACATTACTGAAACTAACCGCACTTTGTCTAGCAAGTCTGTTGATGAGCAGCTGCAGTCAAAAGGTTATTTCCGTGAAGACTAG	Intragenic		LR134481	WP_053088694.1	-	Hypothetical protein	-	Unknown																						X
Indels P04_Prophage	375072-375308	ATGGGAATGAAAGAACTGATCACCAACAATGATGGACGATTATCAACGACTGCGTTCATCCAGTTTTTTGGCGCGCTATTAATGGCCGGCGTACTGGTCTATACCGTATGGTTGGATCGTAGTTATGTGGGCGAATTGTTTACGACATTTGCTATTTTTTGCGGCGGTGGCGCGGCAACGAAAGGTTTCGCCAATGCAATGCAAAGCAGAAATAGCCAAGGGGGCGGGAATGATTAA	ATGGGAATGAAAGAACTGATCACCAACAATGATGGACGATTATCAACGACTGCGTTCATCCAGTTTTTTGGCGCGCTATTAATGGCCGGCGTACTGGTCTATACCGTATGGTTGGATCGTAGTTATGTGGGCGAATTGTTTACGACATTTGCTATTTTTTGCGGCGGTGGCGCGGCAACGAAAGGTTTCGCCAATGCAATGCAAAGCAGAAATAGCCAAGGGGGCGGGAATGATTAA	ATGGGAATGAAAGAACTGATCACCAACAATGATGGACGATTATCAACGACTGCGTTCATCCAGTTTTTTGGCGCGCTATTAATGGCCGGCGTACTGGTCTATACCGTATGGTTGGATCGTAGTTATGTGGGCGAATTGTTTACGACATTTGCTATTTTTTGCGGCGGTGGCGCGGCAACGAAAGGTTTCGCCAATGCAATGCAAAGCAGAAATAGCCAAGGGGGCGGGAATGATTAA	ATGGGAATGAAAGAACTGATCACCAACAATGATGGACGATTATCAACGACTGCGTTCATCCAGTTTTTTGGCGCGCTATTAATGGCCGGCGTACTGGTCTATACCGTATGGTTGGATCGTAGTTATGTGGGCGAATTGTTTACGACATTTGCTATTTTTTGCGGCGGTGGCGCGGCAACGAAAGGTTTCGCCAATGCAATGCAAAGCAGAAATAGCCAAGGGGGCGGGAATGATTAA	-	ATGGGAATGAAAGAACTGATCACCAACAATGATGGACGATTATCAACGACTGCGTTCATCCAGTTTTTTGGCGCGCTATTAATGGCCGGCGTACTGGTCTATACCGTATGGTTGGATCGTAGTTATGTGGGCGAATTGTTTACGACATTTGCTATTTTTTGCGGCGGTGGCGCGGCAACGAAAGGTTTCGCCAATGCAATGCAAAGCAGAAATAGCCAAGGGGGCGGGAATGATTAA	Intragenic		BK038256	WP_111327870.1	-	Hypothetical protein	-	Unknown																						X
Indels P04_Prophage	375277-375645	ATGGAGCGAGAAGTACGTGGCATCACACTGTTTTCAGTGTTATGGGAGATCATGATTTTTGGTGGCTTTATATCTGCCAATGAGCTTGCAATAAAGAACCTTGTTCAAGCCTATGAGTGGTTGTTTTACTTTTTTACAGCGATTTCGTTGTTGGCGCTTTTATGTGGTACTTCTTCTCTATACCAATATACAAGAGCCAAGTTTTATTGGGAAATGGTAACCAGCACTCTGCTGGGCTTAATGTTGGCCTATTACGGTTATTTTTTCTGCGCGAGTGTACTGACATTATGGGGGTATGTTTCAGCGCAACAAGATTATTTCAATAAGGAAACAGAAAATGGGAATGAAAGAACTGATCACCAACAATGA	ATGGAGCGAGAAGTACGTGGCATCACACTGTTTTCAGTGTTATGGGAGATCATGATTTTTGGTGGCTTTATATCTGCCAATGAGCTTGCAATAAAGAACCTTGTTCAAGCCTATGAGTGGTTGTTTTACTTTTTTACAGCGATTTCGTTGTTGGCGCTTTTATGTGGTACTTCTTCTCTATACCAATATACAAGAGCCAAGTTTTATTGGGAAATGGTAACCAGCACTCTGCTGGGCTTAATGTTGGCCTATTACGGTTATTTTTTCTGCGCGAGTGTACTGACATTATGGGGGTATGTTTCAGCGCAACAAGATTATTTCAATAAGGAAACAGAAAATGGGAATGAAAGAACTGATCACCAACAATGA	ATGGAGCGAGAAGTACGTGGCATCACACTGTTTTCAGTGTTATGGGAGATCATGATTTTTGGTGGCTTTATATCTGCCAATGAGCTTGCAATAAAGAACCTTGTTCAAGCCTATGAGTGGTTGTTTTACTTTTTTACAGCGATTTCGTTGTTGGCGCTTTTATGTGGTACTTCTTCTCTATACCAATATACAAGAGCCAAGTTTTATTGGGAAATGGTAACCAGCACTCTGCTGGGCTTAATGTTGGCCTATTACGGTTATTTTTTCTGCGCGAGTGTACTGACATTATGGGGGTATGTTTCAGCGCAACAAGATTATTTCAATAAGGAAACAGAAAATGGGAATGAAAGAACTGATCACCAACAATGA	ATGGAGCGAGAAGTACGTGGCATCACACTGTTTTCAGTGTTATGGGAGATCATGATTTTTGGTGGCTTTATATCTGCCAATGAGCTTGCAATAAAGAACCTTGTTCAAGCCTATGAGTGGTTGTTTTACTTTTTTACAGCGATTTCGTTGTTGGCGCTTTTATGTGGTACTTCTTCTCTATACCAATATACAAGAGCCAAGTTTTATTGGGAAATGGTAACCAGCACTCTGCTGGGCTTAATGTTGGCCTATTACGGTTATTTTTTCTGCGCGAGTGTACTGACATTATGGGGGTATGTTTCAGCGCAACAAGATTATTTCAATAAGGAAACAGAAAATGGGAATGAAAGAACTGATCACCAACAATGA	-	ATGGAGCGAGAAGTACGTGGCATCACACTGTTTTCAGTGTTATGGGAGATCATGATTTTTGGTGGCTTTATATCTGCCAATGAGCTTGCAATAAAGAACCTTGTTCAAGCCTATGAGTGGTTGTTTTACTTTTTTACAGCGATTTCGTTGTTGGCGCTTTTATGTGGTACTTCTTCTCTATACCAATATACAAGAGCCAAGTTTTATTGGGAAATGGTAACCAGCACTCTGCTGGGCTTAATGTTGGCCTATTACGGTTATTTTTTCTGCGCGAGTGTACTGACATTATGGGGGTATGTTTCAGCGCAACAAGATTATTTCAATAAGGAAACAGAAAATGGGAATGAAAGAACTGATCACCAACAATGA	Intragenic		BK038256	MBS5557251.1	-	Hypothetical protein	-	Unknown																						X
Indels P04_Prophage	376006-376557	ATGTCTTTATCCTTACCTATCACAAAAATTGTGATCCATTGCTCCGCTACTCGTAACGGCAAGCAACTCAGAACAGTTAATCAAACCGCCGCTCAACGTATTAATGACTGGCACTCACAACGCGGCTTTAAACGTGACCCAATTTTAGCCAAAAAATTCAATCCGCACCTGCCTAACATTGGCTATCACTTTGTAATTGACACCGATGGCACGGTTGAAACAGGCCGAATGGTTGGCGAAGTTGGTGCGCACGTGAAAGGTCATAATCAACACTCACTAGGCATTTGTCTTGTTGGTGGTATTACCACAACCGGCAAAAACCATGGTGAATATACCGAAAAACAATGGCTCGCCTTGCACAAATTATTGCAAAAACTAGAGAGCGAACACCCCAGCGCA…	ATGTCTTTATCCTTACCTATCACAAAAATTGTGATCCATTGCTCCGCTACTCGTAACGGCAAGCAACTCAGAACAGTTAATCAAACCGCCGCTCAACGTATTAATGACTGGCACTCACAACGCGGCTTTAAACGTGACCCAATTTTAGCCAAAAAATTCAATCCGCACCTGCCTAACATTGGCTATCACTTTGTAATTGACACCGATGGCACGGTTGAAACAGGCCGAATGGTTGGCGAAGTTGGTGCGCACGTGAAAGGTCATAATCAACACTCACTAGGCATTTGTCTTGTTGGTGGTATTACCACAACCGGCAAAAACCATGGTGAATATACCGAAAAACAATGGCTCGCCTTGCACAAATTATTGCAAAAACTAGAGAGCGAACACCCCAGCGCA…	ATGTCTTTATCCTTACCTATCACAAAAATTGTGATCCATTGCTCCGCTACTCGTAACGGCAAGCAACTCAGAACAGTTAATCAAACCGCCGCTCAACGTATTAATGACTGGCACTCACAACGCGGCTTTAAACGTGACCCAATTTTAGCCAAAAAATTCAATCCGCACCTGCCTAACATTGGCTATCACTTTGTAATTGACACCGATGGCACGGTTGAAACAGGCCGAATGGTTGGCGAAGTTGGTGCGCACGTGAAAGGTCATAATCAACACTCACTAGGCATTTGTCTTGTTGGTGGTATTACCACAACCGGCAAAAACCATGGTGAATATACCGAAAAACAATGGCTCGCCTTGCACAAATTATTGCAAAAACTAGAGAGCGAACACCCCAGCGCA…	ATGTCTTTATCCTTACCTATCACAAAAATTGTGATCCATTGCTCCGCTACTCGTAACGGCAAGCAACTCAGAACAGTTAATCAAACCGCCGCTCAACGTATTAATGACTGGCACTCACAACGCGGCTTTAAACGTGACCCAATTTTAGCCAAAAAATTCAATCCGCACCTGCCTAACATTGGCTATCACTTTGTAATTGACACCGATGGCACGGTTGAAACAGGCCGAATGGTTGGCGAAGTTGGTGCGCACGTGAAAGGTCATAATCAACACTCACTAGGCATTTGTCTTGTTGGTGGTATTACCACAACCGGCAAAAACCATGGTGAATATACCGAAAAACAATGGCTCGCCTTGCACAAATTATTGCAAAAACTAGAGAGCGAACACCCCAGCGCA…	-	ATGTCTTTATCCTTACCTATCACAAAAATTGTGATCCATTGCTCCGCTACTCGTAACGGCAAGCAACTCAGAACAGTTAATCAAACCGCCGCTCAACGTATTAATGACTGGCACTCACAACGCGGCTTTAAACGTGACCCAATTTTAGCCAAAAAATTCAATCCGCACCTGCCTAACATTGGCTATCACTTTGTAATTGACACCGATGGCACGGTTGAAACAGGCCGAATGGTTGGCGAAGTTGGTGCGCACGTGAAAGGTCATAATCAACACTCACTAGGCATTTGTCTTGTTGGTGGTATTACCACAACCGGCAAAAACCATGGTGAATATACCGAAAAACAATGGCTCGCCTTGCACAAATTATTGCAAAAACTAGAGAGCGAACACCCCAGCGCA…	Intragenic		BK039468	DAJ56597.1	-	Hypothetical protein	-	Unknown																						X
Indels P04_Prophage	376642-377328	ATGAGTCATATATTTTTTGAAAGTTCAAAATCATATAAACCAGATAGCTCAGAGATAAAACAAATAAAAACTAATGATTACGATGAACTTCAAAAATTGGCTACATCTTATAAGGGTGATAATTGGGCATTATGTCTTGCATGTTTGTTTAAGGCAAAACCATTTTTATATACGAAAGGTAGCGCTCCTCTTCTGCAACAAATGACCAGATTGCCAATTTTTCTTCAACAGGCCGGGCTATTTGAAGAATCTAAGTATGAACTTCAAGAACTATTTGATAATGTTGATAGCCATATTGAAAAGTGCGTCGAATCAATAGGAAAGAATGAAGAATTATACAAAAAATATCTTAAAGCATTGTACCTAAACCATCTGTTTGATAAGGCTAGATTGATTTAT…	ATGAGTCATATATTTTTTGAAAGTTCAAAATCATATAAACCAGATAGCTCAGAGATAAAACAAATAAAAACTAATGATTACGATGAACTTCAAAAATTGGCTACATCTTATAAGGGTGATAATTGGGCATTATGTCTTGCATGTTTGTTTAAGGCAAAACCATTTTTATATACGAAAGGTAGCGCTCCTCTTCTGCAACAAATGACCAGATTGCCAATTTTTCTTCAACAGGCCGGGCTATTTGAAGAATCTAAGTATGAACTTCAAGAACTATTTGATAATGTTGATAGCCATATTGAAAAGTGCGTCGAATCAATAGGAAAGAATGAAGAATTATACAAAAAATATCTTAAAGCATTGTACCTAAACCATCTGTTTGATAAGGCTAGATTGATTTAT…	ATGAGTCATATATTTTTTGAAAGTTCAAAATCATATAAACCAGATAGCTCAGAGATAAAACAAATAAAAACTAATGATTACGATGAACTTCAAAAATTGGCTACATCTTATAAGGGTGATAATTGGGCATTATGTCTTGCATGTTTGTTTAAGGCAAAACCATTTTTATATACGAAAGGTAGCGCTCCTCTTCTGCAACAAATGACCAGATTGCCAATTTTTCTTCAACAGGCCGGGCTATTTGAAGAATCTAAGTATGAACTTCAAGAACTATTTGATAATGTTGATAGCCATATTGAAAAGTGCGTCGAATCAATAGGAAAGAATGAAGAATTATACAAAAAATATCTTAAAGCATTGTACCTAAACCATCTGTTTGATAAGGCTAGATTGATTTAT…	ATGAGTCATATATTTTTTGAAAGTTCAAAATCATATAAACCAGATAGCTCAGAGATAAAACAAATAAAAACTAATGATTACGATGAACTTCAAAAATTGGCTACATCTTATAAGGGTGATAATTGGGCATTATGTCTTGCATGTTTGTTTAAGGCAAAACCATTTTTATATACGAAAGGTAGCGCTCCTCTTCTGCAACAAATGACCAGATTGCCAATTTTTCTTCAACAGGCCGGGCTATTTGAAGAATCTAAGTATGAACTTCAAGAACTATTTGATAATGTTGATAGCCATATTGAAAAGTGCGTCGAATCAATAGGAAAGAATGAAGAATTATACAAAAAATATCTTAAAGCATTGTACCTAAACCATCTGTTTGATAAGGCTAGATTGATTTAT…	-	ATGAGTCATATATTTTTTGAAAGTTCAAAATCATATAAACCAGATAGCTCAGAGATAAAACAAATAAAAACTAATGATTACGATGAACTTCAAAAATTGGCTACATCTTATAAGGGTGATAATTGGGCATTATGTCTTGCATGTTTGTTTAAGGCAAAACCATTTTTATATACGAAAGGTAGCGCTCCTCTTCTGCAACAAATGACCAGATTGCCAATTTTTCTTCAACAGGCCGGGCTATTTGAAGAATCTAAGTATGAACTTCAAGAACTATTTGATAATGTTGATAGCCATATTGAAAAGTGCGTCGAATCAATAGGAAAGAATGAAGAATTATACAAAAAATATCTTAAAGCATTGTACCTAAACCATCTGTTTGATAAGGCTAGATTGATTTAT…	Intragenic		BK023510	WP_204698965.1	-	Hypothetical protein	-	Unknown																						X
Indels P04_Prophage	377404-377784	ATGTTGAATGCAACCAATGAGCAAATTGAAACGTTTAATGAAAAAGCGCCTGAAATTTTGGCGGATTTAGCAAAGCATACAGAAGTAAAAATTAAAGAAAAAATTGCTGATATTGAGCCAAAACTCGCTCAACAAATCAGTATTGAAGTGGCAAATCATATCGCGCAATGCTGGGGCGGTGAGGTGATTTATATCCCGCGCAATCTCGTGTTATTACTAAACGAGCGTGACCGAAAGATTTATCAAGAATTTAACGGCACAAATCACCGTGAACTCGCACGAAAATACAACGTGTCAATGCAGTGGATTTATCAGATAGTGAAAAAAATCACAAAAGAAGAAATCGCAAGACGCCAGTTTGATATGTTTGGCAATGCGTAA	ATGTTGAATGCAACCAATGAGCAAATTGAAACGTTTAATGAAAAAGCGCCTGAAATTTTGGCGGATTTAGCAAAGCATACAGAAGTAAAAATTAAAGAAAAAATTGCTGATATTGAGCCAAAACTCGCTCAACAAATCAGTATTGAAGTGGCAAATCATATCGCGCAATGCTGGGGCGGTGAGGTGATTTATATCCCGCGCAATCTCGTGTTATTACTAAACGAGCGTGACCGAAAGATTTATCAAGAATTTAACGGCACAAATCACCGTGAACTCGCACGAAAATACAACGTGTCAATGCAGTGGATTTATCAGATAGTGAAAAAAATCACAAAAGAAGAAATCGCAAGACGCCAGTTTGATATGTTTGGCAATGCGTAA	ATGTTGAATGCAACCAATGAGCAAATTGAAACGTTTAATGAAAAAGCGCCTGAAATTTTGGCGGATTTAGCAAAGCATACAGAAGTAAAAATTAAAGAAAAAATTGCTGATATTGAGCCAAAACTCGCTCAACAAATCAGTATTGAAGTGGCAAATCATATCGCGCAATGCTGGGGCGGTGAGGTGATTTATATCCCGCGCAATCTCGTGTTATTACTAAACGAGCGTGACCGAAAGATTTATCAAGAATTTAACGGCACAAATCACCGTGAACTCGCACGAAAATACAACGTGTCAATGCAGTGGATTTATCAGATAGTGAAAAAAATCACAAAAGAAGAAATCGCAAGACGCCAGTTTGATATGTTTGGCAATGCGTAA	ATGTTGAATGCAACCAATGAGCAAATTGAAACGTTTAATGAAAAAGCGCCTGAAATTTTGGCGGATTTAGCAAAGCATACAGAAGTAAAAATTAAAGAAAAAATTGCTGATATTGAGCCAAAACTCGCTCAACAAATCAGTATTGAAGTGGCAAATCATATCGCGCAATGCTGGGGCGGTGAGGTGATTTATATCCCGCGCAATCTCGTGTTATTACTAAACGAGCGTGACCGAAAGATTTATCAAGAATTTAACGGCACAAATCACCGTGAACTCGCACGAAAATACAACGTGTCAATGCAGTGGATTTATCAGATAGTGAAAAAAATCACAAAAGAAGAAATCGCAAGACGCCAGTTTGATATGTTTGGCAATGCGTAA	-	ATGTTGAATGCAACCAATGAGCAAATTGAAACGTTTAATGAAAAAGCGCCTGAAATTTTGGCGGATTTAGCAAAGCATACAGAAGTAAAAATTAAAGAAAAAATTGCTGATATTGAGCCAAAACTCGCTCAACAAATCAGTATTGAAGTGGCAAATCATATCGCGCAATGCTGGGGCGGTGAGGTGATTTATATCCCGCGCAATCTCGTGTTATTACTAAACGAGCGTGACCGAAAGATTTATCAAGAATTTAACGGCACAAATCACCGTGAACTCGCACGAAAATACAACGTGTCAATGCAGTGGATTTATCAGATAGTGAAAAAAATCACAAAAGAAGAAATCGCAAGACGCCAGTTTGATATGTTTGGCAATGCGTAA	Intragenic		BK040952	DAY13465	-	Hypothetical protein	-	Unknown																						X
Indels P04_Prophage	377938-378480	ATGAAATTATGCCGCTGTCCCGTATGCCACTCCGATATCCATTTAGACCAACTTTTAGAAGATGAAGCGGGTCGAGAAATTTTAGTGCTGCTCACTGAGTTAAAATATGGCGTTGCGCGACCTTTAGTTTCATACATTGCGCTATTTCGCCCGGATAAATCAGCGCTAAGCAACTCAAGAGCGGTTAAGTTAATGCACGAGGTATTGGATTTATTCCCACCTTCTCAATTATTAGCCCACTGTTTGAGTGAAACAGTCAATTCAGTGCAGAAAAAACGCCGAGAAAGCCGAAATCTCGCGCCGCTTAACAATCACCGCTACTTAATGCAAGTGATGGAAACTAACCGACCACTCTTTTCCGGCACAGGGTCAGCTGCTGTAAATAACGCGGAACGACAA…	ATGAAATTATGCCGCTGTCCCGTATGCCACTCCGATATCCATTTAGACCAACTTTTAGAAGATGAAGCGGGTCGAGAAATTTTAGTGCTGCTCACTGAGTTAAAATATGGCGTTGCGCGACCTTTAGTTTCATACATTGCGCTATTTCGCCCGGATAAATCAGCGCTAAGCAACTCAAGAGCGGTTAAGTTAATGCACGAGGTATTGGATTTATTCCCACCTTCTCAATTATTAGCCCACTGTTTGAGTGAAACAGTCAATTCAGTGCAGAAAAAACGCCGAGAAAGCCGAAATCTCGCGCCGCTTAACAATCACCGCTACTTAATGCAAGTGATGGAAACTAACCGACCACTCTTTTCCGGCACAGGGTCAGCTGCTGTAAATAACGCGGAACGACAA…	ATGAAATTATGCCGCTGTCCCGTATGCCACTCCGATATCCATTTAGACCAACTTTTAGAAGATGAAGCGGGTCGAGAAATTTTAGTGCTGCTCACTGAGTTAAAATATGGCGTTGCGCGACCTTTAGTTTCATACATTGCGCTATTTCGCCCGGATAAATCAGCGCTAAGCAACTCAAGAGCGGTTAAGTTAATGCACGAGGTATTGGATTTATTCCCACCTTCTCAATTATTAGCCCACTGTTTGAGTGAAACAGTCAATTCAGTGCAGAAAAAACGCCGAGAAAGCCGAAATCTCGCGCCGCTTAACAATCACCGCTACTTAATGCAAGTGATGGAAACTAACCGACCACTCTTTTCCGGCACAGGGTCAGCTGCTGTAAATAACGCGGAACGACAA…	ATGAAATTATGCCGCTGTCCCGTATGCCACTCCGATATCCATTTAGACCAACTTTTAGAAGATGAAGCGGGTCGAGAAATTTTAGTGCTGCTCACTGAGTTAAAATATGGCGTTGCGCGACCTTTAGTTTCATACATTGCGCTATTTCGCCCGGATAAATCAGCGCTAAGCAACTCAAGAGCGGTTAAGTTAATGCACGAGGTATTGGATTTATTCCCACCTTCTCAATTATTAGCCCACTGTTTGAGTGAAACAGTCAATTCAGTGCAGAAAAAACGCCGAGAAAGCCGAAATCTCGCGCCGCTTAACAATCACCGCTACTTAATGCAAGTGATGGAAACTAACCGACCACTCTTTTCCGGCACAGGGTCAGCTGCTGTAAATAACGCGGAACGACAA…	-	ATGAAATTATGCCGCTGTCCCGTATGCCACTCCGATATCCATTTAGACCAACTTTTAGAAGATGAAGCGGGTCGAGAAATTTTAGTGCTGCTCACTGAGTTAAAATATGGCGTTGCGCGACCTTTAGTTTCATACATTGCGCTATTTCGCCCGGATAAATCAGCGCTAAGCAACTCAAGAGCGGTTAAGTTAATGCACGAGGTATTGGATTTATTCCCACCTTCTCAATTATTAGCCCACTGTTTGAGTGAAACAGTCAATTCAGTGCAGAAAAAACGCCGAGAAAGCCGAAATCTCGCGCCGCTTAACAATCACCGCTACTTAATGCAAGTGATGGAAACTAACCGACCACTCTTTTCCGGCACAGGGTCAGCTGCTGTAAATAACGCGGAACGACAA…	Intragenic		BK040952	DAJ56640.1	-	Hypothetical protein	-	Unknown																						X
Indels P04_Prophage	378477-378938	ATGCATAAAACTAAACCAAAGCTGATCCAGATAATTCATATTGCCAAGCAAAAACTGGCAATGGATGAATATAGCTATCGCGCCATGCTTGAGCGCGTTACCGGGAAAACATCATGCAAAGAAATGAGTGTGGCGGAGTTAATGAAAGTGGAAGCGGAGATGGAAGCCAAAGGATTTAAGAAAACCAGCCGCCGAAATCATTCGCCAAGCGGGAAAAGTGCGGTTGTAAAAAGCAACATTGCGTACAAAATTCGCGCCATTTGGATTGAAATGAGCAAGCAAGGGCTTGTGCGAGACGGCTCGGAAAACGCGCTCAATGCGTTTGTACGCGGCGTAGTAAACCCAATTTACGCTAAGCGCGGGGTAAACATTCAAGTGCTTAACGTGGGCGCTTTACGC…	ATGCATAAAACTAAACCAAAGCTGATCCAGATAATTCATATTGCCAAGCAAAAACTGGCAATGGATGAATATAGCTATCGCGCCATGCTTGAGCGCGTTACCGGGAAAACATCATGCAAAGAAATGAGTGTGGCGGAGTTAATGAAAGTGGAAGCGGAGATGGAAGCCAAAGGATTTAAGAAAACCAGCCGCCGAAATCATTCGCCAAGCGGGAAAAGTGCGGTTGTAAAAAGCAACATTGCGTACAAAATTCGCGCCATTTGGATTGAAATGAGCAAGCAAGGGCTTGTGCGAGACGGCTCGGAAAACGCGCTCAATGCGTTTGTACGCGGCGTAGTAAACCCAATTTACGCTAAGCGCGGGGTAAACATTCAAGTGCTTAACGTGGGCGCTTTACGC…	ATGCATAAAACTAAACCAAAGCTGATCCAGATAATTCATATTGCCAAGCAAAAACTGGCAATGGATGAATATAGCTATCGCGCCATGCTTGAGCGCGTTACCGGGAAAACATCATGCAAAGAAATGAGTGTGGCGGAGTTAATGAAAGTGGAAGCGGAGATGGAAGCCAAAGGATTTAAGAAAACCAGCCGCCGAAATCATTCGCCAAGCGGGAAAAGTGCGGTTGTAAAAAGCAACATTGCGTACAAAATTCGCGCCATTTGGATTGAAATGAGCAAGCAAGGGCTTGTGCGAGACGGCTCGGAAAACGCGCTCAATGCGTTTGTACGCGGCGTAGTAAACCCAATTTACGCTAAGCGCGGGGTAAACATTCAAGTGCTTAACGTGGGCGCTTTACGC…	ATGCATAAAACTAAACCAAAGCTGATCCAGATAATTCATATTGCCAAGCAAAAACTGGCAATGGATGAATATAGCTATCGCGCCATGCTTGAGCGCGTTACCGGGAAAACATCATGCAAAGAAATGAGTGTGGCGGAGTTAATGAAAGTGGAAGCGGAGATGGAAGCCAAAGGATTTAAGAAAACCAGCCGCCGAAATCATTCGCCAAGCGGGAAAAGTGCGGTTGTAAAAAGCAACATTGCGTACAAAATTCGCGCCATTTGGATTGAAATGAGCAAGCAAGGGCTTGTGCGAGACGGCTCGGAAAACGCGCTCAATGCGTTTGTACGCGGCGTAGTAAACCCAATTTACGCTAAGCGCGGGGTAAACATTCAAGTGCTTAACGTGGGCGCTTTACGC…	-	ATGCATAAAACTAAACCAAAGCTGATCCAGATAATTCATATTGCCAAGCAAAAACTGGCAATGGATGAATATAGCTATCGCGCCATGCTTGAGCGCGTTACCGGGAAAACATCATGCAAAGAAATGAGTGTGGCGGAGTTAATGAAAGTGGAAGCGGAGATGGAAGCCAAAGGATTTAAGAAAACCAGCCGCCGAAATCATTCGCCAAGCGGGAAAAGTGCGGTTGTAAAAAGCAACATTGCGTACAAAATTCGCGCCATTTGGATTGAAATGAGCAAGCAAGGGCTTGTGCGAGACGGCTCGGAAAACGCGCTCAATGCGTTTGTACGCGGCGTAGTAAACCCAATTTACGCTAAGCGCGGGGTAAACATTCAAGTGCTTAACGTGGGCGCTTTACGC…	Intragenic		BK038256	MBS5557257.1	-	Hypothetical protein	-	Unknown																						X
Indels P04_Prophage	379014-379475	ATGAAAGTGCTAGACGAACATATCCTTGAGTATATTTGGGACGAAACATTAGACCGTATTGCACAAGAAGCCTTAGTGACTTATATCGGTGGCAGTGTTGGAACGTATAGCGACGACCAAGCAGAGAAAAAGGCAGAAGACTTTGCAATATTGAGTGTAAGCCGACTTATTGCAGGATCTGGATTAAGCGAAAGTCAATTTAGACGGCGGGTTAAAAAGCTTATGGCACAAGGTGTTTTGTTGCAACGCATTGGACCAAATAGCTTTGTGATTAACTCGGATGTGGTTAAAGACGCAGCGGTACAAGCCGCACGATGTTGGCGTGCAATCGGTGTGCCGTATGGTATGGACGATAGCGGTAAAGCCTTTAAAACCTTACCTATTAACGCTCTGCCGAGA…	ATGAAAGTGCTAGACGAACATATCCTTGAGTATATTTGGGACGAAACATTAGACCGTATTGCACAAGAAGCCTTAGTGACTTATATCGGTGGCAGTGTTGGAACGTATAGCGACGACCAAGCAGAGAAAAAGGCAGAAGACTTTGCAATATTGAGTGTAAGCCGACTTATTGCAGGATCTGGATTAAGCGAAAGTCAATTTAGACGGCGGGTTAAAAAGCTTATGGCACAAGGTGTTTTGTTGCAACGCATTGGACCAAATAGCTTTGTGATTAACTCGGATGTGGTTAAAGACGCAGCGGTACAAGCCGCACGATGTTGGCGTGCAATCGGTGTGCCGTATGGTATGGACGATAGCGGTAAAGCCTTTAAAACCTTACCTATTAACGCTCTGCCGAGA…	ATGAAAGTGCTAGACGAACATATCCTTGAGTATATTTGGGACGAAACATTAGACCGTATTGCACAAGAAGCCTTAGTGACTTATATCGGTGGCAGTGTTGGAACGTATAGCGACGACCAAGCAGAGAAAAAGGCAGAAGACTTTGCAATATTGAGTGTAAGCCGACTTATTGCAGGATCTGGATTAAGCGAAAGTCAATTTAGACGGCGGGTTAAAAAGCTTATGGCACAAGGTGTTTTGTTGCAACGCATTGGACCAAATAGCTTTGTGATTAACTCGGATGTGGTTAAAGACGCAGCGGTACAAGCCGCACGATGTTGGCGTGCAATCGGTGTGCCGTATGGTATGGACGATAGCGGTAAAGCCTTTAAAACCTTACCTATTAACGCTCTGCCGAGA…	ATGAAAGTGCTAGACGAACATATCCTTGAGTATATTTGGGACGAAACATTAGACCGTATTGCACAAGAAGCCTTAGTGACTTATATCGGTGGCAGTGTTGGAACGTATAGCGACGACCAAGCAGAGAAAAAGGCAGAAGACTTTGCAATATTGAGTGTAAGCCGACTTATTGCAGGATCTGGATTAAGCGAAAGTCAATTTAGACGGCGGGTTAAAAAGCTTATGGCACAAGGTGTTTTGTTGCAACGCATTGGACCAAATAGCTTTGTGATTAACTCGGATGTGGTTAAAGACGCAGCGGTACAAGCCGCACGATGTTGGCGTGCAATCGGTGTGCCGTATGGTATGGACGATAGCGGTAAAGCCTTTAAAACCTTACCTATTAACGCTCTGCCGAGA…	-	ATGAAAGTGCTAGACGAACATATCCTTGAGTATATTTGGGACGAAACATTAGACCGTATTGCACAAGAAGCCTTAGTGACTTATATCGGTGGCAGTGTTGGAACGTATAGCGACGACCAAGCAGAGAAAAAGGCAGAAGACTTTGCAATATTGAGTGTAAGCCGACTTATTGCAGGATCTGGATTAAGCGAAAGTCAATTTAGACGGCGGGTTAAAAAGCTTATGGCACAAGGTGTTTTGTTGCAACGCATTGGACCAAATAGCTTTGTGATTAACTCGGATGTGGTTAAAGACGCAGCGGTACAAGCCGCACGATGTTGGCGTGCAATCGGTGTGCCGTATGGTATGGACGATAGCGGTAAAGCCTTTAAAACCTTACCTATTAACGCTCTGCCGAGA…	Intragenic		BK043601	DAJ59336.1	-	Hypothetical protein	-	Unknown																						X
Indels P04_Prophage	379472-379642	ATGACTGAGCAAGAAAAAATGCGCTTAGATGAGCAATTAGAACAAGCGGCAAAACAGCTCACACGCGCGCTTCGCGCGTTACGCATGGGGCAAAATCAACACGCAGCGGTTTATGTTGGCAACGTACAAAACTTACTGCCGGGTTTAAGAATGAGATTGGGGAAAGTATGA	ATGACTGAGCAAGAAAAAATGCGCTTAGATGAGCAATTAGAACAAGCGGCAAAACAGCTCACACGCGCGCTTCGCGCGTTACGCATGGGGCAAAATCAACACGCAGCGGTTTATGTTGGCAACGTACAAAACTTACTGCCGGGTTTAAGAATGAGATTGGGGAAAGTATGA	ATGACTGAGCAAGAAAAAATGCGCTTAGATGAGCAATTAGAACAAGCGGCAAAACAGCTCACACGCGCGCTTCGCGCGTTACGCATGGGGCAAAATCAACACGCAGCGGTTTATGTTGGCAACGTACAAAACTTACTGCCGGGTTTAAGAATGAGATTGGGGAAAGTATGA	ATGACTGAGCAAGAAAAAATGCGCTTAGATGAGCAATTAGAACAAGCGGCAAAACAGCTCACACGCGCGCTTCGCGCGTTACGCATGGGGCAAAATCAACACGCAGCGGTTTATGTTGGCAACGTACAAAACTTACTGCCGGGTTTAAGAATGAGATTGGGGAAAGTATGA	-	ATGACTGAGCAAGAAAAAATGCGCTTAGATGAGCAATTAGAACAAGCGGCAAAACAGCTCACACGCGCGCTTCGCGCGTTACGCATGGGGCAAAATCAACACGCAGCGGTTTATGTTGGCAACGTACAAAACTTACTGCCGGGTTTAAGAATGAGATTGGGGAAAGTATGA	Intragenic		BK030579	DAJ35044.1	-	Hypothetical protein	-	Unknown																						X
Indels P04_Prophage	379639-379803	ATGGCGAAATATGTAGCACGTTTTTACTGTTTAGTAGAAGCCGTTGTTGAAGCAGAAAGCAACGAACAAGTTTTAGACATGTGCGACCTAAATGTATGCGATGTAAATAAACTACCGCACACCATTACAGAAATCACTGACGTGGTTGAAGTGGAGGAAGTATGA	ATGGCGAAATATGTAGCACGTTTTTACTGTTTAGTAGAAGCCGTTGTTGAAGCAGAAAGCAACGAACAAGTTTTAGACATGTGCGACCTAAATGTATGCGATGTAAATAAACTACCGCACACCATTACAGAAATCACTGACGTGGTTGAAGTGGAGGAAGTATGA	ATGGCGAAATATGTAGCACGTTTTTACTGTTTAGTAGAAGCCGTTGTTGAAGCAGAAAGCAACGAACAAGTTTTAGACATGTGCGACCTAAATGTATGCGATGTAAATAAACTACCGCACACCATTACAGAAATCACTGACGTGGTTGAAGTGGAGGAAGTATGA	ATGGCGAAATATGTAGCACGTTTTTACTGTTTAGTAGAAGCCGTTGTTGAAGCAGAAAGCAACGAACAAGTTTTAGACATGTGCGACCTAAATGTATGCGATGTAAATAAACTACCGCACACCATTACAGAAATCACTGACGTGGTTGAAGTGGAGGAAGTATGA	-	ATGGCGAAATATGTAGCACGTTTTTACTGTTTAGTAGAAGCCGTTGTTGAAGCAGAAAGCAACGAACAAGTTTTAGACATGTGCGACCTAAATGTATGCGATGTAAATAAACTACCGCACACCATTACAGAAATCACTGACGTGGTTGAAGTGGAGGAAGTATGA	Intragenic		BK039468	DAX41139.1	-	Hypothetical protein	-	Unknown																						X
Indels P04_Prophage	379813-380007	ATGGAAAACATCCACAAATTTAACCGCTTCAAATATTACAGCGAAAAAGCGGCAAAAAGTGAACGCCAAGGCGACTTACAAGATGCCAAGGAACAATGGGCTATCGCAGAACTTAATGCGAGCGGCCAAAAAAATAAAGAATGGTGCAAACGCCGCGCCGCGTTTTGTGACCGAGTAATTAGAAAACCTTTCTAG	ATGGAAAACATCCACAAATTTAACCGCTTCAAATATTACAGCGAAAAAGCGGCAAAAAGTGAACGCCAAGGCGACTTACAAGATGCCAAGGAACAATGGGCTATCGCAGAACTTAATGCGAGCGGCCAAAAAAATAAAGAATGGTGCAAACGCCGCGCCGCGTTTTGTGACCGAGTAATTAGAAAACCTTTCTAG	ATGGAAAACATCCACAAATTTAACCGCTTCAAATATTACAGCGAAAAAGCGGCAAAAAGTGAACGCCAAGGCGACTTACAAGATGCCAAGGAACAATGGGCTATCGCAGAACTTAATGCGAGCGGCCAAAAAAATAAAGAATGGTGCAAACGCCGCGCCGCGTTTTGTGACCGAGTAATTAGAAAACCTTTCTAG	ATGGAAAACATCCACAAATTTAACCGCTTCAAATATTACAGCGAAAAAGCGGCAAAAAGTGAACGCCAAGGCGACTTACAAGATGCCAAGGAACAATGGGCTATCGCAGAACTTAATGCGAGCGGCCAAAAAAATAAAGAATGGTGCAAACGCCGCGCCGCGTTTTGTGACCGAGTAATTAGAAAACCTTTCTAG	-	ATGGAAAACATCCACAAATTTAACCGCTTCAAATATTACAGCGAAAAAGCGGCAAAAAGTGAACGCCAAGGCGACTTACAAGATGCCAAGGAACAATGGGCTATCGCAGAACTTAATGCGAGCGGCCAAAAAAATAAAGAATGGTGCAAACGCCGCGCCGCGTTTTGTGACCGAGTAATTAGAAAACCTTTCTAG	Intragenic		BK038256	MBF1242049.1	-	Hypothetical protein	-	Unknown																						X
Indels P04_Prophage	380175-380696	ATGGCAAAAAAACCAACCCGAATTAAAACCGACACCTTTGCAGTGCGTTATCAAACGCGCGATGAAGTGGAAGTGGCAATTAAAGAGATCGGCGATTTAAACCGCGAATTAGAACGCCTAGCGATTGAACAAAACGACCGCTTGGCCGCCATCACCGAAGAATACGCGCCATTGATGAACGCAATCAAAGAAAAGCTCGCGCCAAAACAAGATGCAGTGCAAGCCTGGTGTGAAAGCCGCCGCGATGAATTGACATTAAACGGCAAAACAAAAACAGGCACTTTCAACACCGGTGAAGTGCAATGGCGACAACGCCCACCGTCAGTCGGTATTCGCGGCACAGAGAGCGTGATTGAAAGTTTGCACACGTTAGGCCTGGTTCGTTTTATTCGCACCAAG…	ATGGCAAAAAAACCAACCCGAATTAAAACCGACACCTTTGCAGTGCGTTATCAAACGCGCGATGAAGTGGAAGTGGCAATTAAAGAGATCGGCGATTTAAACCGCGAATTAGAACGCCTAGCGATTGAACAAAACGACCGCTTGGCCGCCATCACCGAAGAATACGCGCCATTGATGAACGCAATCAAAGAAAAGCTCGCGCCAAAACAAGATGCAGTGCAAGCCTGGTGTGAAAGCCGCCGCGATGAATTGACATTAAACGGCAAAACAAAAACAGGCACTTTCAACACCGGTGAAGTGCAATGGCGACAACGCCCACCGTCAGTCGGTATTCGCGGCACAGAGAGCGTGATTGAAAGTTTGCACACGTTAGGCCTGGTTCGTTTTATTCGCACCAAG…	ATGGCAAAAAAACCAACCCGAATTAAAACCGACACCTTTGCAGTGCGTTATCAAACGCGCGATGAAGTGGAAGTGGCAATTAAAGAGATCGGCGATTTAAACCGCGAATTAGAACGCCTAGCGATTGAACAAAACGACCGCTTGGCCGCCATCACCGAAGAATACGCGCCATTGATGAACGCAATCAAAGAAAAGCTCGCGCCAAAACAAGATGCAGTGCAAGCCTGGTGTGAAAGCCGCCGCGATGAATTGACATTAAACGGCAAAACAAAAACAGGCACTTTCAACACCGGTGAAGTGCAATGGCGACAACGCCCACCGTCAGTCGGTATTCGCGGCACAGAGAGCGTGATTGAAAGTTTGCACACGTTAGGCCTGGTTCGTTTTATTCGCACCAAG…	ATGGCAAAAAAACCAACCCGAATTAAAACCGACACCTTTGCAGTGCGTTATCAAACGCGCGATGAAGTGGAAGTGGCAATTAAAGAGATCGGCGATTTAAACCGCGAATTAGAACGCCTAGCGATTGAACAAAACGACCGCTTGGCCGCCATCACCGAAGAATACGCGCCATTGATGAACGCAATCAAAGAAAAGCTCGCGCCAAAACAAGATGCAGTGCAAGCCTGGTGTGAAAGCCGCCGCGATGAATTGACATTAAACGGCAAAACAAAAACAGGCACTTTCAACACCGGTGAAGTGCAATGGCGACAACGCCCACCGTCAGTCGGTATTCGCGGCACAGAGAGCGTGATTGAAAGTTTGCACACGTTAGGCCTGGTTCGTTTTATTCGCACCAAG…	-	ATGGCAAAAAAACCAACCCGAATTAAAACCGACACCTTTGCAGTGCGTTATCAAACGCGCGATGAAGTGGAAGTGGCAATTAAAGAGATCGGCGATTTAAACCGCGAATTAGAACGCCTAGCGATTGAACAAAACGACCGCTTGGCCGCCATCACCGAAGAATACGCGCCATTGATGAACGCAATCAAAGAAAAGCTCGCGCCAAAACAAGATGCAGTGCAAGCCTGGTGTGAAAGCCGCCGCGATGAATTGACATTAAACGGCAAAACAAAAACAGGCACTTTCAACACCGGTGAAGTGCAATGGCGACAACGCCCACCGTCAGTCGGTATTCGCGGCACAGAGAGCGTGATTGAAAGTTTGCACACGTTAGGCCTGGTTCGTTTTATTCGCACCAAG…	Intragenic		BK043556	WP_049370724.1	-	Hypothetical protein	-	Unknown																						X
Indels P04_Prophage	380713-381039	ATGACAAGCATTACAAAAAACAACACCTTGCGCGAGCAAACTAAACCACATCCAGTGTTTGGTGGCTGCAACAAAATCGCCCTAGGTTACTTATCACAAACGCAAAAATGCGTGTTTGAGTTAAACAAAATGGGTTTGCATGTATTAAACATTGAGTTTGACAAAGTCAAACCGCGCGTGCGCATTGAACCAAACGCATTAACGAAGAAATTTGAAAAAACAGGCCAGGCGCTTGCGTATATCCAAGGCAACGACGGCGTGCATTTTGCCGAATATCAAATGATGGTCGAAGGCATCAAGGTAATTTGGCGCAGTTATTTACACTAA	ATGACAAGCATTACAAAAAACAACACCTTGCGCGAGCAAACTAAACCACATCCAGTGTTTGGTGGCTGCAACAAAATCGCCCTAGGTTACTTATCACAAACGCAAAAATGCGTGTTTGAGTTAAACAAAATGGGTTTGCATGTATTAAACATTGAGTTTGACAAAGTCAAACCGCGCGTGCGCATTGAACCAAACGCATTAACGAAGAAATTTGAAAAAACAGGCCAGGCGCTTGCGTATATCCAAGGCAACGACGGCGTGCATTTTGCCGAATATCAAATGATGGTCGAAGGCATCAAGGTAATTTGGCGCAGTTATTTACACTAA	ATGACAAGCATTACAAAAAACAACACCTTGCGCGAGCAAACTAAACCACATCCAGTGTTTGGTGGCTGCAACAAAATCGCCCTAGGTTACTTATCACAAACGCAAAAATGCGTGTTTGAGTTAAACAAAATGGGTTTGCATGTATTAAACATTGAGTTTGACAAAGTCAAACCGCGCGTGCGCATTGAACCAAACGCATTAACGAAGAAATTTGAAAAAACAGGCCAGGCGCTTGCGTATATCCAAGGCAACGACGGCGTGCATTTTGCCGAATATCAAATGATGGTCGAAGGCATCAAGGTAATTTGGCGCAGTTATTTACACTAA	ATGACAAGCATTACAAAAAACAACACCTTGCGCGAGCAAACTAAACCACATCCAGTGTTTGGTGGCTGCAACAAAATCGCCCTAGGTTACTTATCACAAACGCAAAAATGCGTGTTTGAGTTAAACAAAATGGGTTTGCATGTATTAAACATTGAGTTTGACAAAGTCAAACCGCGCGTGCGCATTGAACCAAACGCATTAACGAAGAAATTTGAAAAAACAGGCCAGGCGCTTGCGTATATCCAAGGCAACGACGGCGTGCATTTTGCCGAATATCAAATGATGGTCGAAGGCATCAAGGTAATTTGGCGCAGTTATTTACACTAA	-	ATGACAAGCATTACAAAAAACAACACCTTGCGCGAGCAAACTAAACCACATCCAGTGTTTGGTGGCTGCAACAAAATCGCCCTAGGTTACTTATCACAAACGCAAAAATGCGTGTTTGAGTTAAACAAAATGGGTTTGCATGTATTAAACATTGAGTTTGACAAAGTCAAACCGCGCGTGCGCATTGAACCAAACGCATTAACGAAGAAATTTGAAAAAACAGGCCAGGCGCTTGCGTATATCCAAGGCAACGACGGCGTGCATTTTGCCGAATATCAAATGATGGTCGAAGGCATCAAGGTAATTTGGCGCAGTTATTTACACTAA	Intragenic		CP077723	WP_111327794.1	-	Hypothetical protein	-	Unknown																						X
Indels P04_Prophage	381039-381956	ATGACTTTAATTGAACAAATCAAGCAACTTTTAGACAACCAAGTCCACACGCAGCGCGAAATCGCCGCGCAAGCTGGGATTTCAGCCGGGGCTTTAAGTGCATATTTAAAAGGCACTTACACCGGGAACGTTGAAAACGTAGAAGTCGCATTAAAAAACTGGCTTTCAACCCGCGAGAAAAAAGAAAAAGTGTTTGTAGAAGCACCGCACTTTATCGAAATTCCGACCGCCAAGAAAGTTTTTTCAGCGTTAGATATGGCCAAGATTTTGCCAACCATGGTGACCGTTTACGGCGCGAGCGGTGTAGGTAAAACAAAAGCATGCCAAGAATACAAAAAAACCAACCAAAACGTGTGGATGATTACCGCAAGCCCAGCACGCGCAACATTAAGCAGTATT…	ATGACTTTAATTGAACAAATCAAGCAACTTTTAGACAACCAAGTCCACACGCAGCGCGAAATCGCCGCGCAAGCTGGGATTTCAGCCGGGGCTTTAAGTGCATATTTAAAAGGCACTTACACCGGGAACGTTGAAAACGTAGAAGTCGCATTAAAAAACTGGCTTTCAACCCGCGAGAAAAAAGAAAAAGTGTTTGTAGAAGCACCGCACTTTATCGAAATTCCGACCGCCAAGAAAGTTTTTTCAGCGTTAGATATGGCCAAGATTTTGCCAACCATGGTGACCGTTTACGGCGCGAGCGGTGTAGGTAAAACAAAAGCATGCCAAGAATACAAAAAAACCAACCAAAACGTGTGGATGATTACCGCAAGCCCAGCACGCGCAACATTAAGCAGTATT…	ATGACTTTAATTGAACAAATCAAGCAACTTTTAGACAACCAAGTCCACACGCAGCGCGAAATCGCCGCGCAAGCTGGGATTTCAGCCGGGGCTTTAAGTGCATATTTAAAAGGCACTTACACCGGGAACGTTGAAAACGTAGAAGTCGCATTAAAAAACTGGCTTTCAACCCGCGAGAAAAAAGAAAAAGTGTTTGTAGAAGCACCGCACTTTATCGAAATTCCGACCGCCAAGAAAGTTTTTTCAGCGTTAGATATGGCCAAGATTTTGCCAACCATGGTGACCGTTTACGGCGCGAGCGGTGTAGGTAAAACAAAAGCATGCCAAGAATACAAAAAAACCAACCAAAACGTGTGGATGATTACCGCAAGCCCAGCACGCGCAACATTAAGCAGTATT…	ATGACTTTAATTGAACAAATCAAGCAACTTTTAGACAACCAAGTCCACACGCAGCGCGAAATCGCCGCGCAAGCTGGGATTTCAGCCGGGGCTTTAAGTGCATATTTAAAAGGCACTTACACCGGGAACGTTGAAAACGTAGAAGTCGCATTAAAAAACTGGCTTTCAACCCGCGAGAAAAAAGAAAAAGTGTTTGTAGAAGCACCGCACTTTATCGAAATTCCGACCGCCAAGAAAGTTTTTTCAGCGTTAGATATGGCCAAGATTTTGCCAACCATGGTGACCGTTTACGGCGCGAGCGGTGTAGGTAAAACAAAAGCATGCCAAGAATACAAAAAAACCAACCAAAACGTGTGGATGATTACCGCAAGCCCAGCACGCGCAACATTAAGCAGTATT…	-	ATGACTTTAATTGAACAAATCAAGCAACTTTTAGACAACCAAGTCCACACGCAGCGCGAAATCGCCGCGCAAGCTGGGATTTCAGCCGGGGCTTTAAGTGCATATTTAAAAGGCACTTACACCGGGAACGTTGAAAACGTAGAAGTCGCATTAAAAAACTGGCTTTCAACCCGCGAGAAAAAAGAAAAAGTGTTTGTAGAAGCACCGCACTTTATCGAAATTCCGACCGCCAAGAAAGTTTTTTCAGCGTTAGATATGGCCAAGATTTTGCCAACCATGGTGACCGTTTACGGCGCGAGCGGTGTAGGTAAAACAAAAGCATGCCAAGAATACAAAAAAACCAACCAAAACGTGTGGATGATTACCGCAAGCCCAGCACGCGCAACATTAAGCAGTATT…	Intragenic		BK038256	MBS7203786.1	-	Hypothetical protein	-	Unknown																						X
Indels P04_Prophage	381980-383941	ATGAAAGAATGGTTTAACTCTAAAGAGCTTGCAGGTGTTGGCGGGTTACCAAACAGTCCAAGCAATGTTACTCGAAAAGCTAAAAGCCTATCTTGGGAATTTAGAAAGGTGGAAGGAGTGAAAGGGGTAAGTTATGAATTCTCTTTTAATTCATTACCGAAAGAAGTCCAAGCCGAACTCTTATTAAAACAAAGCCAAGCGGTGGAAATTCCGAAAGCTAAAAAAGAACTCAACTACCTACCGGAAGTTATTTGGAAGCCTTATGAAAAAGCGACCGATAAACAAAAGGAAGAAGCAAAAGCGAAACTCGCCCCACTGCACAAGCTAGACGATTTAGTGAGAAACAACGTGGCATTAATGATGGCGCTTGATGCGGTTTCTACTGAGTATGAAATCGCG…	ATGAAAGAATGGTTTAACTCTAAAGAGCTTGCAGGTGTTGGCGGGTTACCAAACAGTCCAAGCAATGTTACTCGAAAAGCTAAAAGCCTATCTTGGGAATTTAGAAAGGTGGAAGGAGTGAAAGGGGTAAGTTATGAATTCTCTTTTAATTCATTACCGAAAGAAGTCCAAGCCGAACTCTTATTAAAACAAAGCCAAGCGGTGGAAATTCCGAAAGCTAAAAAAGAACTCAACTACCTACCGGAAGTTATTTGGAAGCCTTATGAAAAAGCGACCGATAAACAAAAGGAAGAAGCAAAAGCGAAACTCGCCCCACTGCACAAGCTAGACGATTTAGTGAGAAACAACGTGGCATTAATGATGGCGCTTGATGCGGTTTCTACTGAGTATGAAATCGCG…	ATGAAAGAATGGTTTAACTCTAAAGAGCTTGCAGGTGTTGGCGGGTTACCAAACAGTCCAAGCAATGTTACTCGAAAAGCTAAAAGCCTATCTTGGGAATTTAGAAAGGTGGAAGGAGTGAAAGGGGTAAGTTATGAATTCTCTTTTAATTCATTACCGAAAGAAGTCCAAGCCGAACTCTTATTAAAACAAAGCCAAGCGGTGGAAATTCCGAAAGCTAAAAAAGAACTCAACTACCTACCGGAAGTTATTTGGAAGCCTTATGAAAAAGCGACCGATAAACAAAAGGAAGAAGCAAAAGCGAAACTCGCCCCACTGCACAAGCTAGACGATTTAGTGAGAAACAACGTGGCATTAATGATGGCGCTTGATGCGGTTTCTACTGAGTATGAAATCGCG…	ATGAAAGAATGGTTTAACTCTAAAGAGCTTGCAGGTGTTGGCGGGTTACCAAACAGTCCAAGCAATGTTACTCGAAAAGCTAAAAGCCTATCTTGGGAATTTAGAAAGGTGGAAGGAGTGAAAGGGGTAAGTTATGAATTCTCTTTTAATTCATTACCGAAAGAAGTCCAAGCCGAACTCTTATTAAAACAAAGCCAAGCGGTGGAAATTCCGAAAGCTAAAAAAGAACTCAACTACCTACCGGAAGTTATTTGGAAGCCTTATGAAAAAGCGACCGATAAACAAAAGGAAGAAGCAAAAGCGAAACTCGCCCCACTGCACAAGCTAGACGATTTAGTGAGAAACAACGTGGCATTAATGATGGCGCTTGATGCGGTTTCTACTGAGTATGAAATCGCG…	-	ATGAAAGAATGGTTTAACTCTAAAGAGCTTGCAGGTGTTGGCGGGTTACCAAACAGTCCAAGCAATGTTACTCGAAAAGCTAAAAGCCTATCTTGGGAATTTAGAAAGGTGGAAGGAGTGAAAGGGGTAAGTTATGAATTCTCTTTTAATTCATTACCGAAAGAAGTCCAAGCCGAACTCTTATTAAAACAAAGCCAAGCGGTGGAAATTCCGAAAGCTAAAAAAGAACTCAACTACCTACCGGAAGTTATTTGGAAGCCTTATGAAAAAGCGACCGATAAACAAAAGGAAGAAGCAAAAGCGAAACTCGCCCCACTGCACAAGCTAGACGATTTAGTGAGAAACAACGTGGCATTAATGATGGCGCTTGATGCGGTTTCTACTGAGTATGAAATCGCG…	Intragenic		BK024341	DAH87638.1	-	Hypothetical protein	-	Unknown																						X
Indels P04_Prophage	383956-384177	ATGGCAGGAAAAAAAAGAATTATTGACATGCATCGCGCAGATATTCGAGCGGAGTTAGAGAAAAAAGGAACTTCATTAGCTCAGCTTGGAATTGAGAACGGGTTATCAAGAACAACGGTTCGTAATGCCTTGGATAAACCATATCCAAAAGGAGAATGGATAATTGCAAATGCATTAGGGCTTAAACCTTCAGATATTTGGCCTAGCCGCTATCGCGAGTAA	ATGGCAGGAAAAAAAAGAATTATTGACATGCATCGCGCAGATATTCGAGCGGAGTTAGAGAAAAAAGGAACTTCATTAGCTCAGCTTGGAATTGAGAACGGGTTATCAAGAACAACGGTTCGTAATGCCTTGGATAAACCATATCCAAAAGGAGAATGGATAATTGCAAATGCATTAGGGCTTAAACCTTCAGATATTTGGCCTAGCCGCTATCGCGAGTAA	ATGGCAGGAAAAAAAAGAATTATTGACATGCATCGCGCAGATATTCGAGCGGAGTTAGAGAAAAAAGGAACTTCATTAGCTCAGCTTGGAATTGAGAACGGGTTATCAAGAACAACGGTTCGTAATGCCTTGGATAAACCATATCCAAAAGGAGAATGGATAATTGCAAATGCATTAGGGCTTAAACCTTCAGATATTTGGCCTAGCCGCTATCGCGAGTAA	ATGGCAGGAAAAAAAAGAATTATTGACATGCATCGCGCAGATATTCGAGCGGAGTTAGAGAAAAAAGGAACTTCATTAGCTCAGCTTGGAATTGAGAACGGGTTATCAAGAACAACGGTTCGTAATGCCTTGGATAAACCATATCCAAAAGGAGAATGGATAATTGCAAATGCATTAGGGCTTAAACCTTCAGATATTTGGCCTAGCCGCTATCGCGAGTAA	-	ATGGCAGGAAAAAAAAGAATTATTGACATGCATCGCGCAGATATTCGAGCGGAGTTAGAGAAAAAAGGAACTTCATTAGCTCAGCTTGGAATTGAGAACGGGTTATCAAGAACAACGGTTCGTAATGCCTTGGATAAACCATATCCAAAAGGAGAATGGATAATTGCAAATGCATTAGGGCTTAAACCTTCAGATATTTGGCCTAGCCGCTATCGCGAGTAA	Intragenic		BK040952	DAK37848.1	-	Hypothetical protein	-	Unknown																						X
Indels P04_Prophage	384396-385100	ATGGCAGGAAAAAAAAGAATTATTGACATGCATCGCGCAGATATTCGAGCGGAGTTAGAGAAAAAAGGAACTTCATTAGCTCAGCTTGGAATTGAGAACGGGTTATCAAGAACAACGGTTCGTAATGCCTTGGATAAACCATATCCAAAAGGAGAATGGATAATTGCAAATGCATTAGGGCTTAAACCTTCAGATATTTGGCCTAGCCGCTATCGCGAGTAA	ATGGCAGGAAAAAAAAGAATTATTGACATGCATCGCGCAGATATTCGAGCGGAGTTAGAGAAAAAAGGAACTTCATTAGCTCAGCTTGGAATTGAGAACGGGTTATCAAGAACAACGGTTCGTAATGCCTTGGATAAACCATATCCAAAAGGAGAATGGATAATTGCAAATGCATTAGGGCTTAAACCTTCAGATATTTGGCCTAGCCGCTATCGCGAGTAA	ATGGCAGGAAAAAAAAGAATTATTGACATGCATCGCGCAGATATTCGAGCGGAGTTAGAGAAAAAAGGAACTTCATTAGCTCAGCTTGGAATTGAGAACGGGTTATCAAGAACAACGGTTCGTAATGCCTTGGATAAACCATATCCAAAAGGAGAATGGATAATTGCAAATGCATTAGGGCTTAAACCTTCAGATATTTGGCCTAGCCGCTATCGCGAGTAA	ATGGCAGGAAAAAAAAGAATTATTGACATGCATCGCGCAGATATTCGAGCGGAGTTAGAGAAAAAAGGAACTTCATTAGCTCAGCTTGGAATTGAGAACGGGTTATCAAGAACAACGGTTCGTAATGCCTTGGATAAACCATATCCAAAAGGAGAATGGATAATTGCAAATGCATTAGGGCTTAAACCTTCAGATATTTGGCCTAGCCGCTATCGCGAGTAA	-	ATGGCAGGAAAAAAAAGAATTATTGACATGCATCGCGCAGATATTCGAGCGGAGTTAGAGAAAAAAGGAACTTCATTAGCTCAGCTTGGAATTGAGAACGGGTTATCAAGAACAACGGTTCGTAATGCCTTGGATAAACCATATCCAAAAGGAGAATGGATAATTGCAAATGCATTAGGGCTTAAACCTTCAGATATTTGGCCTAGCCGCTATCGCGAGTAA	Intragenic		BK040952	DAK37848.1	-	Hypothetical protein	-	Unknown																						X
Indels P04_Prophage	385408-386175	ATGCCTGTACTCGCCTTTGATTTACGAAAAGGCGTAAAAGAGGCGGAATATGTCATTGATAGCCGCACGGGCAAGCCTTCAACAAAGGCCTATTTACGCCTTTCTCCTTATAACAAACAGAATGTTGAAATCATTAAATCCATTTATAACGATTTGTCATTCTATGCCAAATTTAATGGCATTTTATTCCACGATGACGCGTTCCTAACCGATTTTGAGGGCGCAGAAGATGATCATGCTGAAGGTATGGTTAGCCCACAAGCAAAACAAAAAACACAAGATTTAATCCAATTAACTCATCAACTCACCGATGCGTTAAAACCTTATTTCTTGCGTGGTTCATATTCTCTTAAAACGGCTCGTAATCTTTATGCATCAGTGATCACAAATCCAAATGCA…	ATGCCTGTACTCGCCTTTGATTTACGAAAAGGCGTAAAAGAGGCGGAATATGTCATTGATAGCCGCACGGGCAAGCCTTCAACAAAGGCCTATTTACGCCTTTCTCCTTATAACAAACAGAATGTTGAAATCATTAAATCCATTTATAACGATTTGTCATTCTATGCCAAATTTAATGGCATTTTATTCCACGATGACGCGTTCCTAACCGATTTTGAGGGCGCAGAAGATGATCATGCTGAAGGTATGGTTAGCCCACAAGCAAAACAAAAAACACAAGATTTAATCCAATTAACTCATCAACTCACCGATGCGTTAAAACCTTATTTCTTGCGTGGTTCATATTCTCTTAAAACGGCTCGTAATCTTTATGCATCAGTGATCACAAATCCAAATGCA…	ATGCCTGTACTCGCCTTTGATTTACGAAAAGGCGTAAAAGAGGCGGAATATGTCATTGATAGCCGCACGGGCAAGCCTTCAACAAAGGCCTATTTACGCCTTTCTCCTTATAACAAACAGAATGTTGAAATCATTAAATCCATTTATAACGATTTGTCATTCTATGCCAAATTTAATGGCATTTTATTCCACGATGACGCGTTCCTAACCGATTTTGAGGGCGCAGAAGATGATCATGCTGAAGGTATGGTTAGCCCACAAGCAAAACAAAAAACACAAGATTTAATCCAATTAACTCATCAACTCACCGATGCGTTAAAACCTTATTTCTTGCGTGGTTCATATTCTCTTAAAACGGCTCGTAATCTTTATGCATCAGTGATCACAAATCCAAATGCA…	ATGCCTGTACTCGCCTTTGATTTACGAAAAGGCGTAAAAGAGGCGGAATATGTCATTGATAGCCGCACGGGCAAGCCTTCAACAAAGGCCTATTTACGCCTTTCTCCTTATAACAAACAGAATGTTGAAATCATTAAATCCATTTATAACGATTTGTCATTCTATGCCAAATTTAATGGCATTTTATTCCACGATGACGCGTTCCTAACCGATTTTGAGGGCGCAGAAGATGATCATGCTGAAGGTATGGTTAGCCCACAAGCAAAACAAAAAACACAAGATTTAATCCAATTAACTCATCAACTCACCGATGCGTTAAAACCTTATTTCTTGCGTGGTTCATATTCTCTTAAAACGGCTCGTAATCTTTATGCATCAGTGATCACAAATCCAAATGCA…	-	ATGCCTGTACTCGCCTTTGATTTACGAAAAGGCGTAAAAGAGGCGGAATATGTCATTGATAGCCGCACGGGCAAGCCTTCAACAAAGGCCTATTTACGCCTTTCTCCTTATAACAAACAGAATGTTGAAATCATTAAATCCATTTATAACGATTTGTCATTCTATGCCAAATTTAATGGCATTTTATTCCACGATGACGCGTTCCTAACCGATTTTGAGGGCGCAGAAGATGATCATGCTGAAGGTATGGTTAGCCCACAAGCAAAACAAAAAACACAAGATTTAATCCAATTAACTCATCAACTCACCGATGCGTTAAAACCTTATTTCTTGCGTGGTTCATATTCTCTTAAAACGGCTCGTAATCTTTATGCATCAGTGATCACAAATCCAAATGCA…	Intragenic		INP91_00485	-	P75906	PgaB	-	M: Cell wall/membrane/envelope biogenesis G: Carbohydrate transport and metabolism N: Cell motility						X						X	X
Indels P04_Prophage	386185-387426	ATGAACCAACAATTCTTAGAAGCAGTGAGTATCTTCGTATTCATGTATCCTGCCGGGATGGCAATATATTGGGTAACGGCAAGTCTGTGTTATTACCTGTTTATGGAAGGAAAACTCGGGCAACCGACTTTCCAACAAATGCCCAAAGAACGCGTTCCTATGGTCAGCATTATGGTGCCTTGCTACAACGAAGGGGACAATCTAGATGAAGCTATTCCTTACTTGCTCCAACTCAGATACCCAAACTATGAATTGATCTTTATCAATGATGGCAGTAAAGATAACACAGGTGAAATTATTGAACGTTGGGCAAAAGCTGACGAACGCATCGTGGCGCTTCACCAAGAAAACCAAGGTAAAGCCAGCGCATTAAATCATGGCTTGTTAGTTGCTAAAGGT…	ATGAACCAACAATTCTTAGAAGCAGTGAGTATCTTCGTATTCATGTATCCTGCCGGGATGGCAATATATTGGGTAACGGCAAGTCTGTGTTATTACCTGTTTATGGAAGGAAAACTCGGGCAACCGACTTTCCAACAAATGCCCAAAGAACGCGTTCCTATGGTCAGCATTATGGTGCCTTGCTACAACGAAGGGGACAATCTAGATGAAGCTATTCCTTACTTGCTCCAACTCAGATACCCAAACTATGAATTGATCTTTATCAATGATGGCAGTAAAGATAACACAGGTGAAATTATTGAACGTTGGGCAAAAGCTGACGAACGCATCGTGGCGCTTCACCAAGAAAACCAAGGTAAAGCCAGCGCATTAAATCATGGCTTGTTAGTTGCTAAAGGT…	ATGAACCAACAATTCTTAGAAGCAGTGAGTATCTTCGTATTCATGTATCCTGCCGGGATGGCAATATATTGGGTAACGGCAAGTCTGTGTTATTACCTGTTTATGGAAGGAAAACTCGGGCAACCGACTTTCCAACAAATGCCCAAAGAACGCGTTCCTATGGTCAGCATTATGGTGCCTTGCTACAACGAAGGGGACAATCTAGATGAAGCTATTCCTTACTTGCTCCAACTCAGATACCCAAACTATGAATTGATCTTTATCAATGATGGCAGTAAAGATAACACAGGTGAAATTATTGAACGTTGGGCAAAAGCTGACGAACGCATCGTGGCGCTTCACCAAGAAAACCAAGGTAAAGCCAGCGCATTAAATCATGGCTTGTTAGTTGCTAAAGGT…	ATGAACCAACAATTCTTAGAAGCAGTGAGTATCTTCGTATTCATGTATCCTGCCGGGATGGCAATATATTGGGTAACGGCAAGTCTGTGTTATTACCTGTTTATGGAAGGAAAACTCGGGCAACCGACTTTCCAACAAATGCCCAAAGAACGCGTTCCTATGGTCAGCATTATGGTGCCTTGCTACAACGAAGGGGACAATCTAGATGAAGCTATTCCTTACTTGCTCCAACTCAGATACCCAAACTATGAATTGATCTTTATCAATGATGGCAGTAAAGATAACACAGGTGAAATTATTGAACGTTGGGCAAAAGCTGACGAACGCATCGTGGCGCTTCACCAAGAAAACCAAGGTAAAGCCAGCGCATTAAATCATGGCTTGTTAGTTGCTAAAGGT…	-	ATGAACCAACAATTCTTAGAAGCAGTGAGTATCTTCGTATTCATGTATCCTGCCGGGATGGCAATATATTGGGTAACGGCAAGTCTGTGTTATTACCTGTTTATGGAAGGAAAACTCGGGCAACCGACTTTCCAACAAATGCCCAAAGAACGCGTTCCTATGGTCAGCATTATGGTGCCTTGCTACAACGAAGGGGACAATCTAGATGAAGCTATTCCTTACTTGCTCCAACTCAGATACCCAAACTATGAATTGATCTTTATCAATGATGGCAGTAAAGATAACACAGGTGAAATTATTGAACGTTGGGCAAAAGCTGACGAACGCATCGTGGCGCTTCACCAAGAAAACCAAGGTAAAGCCAGCGCATTAAATCATGGCTTGTTAGTTGCTAAAGGT…	Intragenic		INP96_01590	-	P75905	PgaC	-	M: Cell wall/membrane/envelope biogenesis G: Carbohydrate transport and metabolism N: Cell motility I: Lipid transport and metabolism						X		X				X	X
Indels P04_Prophage	387430-387705	ATGGCAACCGCCACTTTACAACAATTGATGGTTATTAATAAAGGTAGCAGCCTTCCCTTGCTGATTAAAGCCAAAAGCTTTGTACTAGATCTAGTTACCTGGGCTTTATGGGCTTATATCATCACTTTTGTCGCGAGATATGCGGAACGCATCTTCACTAAACCGATTCTGGAAAGTTTCTTTTTCGTTGATGTGGTCAGCATCATGTTTTCTGTCTCTGCGGTATTGGTTATATTGGCTTATATTTGGTCTATTCTCACCGTAGCAAAAGAATAA	ATGGCAACCGCCACTTTACAACAATTGATGGTTATTAATAAAGGTAGCAGCCTTCCCTTGCTGATTAAAGCCAAAAGCTTTGTACTAGATCTAGTTACCTGGGCTTTATGGGCTTATATCATCACTTTTGTCGCGAGATATGCGGAACGCATCTTCACTAAACCGATTCTGGAAAGTTTCTTTTTCGTTGATGTGGTCAGCATCATGTTTTCTGTCTCTGCGGTATTGGTTATATTGGCTTATATTTGGTCTATTCTCACCGTAGCAAAAGAATAA	ATGGCAACCGCCACTTTACAACAATTGATGGTTATTAATAAAGGTAGCAGCCTTCCCTTGCTGATTAAAGCCAAAAGCTTTGTACTAGATCTAGTTACCTGGGCTTTATGGGCTTATATCATCACTTTTGTCGCGAGATATGCGGAACGCATCTTCACTAAACCGATTCTGGAAAGTTTCTTTTTCGTTGATGTGGTCAGCATCATGTTTTCTGTCTCTGCGGTATTGGTTATATTGGCTTATATTTGGTCTATTCTCACCGTAGCAAAAGAATAA	ATGGCAACCGCCACTTTACAACAATTGATGGTTATTAATAAAGGTAGCAGCCTTCCCTTGCTGATTAAAGCCAAAAGCTTTGTACTAGATCTAGTTACCTGGGCTTTATGGGCTTATATCATCACTTTTGTCGCGAGATATGCGGAACGCATCTTCACTAAACCGATTCTGGAAAGTTTCTTTTTCGTTGATGTGGTCAGCATCATGTTTTCTGTCTCTGCGGTATTGGTTATATTGGCTTATATTTGGTCTATTCTCACCGTAGCAAAAGAATAA	-	ATGGCAACCGCCACTTTACAACAATTGATGGTTATTAATAAAGGTAGCAGCCTTCCCTTGCTGATTAAAGCCAAAAGCTTTGTACTAGATCTAGTTACCTGGGCTTTATGGGCTTATATCATCACTTTTGTCGCGAGATATGCGGAACGCATCTTCACTAAACCGATTCTGGAAAGTTTCTTTTTCGTTGATGTGGTCAGCATCATGTTTTCTGTCTCTGCGGTATTGGTTATATTGGCTTATATTTGGTCTATTCTCACCGTAGCAAAAGAATAA	Intragenic		INP93_01715	OFL95353.1		Hypothetical protein	-	Unknown																						X
Indels P04_Prophage	387801-389417	ATGACTGATGTTAAAAACGTAATTAAAGAACTTGAAGCCGTTGGTATTCATGATGTTAAAGAAGTGGTTTATAACCCAAGTTATGAACAACTTTTTGAAGAAGAAACAAAACCAGGCTTAGAAGGCTTTGAAAAAGGTACACTTACCACAACGGGTGCGGTGGCTGTTGATACAGGGATCTTTACCGGTCGTTCGCCGAAAGATAAATACATCGTTTTAGATGATACCACAAAAGATACTGTGTGGTGGACTTCTGATGTGGCGAAAAACGATAACAAACCAATGACTCAAGAAACTTGGTCAAGCTTGAAAGGTCTTGTGACTAAACAACTTTCTGGTAAACGTTTATTCGTGGTTGATGGTTTCTGTGGCGCAAGTGAACAAGACCGTATCGCAGTA…	ATGACTGATGTTAAAAACGTAATTAAAGAACTTGAAGCCGTTGGTATTCATGATGTTAAAGAAGTGGTTTATAACCCAAGTTATGAACAACTTTTTGAAGAAGAAACAAAACCAGGCTTAGAAGGCTTTGAAAAAGGTACACTTACCACAACGGGTGCGGTGGCTGTTGATACAGGGATCTTTACCGGTCGTTCGCCGAAAGATAAATACATCGTTTTAGATGATACCACAAAAGATACTGTGTGGTGGACTTCTGATGTGGCGAAAAACGATAACAAACCAATGACTCAAGAAACTTGGTCAAGCTTGAAAGGTCTTGTGACTAAACAACTTTCTGGTAAACGTTTATTCGTGGTTGATGGTTTCTGTGGCGCAAGTGAACAAGACCGTATCGCAGTA…	ATGACTGATGTTAAAAACGTAATTAAAGAACTTGAAGCCGTTGGTATTCATGATGTTAAAGAAGTGGTTTATAACCCAAGTTATGAACAACTTTTTGAAGAAGAAACAAAACCAGGCTTAGAAGGCTTTGAAAAAGGTACACTTACCACAACGGGTGCGGTGGCTGTTGATACAGGGATCTTTACCGGTCGTTCGCCGAAAGATAAATACATCGTTTTAGATGATACCACAAAAGATACTGTGTGGTGGACTTCTGATGTGGCGAAAAACGATAACAAACCAATGACTCAAGAAACTTGGTCAAGCTTGAAAGGTCTTGTGACTAAACAACTTTCTGGTAAACGTTTATTCGTGGTTGATGGTTTCTGTGGCGCAAGTGAACAAGACCGTATCGCAGTA…	ATGACTGATGTTAAAAACGTAATTAAAGAACTTGAAGCCGTTGGTATTCATGATGTTAAAGAAGTGGTTTATAACCCAAGTTATGAACAACTTTTTGAAGAAGAAACAAAACCAGGCTTAGAAGGCTTTGAAAAAGGTACACTTACCACAACGGGTGCGGTGGCTGTTGATACAGGGATCTTTACCGGTCGTTCGCCGAAAGATAAATACATCGTTTTAGATGATACCACAAAAGATACTGTGTGGTGGACTTCTGATGTGGCGAAAAACGATAACAAACCAATGACTCAAGAAACTTGGTCAAGCTTGAAAGGTCTTGTGACTAAACAACTTTCTGGTAAACGTTTATTCGTGGTTGATGGTTTCTGTGGCGCAAGTGAACAAGACCGTATCGCAGTA…	-	ATGACTGATGTTAAAAACGTAATTAAAGAACTTGAAGCCGTTGGTATTCATGATGTTAAAGAAGTGGTTTATAACCCAAGTTATGAACAACTTTTTGAAGAAGAAACAAAACCAGGCTTAGAAGGCTTTGAAAAAGGTACACTTACCACAACGGGTGCGGTGGCTGTTGATACAGGGATCTTTACCGGTCGTTCGCCGAAAGATAAATACATCGTTTTAGATGATACCACAAAAGATACTGTGTGGTGGACTTCTGATGTGGCGAAAAACGATAACAAACCAATGACTCAAGAAACTTGGTCAAGCTTGAAAGGTCTTGTGACTAAACAACTTTCTGGTAAACGTTTATTCGTGGTTGATGGTTTCTGTGGCGCAAGTGAACAAGACCGTATCGCAGTA…	Intragenic		PARA_03730	WP_014064290.1	-	Phosphoenolpyruvate carboxykinase (ATP)	-	C: Energy production and conversion P: Inorganic ion transport and metabolism		X													X
Indels P04_Prophage	389632-390498	ATGTTCTCATTTTTGCGTTTACTCTTTTTATTTTGTCTGCTGATATTTACGCAAATCACGCAAGCAGAACCCGACTTTAAGATTCCACCTATTCAAGAAAGCATGAAAAAAATGTACCAAATTCAACAAAAAGATTTTACTTTTGAAGGCAAGAATTATCGTTTGTTTATTGCTATTCCACCGAAAACGTCGAAAAAACTGACCGCACTTTATACGCTAGATGGTAACGCTCAATTTCCAATAGCAGTGAATGCTGTCAATCCTAACAAACCTCTCCCCCTTATTGTCGGTATTGGTTATGTATCTGATAAAGCTTACGTCATTGAGGAACGAATGAGAGATTACACTTTTCCAGTAGAAGGCGCTGAATTTGCCAAAGGAGGGAAAGCTGCTGATTTT…	ATGTTCTCATTTTTGCGTTTACTCTTTTTATTTTGTCTGCTGATATTTACGCAAATCACGCAAGCAGAACCCGACTTTAAGATTCCACCTATTCAAGAAAGCATGAAAAAAATGTACCAAATTCAACAAAAAGATTTTACTTTTGAAGGCAAGAATTATCGTTTGTTTATTGCTATTCCACCGAAAACGTCGAAAAAACTGACCGCACTTTATACGCTAGATGGTAACGCTCAATTTCCAATAGCAGTGAATGCTGTCAATCCTAACAAACCTCTCCCCCTTATTGTCGGTATTGGTTATGTATCTGATAAAGCTTACGTCATTGAGGAACGAATGAGAGATTACACTTTTCCAGTAGAAGGCGCTGAATTTGCCAAAGGAGGGAAAGCTGCTGATTTT…	ATGTTCTCATTTTTGCGTTTACTCTTTTTATTTTGTCTGCTGATATTTACGCAAATCACGCAAGCAGAACCCGACTTTAAGATTCCACCTATTCAAGAAAGCATGAAAAAAATGTACCAAATTCAACAAAAAGATTTTACTTTTGAAGGCAAGAATTATCGTTTGTTTATTGCTATTCCACCGAAAACGTCGAAAAAACTGACCGCACTTTATACGCTAGATGGTAACGCTCAATTTCCAATAGCAGTGAATGCTGTCAATCCTAACAAACCTCTCCCCCTTATTGTCGGTATTGGTTATGTATCTGATAAAGCTTACGTCATTGAGGAACGAATGAGAGATTACACTTTTCCAGTAGAAGGCGCTGAATTTGCCAAAGGAGGGAAAGCTGCTGATTTT…	ATGTTCTCATTTTTGCGTTTACTCTTTTTATTTTGTCTGCTGATATTTACGCAAATCACGCAAGCAGAACCCGACTTTAAGATTCCACCTATTCAAGAAAGCATGAAAAAAATGTACCAAATTCAACAAAAAGATTTTACTTTTGAAGGCAAGAATTATCGTTTGTTTATTGCTATTCCACCGAAAACGTCGAAAAAACTGACCGCACTTTATACGCTAGATGGTAACGCTCAATTTCCAATAGCAGTGAATGCTGTCAATCCTAACAAACCTCTCCCCCTTATTGTCGGTATTGGTTATGTATCTGATAAAGCTTACGTCATTGAGGAACGAATGAGAGATTACACTTTTCCAGTAGAAGGCGCTGAATTTGCCAAAGGAGGGAAAGCTGCTGATTTT…	-	ATGTTCTCATTTTTGCGTTTACTCTTTTTATTTTGTCTGCTGATATTTACGCAAATCACGCAAGCAGAACCCGACTTTAAGATTCCACCTATTCAAGAAAGCATGAAAAAAATGTACCAAATTCAACAAAAAGATTTTACTTTTGAAGGCAAGAATTATCGTTTGTTTATTGCTATTCCACCGAAAACGTCGAAAAAACTGACCGCACTTTATACGCTAGATGGTAACGCTCAATTTCCAATAGCAGTGAATGCTGTCAATCCTAACAAACCTCTCCCCCTTATTGTCGGTATTGGTTATGTATCTGATAAAGCTTACGTCATTGAGGAACGAATGAGAGATTACACTTTTCCAGTAGAAGGCGCTGAATTTGCCAAAGGAGGGAAAGCTGCTGATTTT…	Intragenic		PARA_03740	WP_014064291.1	-	Alpha/beta hydrolase	-	V: Defense mechanisms P: Inorganic ion transport and metabolism G: Carbohydrate transport and metabolism						X									X				X
Indels P04_Prophage	390542-391408	ATGAATTACACTCAAGACAATGACAAACTTTACCGTTACCTTTTCCAAAACCGTGCTGTGCGTGGTGAATGGGTACGATTAAACCAAACCTTTACTGATACATTGAATACCCACCATTATCCAAAAGCTGTACAAAACTTACTGGGCGAGATGATGGTGGCAACGAATTTGTTGACCGCCACATTAAAATTTAATGGCAATATTACGGTTCAAATTCAAGGTGATGGTCCATTAAAATTAGCCTTAGTTAATGGCAATGATCAGCAACAAATTCGTTCGTTAGCGCGTGTGCAAGGTGATATTCAAGATAGTATGAGCCTTCATGATATGATCGGCAAAGGCGTATTAGTGATTACGATTGCTCCAACTGAAGGTGAACGTTATCAAGGCGTTATTGGT…	ATGAATTACACTCAAGACAATGACAAACTTTACCGTTACCTTTTCCAAAACCGTGCTGTGCGTGGTGAATGGGTACGATTAAACCAAACCTTTACTGATACATTGAATACCCACCATTATCCAAAAGCTGTACAAAACTTACTGGGCGAGATGATGGTGGCAACGAATTTGTTGACCGCCACATTAAAATTTAATGGCAATATTACGGTTCAAATTCAAGGTGATGGTCCATTAAAATTAGCCTTAGTTAATGGCAATGATCAGCAACAAATTCGTTCGTTAGCGCGTGTGCAAGGTGATATTCAAGATAGTATGAGCCTTCATGATATGATCGGCAAAGGCGTATTAGTGATTACGATTGCTCCAACTGAAGGTGAACGTTATCAAGGCGTTATTGGT…	ATGAATTACACTCAAGACAATGACAAACTTTACCGTTACCTTTTCCAAAACCGTGCTGTGCGTGGTGAATGGGTACGATTAAACCAAACCTTTACTGATACATTGAATACCCACCATTATCCAAAAGCTGTACAAAACTTACTGGGCGAGATGATGGTGGCAACGAATTTGTTGACCGCCACATTAAAATTTAATGGCAATATTACGGTTCAAATTCAAGGTGATGGTCCATTAAAATTAGCCTTAGTTAATGGCAATGATCAGCAACAAATTCGTTCGTTAGCGCGTGTGCAAGGTGATATTCAAGATAGTATGAGCCTTCATGATATGATCGGCAAAGGCGTATTAGTGATTACGATTGCTCCAACTGAAGGTGAACGTTATCAAGGCGTTATTGGT…	ATGAATTACACTCAAGACAATGACAAACTTTACCGTTACCTTTTCCAAAACCGTGCTGTGCGTGGTGAATGGGTACGATTAAACCAAACCTTTACTGATACATTGAATACCCACCATTATCCAAAAGCTGTACAAAACTTACTGGGCGAGATGATGGTGGCAACGAATTTGTTGACCGCCACATTAAAATTTAATGGCAATATTACGGTTCAAATTCAAGGTGATGGTCCATTAAAATTAGCCTTAGTTAATGGCAATGATCAGCAACAAATTCGTTCGTTAGCGCGTGTGCAAGGTGATATTCAAGATAGTATGAGCCTTCATGATATGATCGGCAAAGGCGTATTAGTGATTACGATTGCTCCAACTGAAGGTGAACGTTATCAAGGCGTTATTGGT…	-	ATGAATTACACTCAAGACAATGACAAACTTTACCGTTACCTTTTCCAAAACCGTGCTGTGCGTGGTGAATGGGTACGATTAAACCAAACCTTTACTGATACATTGAATACCCACCATTATCCAAAAGCTGTACAAAACTTACTGGGCGAGATGATGGTGGCAACGAATTTGTTGACCGCCACATTAAAATTTAATGGCAATATTACGGTTCAAATTCAAGGTGATGGTCCATTAAAATTAGCCTTAGTTAATGGCAATGATCAGCAACAAATTCGTTCGTTAGCGCGTGTGCAAGGTGATATTCAAGATAGTATGAGCCTTCATGATATGATCGGCAAAGGCGTATTAGTGATTACGATTGCTCCAACTGAAGGTGAACGTTATCAAGGCGTTATTGGT…	Intragenic		PARA_03800	WP_014064297.1	-	Hsp33 family molecular chaperone HslO	-	O: Posttranslational modification, protein turnover, chaperones														X
Indels P04_Prophage	391606-392685	ATGAAAAAAACACTTCTTGCTTTATCTGTAGCGGTATTAGCAGCAGGTTCTGCACAAGCTTATAACTTCCACATTGACCAAACTGGTACTGATGTTGATTTTTACGGTTCTTTACGTGTTAAATGGGAAAGCACCTCTAACAAAACCAACTATGTAAATGGTGATGTAACTAAAGAGCACATCAATCACGCAGTTGATAACAACGGTTCACGTTTCGGTTTCAAATTAAAACAAAGCTTAGGTGGGGATTTCTACGCTTTAGGCCGTGCTGAATGGCGTATGCGTGGTGAAGCACCTTCACAACATGATTTTGACCATGTTTATACTCACCAACTTTATGCCGGTTTTGGCCATAAACAATTCGGTGAATTAACTTACGGTAACATGGTAACTATCACT…	ATGAAAAAAACACTTCTTGCTTTATCTGTAGCGGTATTAGCAGCAGGTTCTGCACAAGCTTATAACTTCCACATTGACCAAACTGGTACTGATGTTGATTTTTACGGTTCTTTACGTGTTAAATGGGAAAGCACCTCTAACAAAACCAACTATGTAAATGGTGATGTAACTAAAGAGCACATCAATCACGCAGTTGATAACAACGGTTCACGTTTCGGTTTCAAATTAAAACAAAGCTTAGGTGGGGATTTCTACGCTTTAGGCCGTGCTGAATGGCGTATGCGTGGTGAAGCACCTTCACAACATGATTTTGACCATGTTTATACTCACCAACTTTATGCCGGTTTTGGCCATAAACAATTCGGTGAATTAACTTACGGTAACATGGTAACTATCACT…	ATGAAAAAAACACTTCTTGCTTTATCTGTAGCGGTATTAGCAGCAGGTTCTGCACAAGCTTATAACTTCCACATTGACCAAACTGGTACTGATGTTGATTTTTACGGTTCTTTACGTGTTAAATGGGAAAGCACCTCTAACAAAACCAACTATGTAAATGGTGATGTAACTAAAGAGCACATCAATCACGCAGTTGATAACAACGGTTCACGTTTCGGTTTCAAATTAAAACAAAGCTTAGGTGGGGATTTCTACGCTTTAGGCCGTGCTGAATGGCGTATGCGTGGTGAAGCACCTTCACAACATGATTTTGACCATGTTTATACTCACCAACTTTATGCCGGTTTTGGCCATAAACAATTCGGTGAATTAACTTACGGTAACATGGTAACTATCACT…	ATGAAAAAAACACTTCTTGCTTTATCTGTAGCGGTATTAGCAGCAGGTTCTGCACAAGCTTATAACTTCCACATTGACCAAACTGGTACTGATGTTGATTTTTACGGTTCTTTACGTGTTAAATGGGAAAGCACCTCTAACAAAACCAACTATGTAAATGGTGATGTAACTAAAGAGCACATCAATCACGCAGTTGATAACAACGGTTCACGTTTCGGTTTCAAATTAAAACAAAGCTTAGGTGGGGATTTCTACGCTTTAGGCCGTGCTGAATGGCGTATGCGTGGTGAAGCACCTTCACAACATGATTTTGACCATGTTTATACTCACCAACTTTATGCCGGTTTTGGCCATAAACAATTCGGTGAATTAACTTACGGTAACATGGTAACTATCACT…	-	ATGAAAAAAACACTTCTTGCTTTATCTGTAGCGGTATTAGCAGCAGGTTCTGCACAAGCTTATAACTTCCACATTGACCAAACTGGTACTGATGTTGATTTTTACGGTTCTTTACGTGTTAAATGGGAAAGCACCTCTAACAAAACCAACTATGTAAATGGTGATGTAACTAAAGAGCACATCAATCACGCAGTTGATAACAACGGTTCACGTTTCGGTTTCAAATTAAAACAAAGCTTAGGTGGGGATTTCTACGCTTTAGGCCGTGCTGAATGGCGTATGCGTGGTGAAGCACCTTCACAACATGATTTTGACCATGTTTATACTCACCAACTTTATGCCGGTTTTGGCCATAAACAATTCGGTGAATTAACTTACGGTAACATGGTAACTATCACT…	Intragenic		PARA_03810	WP_014064298.1	-	Porin	-	M: Cell wall/membrane/envelope biogenesis U: Intracellular trafficking, secretion, and vesicular transport												X						X
Indels P04_Prophage	392851-393804	ATGAAAGTATGCGTGATCAAAACGTCTTCTATGGGCGATGTAATCCATACTTTGCCGGCATTGACTGATGCACAGCGTGCTATTCCTAATCTCTCTATTGATTGGGTGGTGGAAGAGAATTTTGCCGAAATTCCTCGTTGGCATTCGGCAGTGAAGCAAATCATTCCAATCGCCTTAAGACGCTGGCGAAAATCGCCTTTTTCGGCTCAGACCAAAAAAGAGTGGAAATCTTACCGCACTTTATTACAAGCCAATCAATATGATGCAGTGATTGATGCACAAGGACTTTTTAAGAGTGCCTTTTTTGCGACACGCTTAGCTAATGGCGTTAAACATGGCTATGATCGCAAAAGTATCCGTGAGCCGATTGCCTCCTTGTTCTACGATAAAAAATACGCA…	ATGAAAGTATGCGTGATCAAAACGTCTTCTATGGGCGATGTAATCCATACTTTGCCGGCATTGACTGATGCACAGCGTGCTATTCCTAATCTCTCTATTGATTGGGTGGTGGAAGAGAATTTTGCCGAAATTCCTCGTTGGCATTCGGCAGTGAAGCAAATCATTCCAATCGCCTTAAGACGCTGGCGAAAATCGCCTTTTTCGGCTCAGACCAAAAAAGAGTGGAAATCTTACCGCACTTTATTACAAGCCAATCAATATGATGCAGTGATTGATGCACAAGGACTTTTTAAGAGTGCCTTTTTTGCGACACGCTTAGCTAATGGCGTTAAACATGGCTATGATCGCAAAAGTATCCGTGAGCCGATTGCCTCCTTGTTCTACGATAAAAAATACGCA…	ATGAAAGTATGCGTGATCAAAACGTCTTCTATGGGCGATGTAATCCATACTTTGCCGGCATTGACTGATGCACAGCGTGCTATTCCTAATCTCTCTATTGATTGGGTGGTGGAAGAGAATTTTGCCGAAATTCCTCGTTGGCATTCGGCAGTGAAGCAAATCATTCCAATCGCCTTAAGACGCTGGCGAAAATCGCCTTTTTCGGCTCAGACCAAAAAAGAGTGGAAATCTTACCGCACTTTATTACAAGCCAATCAATATGATGCAGTGATTGATGCACAAGGACTTTTTAAGAGTGCCTTTTTTGCGACACGCTTAGCTAATGGCGTTAAACATGGCTATGATCGCAAAAGTATCCGTGAGCCGATTGCCTCCTTGTTCTACGATAAAAAATACGCA…	ATGAAAGTATGCGTGATCAAAACGTCTTCTATGGGCGATGTAATCCATACTTTGCCGGCATTGACTGATGCACAGCGTGCTATTCCTAATCTCTCTATTGATTGGGTGGTGGAAGAGAATTTTGCCGAAATTCCTCGTTGGCATTCGGCAGTGAAGCAAATCATTCCAATCGCCTTAAGACGCTGGCGAAAATCGCCTTTTTCGGCTCAGACCAAAAAAGAGTGGAAATCTTACCGCACTTTATTACAAGCCAATCAATATGATGCAGTGATTGATGCACAAGGACTTTTTAAGAGTGCCTTTTTTGCGACACGCTTAGCTAATGGCGTTAAACATGGCTATGATCGCAAAAGTATCCGTGAGCCGATTGCCTCCTTGTTCTACGATAAAAAATACGCA…	-	ATGAAAGTATGCGTGATCAAAACGTCTTCTATGGGCGATGTAATCCATACTTTGCCGGCATTGACTGATGCACAGCGTGCTATTCCTAATCTCTCTATTGATTGGGTGGTGGAAGAGAATTTTGCCGAAATTCCTCGTTGGCATTCGGCAGTGAAGCAAATCATTCCAATCGCCTTAAGACGCTGGCGAAAATCGCCTTTTTCGGCTCAGACCAAAAAAGAGTGGAAATCTTACCGCACTTTATTACAAGCCAATCAATATGATGCAGTGATTGATGCACAAGGACTTTTTAAGAGTGCCTTTTTTGCGACACGCTTAGCTAATGGCGTTAAACATGGCTATGATCGCAAAAGTATCCGTGAGCCGATTGCCTCCTTGTTCTACGATAAAAAATACGCA…	Intragenic		PARA_03820	WP_014064299.1	-	Lipopolysaccharide heptosyltransferase RfaC	-	M: Cell wall/membrane/envelope biogenesis E: Amino acid transport and metabolism N: Cell motility				X								X	X
Indels P04_Prophage	393801-394706	ATGAACCCTCTACGCATACACTTACAATTAATCGGAATGGCCATTTTATGGGGCGCCTCTTGGCCTTGGGGACGAGTGGTTGCCCAAGCTATGCCGACATTTGTTGCTTCAAGCCTGCGCTTTTTTTTCGCCATTATTCCACTCATTATTTGGCTATATGCGGCGAATCGCCTCAAATATGCTAAACAACTAAACGCTAATCAGTGGATGGGGTTGTTTGTGACCGCCTTTTTCGGTGTTTTCGCTTATTCCACGTTTTTTATCTGGGGGCTGAAATATCTTCCTGCGGGGCAAGCGGCTGTTATTGTGGCGACAAACCCGGTATTTACCACGCTTTTGGCAATTTTTTTATTTAAAGAAAAATGGAATCGCTGGGTAATACTCGGAATGGTTATTGCC…	ATGAACCCTCTACGCATACACTTACAATTAATCGGAATGGCCATTTTATGGGGCGCCTCTTGGCCTTGGGGACGAGTGGTTGCCCAAGCTATGCCGACATTTGTTGCTTCAAGCCTGCGCTTTTTTTTCGCCATTATTCCACTCATTATTTGGCTATATGCGGCGAATCGCCTCAAATATGCTAAACAACTAAACGCTAATCAGTGGATGGGGTTGTTTGTGACCGCCTTTTTCGGTGTTTTCGCTTATTCCACGTTTTTTATCTGGGGGCTGAAATATCTTCCTGCGGGGCAAGCGGCTGTTATTGTGGCGACAAACCCGGTATTTACCACGCTTTTGGCAATTTTTTTATTTAAAGAAAAATGGAATCGCTGGGTAATACTCGGAATGGTTATTGCC…	ATGAACCCTCTACGCATACACTTACAATTAATCGGAATGGCCATTTTATGGGGCGCCTCTTGGCCTTGGGGACGAGTGGTTGCCCAAGCTATGCCGACATTTGTTGCTTCAAGCCTGCGCTTTTTTTTCGCCATTATTCCACTCATTATTTGGCTATATGCGGCGAATCGCCTCAAATATGCTAAACAACTAAACGCTAATCAGTGGATGGGGTTGTTTGTGACCGCCTTTTTCGGTGTTTTCGCTTATTCCACGTTTTTTATCTGGGGGCTGAAATATCTTCCTGCGGGGCAAGCGGCTGTTATTGTGGCGACAAACCCGGTATTTACCACGCTTTTGGCAATTTTTTTATTTAAAGAAAAATGGAATCGCTGGGTAATACTCGGAATGGTTATTGCC…	ATGAACCCTCTACGCATACACTTACAATTAATCGGAATGGCCATTTTATGGGGCGCCTCTTGGCCTTGGGGACGAGTGGTTGCCCAAGCTATGCCGACATTTGTTGCTTCAAGCCTGCGCTTTTTTTTCGCCATTATTCCACTCATTATTTGGCTATATGCGGCGAATCGCCTCAAATATGCTAAACAACTAAACGCTAATCAGTGGATGGGGTTGTTTGTGACCGCCTTTTTCGGTGTTTTCGCTTATTCCACGTTTTTTATCTGGGGGCTGAAATATCTTCCTGCGGGGCAAGCGGCTGTTATTGTGGCGACAAACCCGGTATTTACCACGCTTTTGGCAATTTTTTTATTTAAAGAAAAATGGAATCGCTGGGTAATACTCGGAATGGTTATTGCC…	-	ATGAACCCTCTACGCATACACTTACAATTAATCGGAATGGCCATTTTATGGGGCGCCTCTTGGCCTTGGGGACGAGTGGTTGCCCAAGCTATGCCGACATTTGTTGCTTCAAGCCTGCGCTTTTTTTTCGCCATTATTCCACTCATTATTTGGCTATATGCGGCGAATCGCCTCAAATATGCTAAACAACTAAACGCTAATCAGTGGATGGGGTTGTTTGTGACCGCCTTTTTCGGTGTTTTCGCTTATTCCACGTTTTTTATCTGGGGGCTGAAATATCTTCCTGCGGGGCAAGCGGCTGTTATTGTGGCGACAAACCCGGTATTTACCACGCTTTTGGCAATTTTTTTATTTAAAGAAAAATGGAATCGCTGGGTAATACTCGGAATGGTTATTGCC…	Intragenic		PARA_03830	WP_041918198.1	-	DMT family transporter	-	E: Amino acid transport and metabolism G: Carbohydrate transport and metabolism				X		X
Indels P04_Prophage	394703-395746	ATGAATATTTTAATTATCGGCCCGTCTTGGGTCGGCGATATGATGATGTCGCACAGTTTGTATCAACAGCTCAAACTGCAATATCCCCATTGCCAAATTGATGTGATGGCACCGAATTGGTGTAAACCGCTTTTAGCCCGTATGCCAGAAGTACGCCATGCCATTGAAATGCCGCTTGGACACGGCAAATTTGCCTTGTGTGAACGTTATCGTTTAGGTAAGGCATTGCGCAATCAATATGATATGGCAATCGTATTACCAAACTCCTTGAAGTCCGCCTTCATTCCCGCTTTTGCAAAAATTGCGGTACGTCGTGGTTGGAAAGGGGAAAGCCGTTATTTCTTGCTTAACGATTTACGCAATAATAAACGTGATTATCCTATGATGGTGCAACGTTAT…	ATGAATATTTTAATTATCGGCCCGTCTTGGGTCGGCGATATGATGATGTCGCACAGTTTGTATCAACAGCTCAAACTGCAATATCCCCATTGCCAAATTGATGTGATGGCACCGAATTGGTGTAAACCGCTTTTAGCCCGTATGCCAGAAGTACGCCATGCCATTGAAATGCCGCTTGGACACGGCAAATTTGCCTTGTGTGAACGTTATCGTTTAGGTAAGGCATTGCGCAATCAATATGATATGGCAATCGTATTACCAAACTCCTTGAAGTCCGCCTTCATTCCCGCTTTTGCAAAAATTGCGGTACGTCGTGGTTGGAAAGGGGAAAGCCGTTATTTCTTGCTTAACGATTTACGCAATAATAAACGTGATTATCCTATGATGGTGCAACGTTAT…	ATGAATATTTTAATTATCGGCCCGTCTTGGGTCGGCGATATGATGATGTCGCACAGTTTGTATCAACAGCTCAAACTGCAATATCCCCATTGCCAAATTGATGTGATGGCACCGAATTGGTGTAAACCGCTTTTAGCCCGTATGCCAGAAGTACGCCATGCCATTGAAATGCCGCTTGGACACGGCAAATTTGCCTTGTGTGAACGTTATCGTTTAGGTAAGGCATTGCGCAATCAATATGATATGGCAATCGTATTACCAAACTCCTTGAAGTCCGCCTTCATTCCCGCTTTTGCAAAAATTGCGGTACGTCGTGGTTGGAAAGGGGAAAGCCGTTATTTCTTGCTTAACGATTTACGCAATAATAAACGTGATTATCCTATGATGGTGCAACGTTAT…	ATGAATATTTTAATTATCGGCCCGTCTTGGGTCGGCGATATGATGATGTCGCACAGTTTGTATCAACAGCTCAAACTGCAATATCCCCATTGCCAAATTGATGTGATGGCACCGAATTGGTGTAAACCGCTTTTAGCCCGTATGCCAGAAGTACGCCATGCCATTGAAATGCCGCTTGGACACGGCAAATTTGCCTTGTGTGAACGTTATCGTTTAGGTAAGGCATTGCGCAATCAATATGATATGGCAATCGTATTACCAAACTCCTTGAAGTCCGCCTTCATTCCCGCTTTTGCAAAAATTGCGGTACGTCGTGGTTGGAAAGGGGAAAGCCGTTATTTCTTGCTTAACGATTTACGCAATAATAAACGTGATTATCCTATGATGGTGCAACGTTAT…	-	ATGAATATTTTAATTATCGGCCCGTCTTGGGTCGGCGATATGATGATGTCGCACAGTTTGTATCAACAGCTCAAACTGCAATATCCCCATTGCCAAATTGATGTGATGGCACCGAATTGGTGTAAACCGCTTTTAGCCCGTATGCCAGAAGTACGCCATGCCATTGAAATGCCGCTTGGACACGGCAAATTTGCCTTGTGTGAACGTTATCGTTTAGGTAAGGCATTGCGCAATCAATATGATATGGCAATCGTATTACCAAACTCCTTGAAGTCCGCCTTCATTCCCGCTTTTGCAAAAATTGCGGTACGTCGTGGTTGGAAAGGGGAAAGCCGTTATTTCTTGCTTAACGATTTACGCAATAATAAACGTGATTATCCTATGATGGTGCAACGTTAT…	Intragenic		PARA_03850	WP_014064302.1	-	Lipopolysaccharide heptosyltransferase II	-	M: Cell wall/membrane/envelope biogenesis E: Amino acid transport and metabolism N: Cell motility				X								X	X
Indels P04_Prophage	395798-396961	ATGGCTGAACAATATTATAAAATCGCTCTCTTATTTAATGCCAATAAAGTATATGATCGTCAGGTTGTGGAAGGTATTGGACAATATATTCAGGCTTCACAATGTACTTGGGATATTTTTGTGGAGGATGAATTTGTATATCATGCTAACATTATTAAAGAACTTTCTATTGATGGTATCATTGCCGATTTTGACGATCCCAAAACTGCCGAATTCTTACAAAACTCTCAAATTCCGACAATCGCTGTTGGTAGTTCTTATCAACGGTCTGATTTTTATCCACATTTTCCCTACGTTGCAACTGATAATACAGCATTAGTTGATATGGCCTTTTCTCATCTTCAAGAAAAGGGTCTTTCACACTTTGCTTTTTATGGTATGCAAATGGATTGTGAAAAA…	ATGGCTGAACAATATTATAAAATCGCTCTCTTATTTAATGCCAATAAAGTATATGATCGTCAGGTTGTGGAAGGTATTGGACAATATATTCAGGCTTCACAATGTACTTGGGATATTTTTGTGGAGGATGAATTTGTATATCATGCTAACATTATTAAAGAACTTTCTATTGATGGTATCATTGCCGATTTTGACGATCCCAAAACTGCCGAATTCTTACAAAACTCTCAAATTCCGACAATCGCTGTTGGTAGTTCTTATCAACGGTCTGATTTTTATCCACATTTTCCCTACGTTGCAACTGATAATACAGCATTAGTTGATATGGCCTTTTCTCATCTTCAAGAAAAGGGTCTTTCACACTTTGCTTTTTATGGTATGCAAATGGATTGTGAAAAA…	ATGGCTGAACAATATTATAAAATCGCTCTCTTATTTAATGCCAATAAAGTATATGATCGTCAGGTTGTGGAAGGTATTGGACAATATATTCAGGCTTCACAATGTACTTGGGATATTTTTGTGGAGGATGAATTTGTATATCATGCTAACATTATTAAAGAACTTTCTATTGATGGTATCATTGCCGATTTTGACGATCCCAAAACTGCCGAATTCTTACAAAACTCTCAAATTCCGACAATCGCTGTTGGTAGTTCTTATCAACGGTCTGATTTTTATCCACATTTTCCCTACGTTGCAACTGATAATACAGCATTAGTTGATATGGCCTTTTCTCATCTTCAAGAAAAGGGTCTTTCACACTTTGCTTTTTATGGTATGCAAATGGATTGTGAAAAA…	ATGGCTGAACAATATTATAAAATCGCTCTCTTATTTAATGCCAATAAAGTATATGATCGTCAGGTTGTGGAAGGTATTGGACAATATATTCAGGCTTCACAATGTACTTGGGATATTTTTGTGGAGGATGAATTTGTATATCATGCTAACATTATTAAAGAACTTTCTATTGATGGTATCATTGCCGATTTTGACGATCCCAAAACTGCCGAATTCTTACAAAACTCTCAAATTCCGACAATCGCTGTTGGTAGTTCTTATCAACGGTCTGATTTTTATCCACATTTTCCCTACGTTGCAACTGATAATACAGCATTAGTTGATATGGCCTTTTCTCATCTTCAAGAAAAGGGTCTTTCACACTTTGCTTTTTATGGTATGCAAATGGATTGTGAAAAA…	-	ATGGCTGAACAATATTATAAAATCGCTCTCTTATTTAATGCCAATAAAGTATATGATCGTCAGGTTGTGGAAGGTATTGGACAATATATTCAGGCTTCACAATGTACTTGGGATATTTTTGTGGAGGATGAATTTGTATATCATGCTAACATTATTAAAGAACTTTCTATTGATGGTATCATTGCCGATTTTGACGATCCCAAAACTGCCGAATTCTTACAAAACTCTCAAATTCCGACAATCGCTGTTGGTAGTTCTTATCAACGGTCTGATTTTTATCCACATTTTCCCTACGTTGCAACTGATAATACAGCATTAGTTGATATGGCCTTTTCTCATCTTCAAGAAAAGGGTCTTTCACACTTTGCTTTTTATGGTATGCAAATGGATTGTGAAAAA…	Intragenic		NCTC10665_00708	-	P0ACI3	XylR	-	K: Transcription T: Signal transduction mechanisms L: Replication, recombination and repair										X	X						X
Indels P04_Prophage	397073-398200	ATGTTTAAGTTAAAATCCGTGAATTTACAAGTTTATATTATGCTAATTGCGATTGCTGTTATTATGGTATTTTTTACCGTGGCAACAGATGGTGCCTATTTAAGTGCACGAAATATTTCTAACTTATTGCGTCAAACTTCAATTACAGGCATTCTTGCTATTGGCATGGTATTTGTCATTATTTCTGCTGAAATTGACTTATCCGTAGGGTCATTGATGGGATTACTAGGTGGTTTTGCAGCTATATCAGATGTGTGGTGGGGATTGCCATTACCTGTCACCATTGTAGCAACGCTAGCACTTGGATTACTCTTTGGCTTATGGAATGGGTGGTGGGTTGCTTACCGCAAAGTACCATCTTTCATTGTTACTCTTGCTGGTTATCTTGCTTTTCGTGGG…	ATGTTTAAGTTAAAATCCGTGAATTTACAAGTTTATATTATGCTAATTGCGATTGCTGTTATTATGGTATTTTTTACCGTGGCAACAGATGGTGCCTATTTAAGTGCACGAAATATTTCTAACTTATTGCGTCAAACTTCAATTACAGGCATTCTTGCTATTGGCATGGTATTTGTCATTATTTCTGCTGAAATTGACTTATCCGTAGGGTCATTGATGGGATTACTAGGTGGTTTTGCAGCTATATCAGATGTGTGGTGGGGATTGCCATTACCTGTCACCATTGTAGCAACGCTAGCACTTGGATTACTCTTTGGCTTATGGAATGGGTGGTGGGTTGCTTACCGCAAAGTACCATCTTTCATTGTTACTCTTGCTGGTTATCTTGCTTTTCGTGGG…	ATGTTTAAGTTAAAATCCGTGAATTTACAAGTTTATATTATGCTAATTGCGATTGCTGTTATTATGGTATTTTTTACCGTGGCAACAGATGGTGCCTATTTAAGTGCACGAAATATTTCTAACTTATTGCGTCAAACTTCAATTACAGGCATTCTTGCTATTGGCATGGTATTTGTCATTATTTCTGCTGAAATTGACTTATCCGTAGGGTCATTGATGGGATTACTAGGTGGTTTTGCAGCTATATCAGATGTGTGGTGGGGATTGCCATTACCTGTCACCATTGTAGCAACGCTAGCACTTGGATTACTCTTTGGCTTATGGAATGGGTGGTGGGTTGCTTACCGCAAAGTACCATCTTTCATTGTTACTCTTGCTGGTTATCTTGCTTTTCGTGGG…	ATGTTTAAGTTAAAATCCGTGAATTTACAAGTTTATATTATGCTAATTGCGATTGCTGTTATTATGGTATTTTTTACCGTGGCAACAGATGGTGCCTATTTAAGTGCACGAAATATTTCTAACTTATTGCGTCAAACTTCAATTACAGGCATTCTTGCTATTGGCATGGTATTTGTCATTATTTCTGCTGAAATTGACTTATCCGTAGGGTCATTGATGGGATTACTAGGTGGTTTTGCAGCTATATCAGATGTGTGGTGGGGATTGCCATTACCTGTCACCATTGTAGCAACGCTAGCACTTGGATTACTCTTTGGCTTATGGAATGGGTGGTGGGTTGCTTACCGCAAAGTACCATCTTTCATTGTTACTCTTGCTGGTTATCTTGCTTTTCGTGGG…	-	ATGTTTAAGTTAAAATCCGTGAATTTACAAGTTTATATTATGCTAATTGCGATTGCTGTTATTATGGTATTTTTTACCGTGGCAACAGATGGTGCCTATTTAAGTGCACGAAATATTTCTAACTTATTGCGTCAAACTTCAATTACAGGCATTCTTGCTATTGGCATGGTATTTGTCATTATTTCTGCTGAAATTGACTTATCCGTAGGGTCATTGATGGGATTACTAGGTGGTTTTGCAGCTATATCAGATGTGTGGTGGGGATTGCCATTACCTGTCACCATTGTAGCAACGCTAGCACTTGGATTACTCTTTGGCTTATGGAATGGGTGGTGGGTTGCTTACCGCAAAGTACCATCTTTCATTGTTACTCTTGCTGGTTATCTTGCTTTTCGTGGG…	Intragenic		NCTC10665_00705	WP_014064928.1	-	Galactose/methyl galactoside ABC transporter permease MglC	-	E: Amino acid transport and metabolism G: Carbohydrate transport and metabolism				X		X
Indels P04_Prophage	398204-399715	ATGGCATTGCTAGAAATGAAAAACATCACAAAGAAATTTGGTGATGTGACTGCACTTAGTAACATTTCAATTGAATTAGAAGCTGGTGAGATTTTATCTTTATGTGGAGAAAATGGTTCAGGAAAATCAACGCTAATGAAAGTCCTTTGTGGTATTTATCCTTATGGGGATTATAGCGGGAATATTTATTTTTCAGATAGTGAATTAAAGGCTAAAAATATTAAAGATACAGAACAAAAGGGTATTTCCATTATTCACCAAGAGCTTACCCTAGTAAAAAATATGTCAGTGCTTGAAAATATCTTTTTAGGTAATGAAATGACTTATAAAGGTTTAACATTAGACAATGAAATGTATATACGTTGTAAAACGTTATTGCAACAGGTTCAATTAAATATT…	ATGGCATTGCTAGAAATGAAAAACATCACAAAGAAATTTGGTGATGTGACTGCACTTAGTAACATTTCAATTGAATTAGAAGCTGGTGAGATTTTATCTTTATGTGGAGAAAATGGTTCAGGAAAATCAACGCTAATGAAAGTCCTTTGTGGTATTTATCCTTATGGGGATTATAGCGGGAATATTTATTTTTCAGATAGTGAATTAAAGGCTAAAAATATTAAAGATACAGAACAAAAGGGTATTTCCATTATTCACCAAGAGCTTACCCTAGTAAAAAATATGTCAGTGCTTGAAAATATCTTTTTAGGTAATGAAATGACTTATAAAGGTTTAACATTAGACAATGAAATGTATATACGTTGTAAAACGTTATTGCAACAGGTTCAATTAAATATT…	ATGGCATTGCTAGAAATGAAAAACATCACAAAGAAATTTGGTGATGTGACTGCACTTAGTAACATTTCAATTGAATTAGAAGCTGGTGAGATTTTATCTTTATGTGGAGAAAATGGTTCAGGAAAATCAACGCTAATGAAAGTCCTTTGTGGTATTTATCCTTATGGGGATTATAGCGGGAATATTTATTTTTCAGATAGTGAATTAAAGGCTAAAAATATTAAAGATACAGAACAAAAGGGTATTTCCATTATTCACCAAGAGCTTACCCTAGTAAAAAATATGTCAGTGCTTGAAAATATCTTTTTAGGTAATGAAATGACTTATAAAGGTTTAACATTAGACAATGAAATGTATATACGTTGTAAAACGTTATTGCAACAGGTTCAATTAAATATT…	ATGGCATTGCTAGAAATGAAAAACATCACAAAGAAATTTGGTGATGTGACTGCACTTAGTAACATTTCAATTGAATTAGAAGCTGGTGAGATTTTATCTTTATGTGGAGAAAATGGTTCAGGAAAATCAACGCTAATGAAAGTCCTTTGTGGTATTTATCCTTATGGGGATTATAGCGGGAATATTTATTTTTCAGATAGTGAATTAAAGGCTAAAAATATTAAAGATACAGAACAAAAGGGTATTTCCATTATTCACCAAGAGCTTACCCTAGTAAAAAATATGTCAGTGCTTGAAAATATCTTTTTAGGTAATGAAATGACTTATAAAGGTTTAACATTAGACAATGAAATGTATATACGTTGTAAAACGTTATTGCAACAGGTTCAATTAAATATT…	-	ATGGCATTGCTAGAAATGAAAAACATCACAAAGAAATTTGGTGATGTGACTGCACTTAGTAACATTTCAATTGAATTAGAAGCTGGTGAGATTTTATCTTTATGTGGAGAAAATGGTTCAGGAAAATCAACGCTAATGAAAGTCCTTTGTGGTATTTATCCTTATGGGGATTATAGCGGGAATATTTATTTTTCAGATAGTGAATTAAAGGCTAAAAATATTAAAGATACAGAACAAAAGGGTATTTCCATTATTCACCAAGAGCTTACCCTAGTAAAAAATATGTCAGTGCTTGAAAATATCTTTTTAGGTAATGAAATGACTTATAAAGGTTTAACATTAGACAATGAAATGTATATACGTTGTAAAACGTTATTGCAACAGGTTCAATTAAATATT…	Intragenic		NCTC10839_00261	WP_111696048.1		Xylose import ATP-binding protein XylG	-	V: Defense mechanisms E: Amino acid transport and metabolism P: Inorganic ion transport and metabolism				X											X				X
Indels P04_Prophage	399767-400765	ATGAAAATCAAATCAGCTTTACTCACACTCGCAGCTGTATTAACGGTATTTAGTAGTTCAGCATATTCAAAAGATCTTAAAATAGGTCTATCTATTGATGACTTACGTTTAGAGAGATGGCAAAAAGACCGAGATATTTTCGTAAAAAAAGCAGAAACAATGGGGGCAAAAGTATTTGTTCAGTCTGCAAATGGTGATGACTCAGCACAAATCTCTCAGATTGAAAATATGATTAATAAAGATATCGATGTATTAGTCATTATTCCACATAACGGTGAGGTATTAAGTAACGTTATTTCAGAGGCTAAAAAAGAAGGGATTAAAGTTCTTGCGTATGACCGTTTAATTAACAATGCAGATTTAGATTTTTATGTTTCATTTGATAATGAAAAGGTTGGG…	ATGAAAATCAAATCAGCTTTACTCACACTCGCAGCTGTATTAACGGTATTTAGTAGTTCAGCATATTCAAAAGATCTTAAAATAGGTCTATCTATTGATGACTTACGTTTAGAGAGATGGCAAAAAGACCGAGATATTTTCGTAAAAAAAGCAGAAACAATGGGGGCAAAAGTATTTGTTCAGTCTGCAAATGGTGATGACTCAGCACAAATCTCTCAGATTGAAAATATGATTAATAAAGATATCGATGTATTAGTCATTATTCCACATAACGGTGAGGTATTAAGTAACGTTATTTCAGAGGCTAAAAAAGAAGGGATTAAAGTTCTTGCGTATGACCGTTTAATTAACAATGCAGATTTAGATTTTTATGTTTCATTTGATAATGAAAAGGTTGGG…	ATGAAAATCAAATCAGCTTTACTCACACTCGCAGCTGTATTAACGGTATTTAGTAGTTCAGCATATTCAAAAGATCTTAAAATAGGTCTATCTATTGATGACTTACGTTTAGAGAGATGGCAAAAAGACCGAGATATTTTCGTAAAAAAAGCAGAAACAATGGGGGCAAAAGTATTTGTTCAGTCTGCAAATGGTGATGACTCAGCACAAATCTCTCAGATTGAAAATATGATTAATAAAGATATCGATGTATTAGTCATTATTCCACATAACGGTGAGGTATTAAGTAACGTTATTTCAGAGGCTAAAAAAGAAGGGATTAAAGTTCTTGCGTATGACCGTTTAATTAACAATGCAGATTTAGATTTTTATGTTTCATTTGATAATGAAAAGGTTGGG…	ATGAAAATCAAATCAGCTTTACTCACACTCGCAGCTGTATTAACGGTATTTAGTAGTTCAGCATATTCAAAAGATCTTAAAATAGGTCTATCTATTGATGACTTACGTTTAGAGAGATGGCAAAAAGACCGAGATATTTTCGTAAAAAAAGCAGAAACAATGGGGGCAAAAGTATTTGTTCAGTCTGCAAATGGTGATGACTCAGCACAAATCTCTCAGATTGAAAATATGATTAATAAAGATATCGATGTATTAGTCATTATTCCACATAACGGTGAGGTATTAAGTAACGTTATTTCAGAGGCTAAAAAAGAAGGGATTAAAGTTCTTGCGTATGACCGTTTAATTAACAATGCAGATTTAGATTTTTATGTTTCATTTGATAATGAAAAGGTTGGG…	-	ATGAAAATCAAATCAGCTTTACTCACACTCGCAGCTGTATTAACGGTATTTAGTAGTTCAGCATATTCAAAAGATCTTAAAATAGGTCTATCTATTGATGACTTACGTTTAGAGAGATGGCAAAAAGACCGAGATATTTTCGTAAAAAAAGCAGAAACAATGGGGGCAAAAGTATTTGTTCAGTCTGCAAATGGTGATGACTCAGCACAAATCTCTCAGATTGAAAATATGATTAATAAAGATATCGATGTATTAGTCATTATTCCACATAACGGTGAGGTATTAAGTAACGTTATTTCAGAGGCTAAAAAAGAAGGGATTAAAGTTCTTGCGTATGACCGTTTAATTAACAATGCAGATTTAGATTTTTATGTTTCATTTGATAATGAAAAGGTTGGG…	Intragenic		NCTC11394_01740	WP_014064779.1	-	Substrate-binding domain-containing protein	-	G: Carbohydrate transport and metabolism K: Transcription T: Signal transduction mechanisms E: Amino acid transport and metabolism				X		X				X							X
Indels P04_Prophage	401003-402322	ATGAAAACCTATTTCGACAAAATTGAAAAAGTAAAATTTGAAGGACCACAATCTACAAATCCTTTTGCCTTTAAACACTATGATGCAAATCAAGTTATTTTAGGTAAAACTATGGCTGAACATTTACGTTTAGCTGTGTGCTATTGGCATACATTTTGCTGGAATGGAAATGATATGTTTGGACAAGGGTCACTTAATCGCAGTTGGCAAAAAAATTCAAATACTCTTGTGGCAGCTGAGCAAAAAGCAGATATTGCATTTGAATTTTTAAGTAAATTAGGTGTGCCGTATTACTGTTTCCATGATGTGGATGTTGCACCGGAGGGCAATTCGGTTCAGGAATATGTACATAATTTTAATCATATTGTTGATATTTTAGAACGCAAACAAGCTGAAACA…	ATGAAAACCTATTTCGACAAAATTGAAAAAGTAAAATTTGAAGGACCACAATCTACAAATCCTTTTGCCTTTAAACACTATGATGCAAATCAAGTTATTTTAGGTAAAACTATGGCTGAACATTTACGTTTAGCTGTGTGCTATTGGCATACATTTTGCTGGAATGGAAATGATATGTTTGGACAAGGGTCACTTAATCGCAGTTGGCAAAAAAATTCAAATACTCTTGTGGCAGCTGAGCAAAAAGCAGATATTGCATTTGAATTTTTAAGTAAATTAGGTGTGCCGTATTACTGTTTCCATGATGTGGATGTTGCACCGGAGGGCAATTCGGTTCAGGAATATGTACATAATTTTAATCATATTGTTGATATTTTAGAACGCAAACAAGCTGAAACA…	ATGAAAACCTATTTCGACAAAATTGAAAAAGTAAAATTTGAAGGACCACAATCTACAAATCCTTTTGCCTTTAAACACTATGATGCAAATCAAGTTATTTTAGGTAAAACTATGGCTGAACATTTACGTTTAGCTGTGTGCTATTGGCATACATTTTGCTGGAATGGAAATGATATGTTTGGACAAGGGTCACTTAATCGCAGTTGGCAAAAAAATTCAAATACTCTTGTGGCAGCTGAGCAAAAAGCAGATATTGCATTTGAATTTTTAAGTAAATTAGGTGTGCCGTATTACTGTTTCCATGATGTGGATGTTGCACCGGAGGGCAATTCGGTTCAGGAATATGTACATAATTTTAATCATATTGTTGATATTTTAGAACGCAAACAAGCTGAAACA…	ATGAAAACCTATTTCGACAAAATTGAAAAAGTAAAATTTGAAGGACCACAATCTACAAATCCTTTTGCCTTTAAACACTATGATGCAAATCAAGTTATTTTAGGTAAAACTATGGCTGAACATTTACGTTTAGCTGTGTGCTATTGGCATACATTTTGCTGGAATGGAAATGATATGTTTGGACAAGGGTCACTTAATCGCAGTTGGCAAAAAAATTCAAATACTCTTGTGGCAGCTGAGCAAAAAGCAGATATTGCATTTGAATTTTTAAGTAAATTAGGTGTGCCGTATTACTGTTTCCATGATGTGGATGTTGCACCGGAGGGCAATTCGGTTCAGGAATATGTACATAATTTTAATCATATTGTTGATATTTTAGAACGCAAACAAGCTGAAACA…	-	ATGAAAACCTATTTCGACAAAATTGAAAAAGTAAAATTTGAAGGACCACAATCTACAAATCCTTTTGCCTTTAAACACTATGATGCAAATCAAGTTATTTTAGGTAAAACTATGGCTGAACATTTACGTTTAGCTGTGTGCTATTGGCATACATTTTGCTGGAATGGAAATGATATGTTTGGACAAGGGTCACTTAATCGCAGTTGGCAAAAAAATTCAAATACTCTTGTGGCAGCTGAGCAAAAAGCAGATATTGCATTTGAATTTTTAAGTAAATTAGGTGTGCCGTATTACTGTTTCCATGATGTGGATGTTGCACCGGAGGGCAATTCGGTTCAGGAATATGTACATAATTTTAATCATATTGTTGATATTTTAGAACGCAAACAAGCTGAAACA…	Intragenic		R2866_1288	-	P45687	XylA	-	G: Carbohydrate transport and metabolism						X
Indels P04_Prophage	402381-403862	ATGTATATCGGTATTGATTGTGGCACGCAAGGCACAAAAGCAATAGTTGTAGATTTTTCCCAGAGAAAAGTAATTGGCATAGGTTATGCAAAACATGATTTAATTGAGCAATCCAATGGTAGACGAGAGCAACATCCTAACTGGTGGATTGAGGCATTAAAACAGGCATTGGAGATCGCGTTAAGACAAGCGAAAAGCTCACCTCACTTTTCTCCTAATTTAGTCAAAGGTATTGGGATTTCAGGTCAACAGCATGGATTGGTAATATTAGATAAATATGATCAACCTTTATATAATGCTAAATTGTGGTGTGATACAGAAACTACTGACGAAAATGATGAGTTAATAGAAAAACTAGGAGGACAAAAGGCAGCATTTGAAAAGCTTGGAATAATGTGC…	ATGTATATCGGTATTGATTGTGGCACGCAAGGCACAAAAGCAATAGTTGTAGATTTTTCCCAGAGAAAAGTAATTGGCATAGGTTATGCAAAACATGATTTAATTGAGCAATCCAATGGTAGACGAGAGCAACATCCTAACTGGTGGATTGAGGCATTAAAACAGGCATTGGAGATCGCGTTAAGACAAGCGAAAAGCTCACCTCACTTTTCTCCTAATTTAGTCAAAGGTATTGGGATTTCAGGTCAACAGCATGGATTGGTAATATTAGATAAATATGATCAACCTTTATATAATGCTAAATTGTGGTGTGATACAGAAACTACTGACGAAAATGATGAGTTAATAGAAAAACTAGGAGGACAAAAGGCAGCATTTGAAAAGCTTGGAATAATGTGC…	ATGTATATCGGTATTGATTGTGGCACGCAAGGCACAAAAGCAATAGTTGTAGATTTTTCCCAGAGAAAAGTAATTGGCATAGGTTATGCAAAACATGATTTAATTGAGCAATCCAATGGTAGACGAGAGCAACATCCTAACTGGTGGATTGAGGCATTAAAACAGGCATTGGAGATCGCGTTAAGACAAGCGAAAAGCTCACCTCACTTTTCTCCTAATTTAGTCAAAGGTATTGGGATTTCAGGTCAACAGCATGGATTGGTAATATTAGATAAATATGATCAACCTTTATATAATGCTAAATTGTGGTGTGATACAGAAACTACTGACGAAAATGATGAGTTAATAGAAAAACTAGGAGGACAAAAGGCAGCATTTGAAAAGCTTGGAATAATGTGC…	ATGTATATCGGTATTGATTGTGGCACGCAAGGCACAAAAGCAATAGTTGTAGATTTTTCCCAGAGAAAAGTAATTGGCATAGGTTATGCAAAACATGATTTAATTGAGCAATCCAATGGTAGACGAGAGCAACATCCTAACTGGTGGATTGAGGCATTAAAACAGGCATTGGAGATCGCGTTAAGACAAGCGAAAAGCTCACCTCACTTTTCTCCTAATTTAGTCAAAGGTATTGGGATTTCAGGTCAACAGCATGGATTGGTAATATTAGATAAATATGATCAACCTTTATATAATGCTAAATTGTGGTGTGATACAGAAACTACTGACGAAAATGATGAGTTAATAGAAAAACTAGGAGGACAAAAGGCAGCATTTGAAAAGCTTGGAATAATGTGC…	-	ATGTATATCGGTATTGATTGTGGCACGCAAGGCACAAAAGCAATAGTTGTAGATTTTTCCCAGAGAAAAGTAATTGGCATAGGTTATGCAAAACATGATTTAATTGAGCAATCCAATGGTAGACGAGAGCAACATCCTAACTGGTGGATTGAGGCATTAAAACAGGCATTGGAGATCGCGTTAAGACAAGCGAAAAGCTCACCTCACTTTTCTCCTAATTTAGTCAAAGGTATTGGGATTTCAGGTCAACAGCATGGATTGGTAATATTAGATAAATATGATCAACCTTTATATAATGCTAAATTGTGGTGTGATACAGAAACTACTGACGAAAATGATGAGTTAATAGAAAAACTAGGAGGACAAAAGGCAGCATTTGAAAAGCTTGGAATAATGTGC…	Intragenic		FEE42_08950	-	P09099	XylB	-	G: Carbohydrate transport and metabolism C: Energy production and conversion		X				X
Indels P04_Prophage	403907-404833	ATGATTATCGTAACAGGTGGCGCCGGTTTTATCGGCAGTAATATCGTTAAAGCGTTAAACGATATGGGACGCAAAGATATTTTAGTGGTGGATAACTTAAAAGACGGGACTAAATTCATTAACTTAGTGGATCTTGATATCGCAGATTACTGCGATAAAGAAGACTTCATTGCGTCAATTATCGCCGGTGATGATTTAGGTGATATCGATGCTGTATTCCATGAAGGGGCTTGCTCAGCGACCACTGAATGGGACGGCAAATACATCATGCATAATAACTACGAATATTCAAAAGAGTTATTGCATTACTGCTTAGATCGTCAAATTCCGTTCTTGTATGCATCAAGTGCGGCGACTTATGGCGACAAAACTGAATTCCGTGAAGAGCGTGAATTTGAA…	ATGATTATCGTAACAGGTGGCGCCGGTTTTATCGGCAGTAATATCGTTAAAGCGTTAAACGATATGGGACGCAAAGATATTTTAGTGGTGGATAACTTAAAAGACGGGACTAAATTCATTAACTTAGTGGATCTTGATATCGCAGATTACTGCGATAAAGAAGACTTCATTGCGTCAATTATCGCCGGTGATGATTTAGGTGATATCGATGCTGTATTCCATGAAGGGGCTTGCTCAGCGACCACTGAATGGGACGGCAAATACATCATGCATAATAACTACGAATATTCAAAAGAGTTATTGCATTACTGCTTAGATCGTCAAATTCCGTTCTTGTATGCATCAAGTGCGGCGACTTATGGCGACAAAACTGAATTCCGTGAAGAGCGTGAATTTGAA…	ATGATTATCGTAACAGGTGGCGCCGGTTTTATCGGCAGTAATATCGTTAAAGCGTTAAACGATATGGGACGCAAAGATATTTTAGTGGTGGATAACTTAAAAGACGGGACTAAATTCATTAACTTAGTGGATCTTGATATCGCAGATTACTGCGATAAAGAAGACTTCATTGCGTCAATTATCGCCGGTGATGATTTAGGTGATATCGATGCTGTATTCCATGAAGGGGCTTGCTCAGCGACCACTGAATGGGACGGCAAATACATCATGCATAATAACTACGAATATTCAAAAGAGTTATTGCATTACTGCTTAGATCGTCAAATTCCGTTCTTGTATGCATCAAGTGCGGCGACTTATGGCGACAAAACTGAATTCCGTGAAGAGCGTGAATTTGAA…	ATGATTATCGTAACAGGTGGCGCCGGTTTTATCGGCAGTAATATCGTTAAAGCGTTAAACGATATGGGACGCAAAGATATTTTAGTGGTGGATAACTTAAAAGACGGGACTAAATTCATTAACTTAGTGGATCTTGATATCGCAGATTACTGCGATAAAGAAGACTTCATTGCGTCAATTATCGCCGGTGATGATTTAGGTGATATCGATGCTGTATTCCATGAAGGGGCTTGCTCAGCGACCACTGAATGGGACGGCAAATACATCATGCATAATAACTACGAATATTCAAAAGAGTTATTGCATTACTGCTTAGATCGTCAAATTCCGTTCTTGTATGCATCAAGTGCGGCGACTTATGGCGACAAAACTGAATTCCGTGAAGAGCGTGAATTTGAA…	-	ATGATTATCGTAACAGGTGGCGCCGGTTTTATCGGCAGTAATATCGTTAAAGCGTTAAACGATATGGGACGCAAAGATATTTTAGTGGTGGATAACTTAAAAGACGGGACTAAATTCATTAACTTAGTGGATCTTGATATCGCAGATTACTGCGATAAAGAAGACTTCATTGCGTCAATTATCGCCGGTGATGATTTAGGTGATATCGATGCTGTATTCCATGAAGGGGCTTGCTCAGCGACCACTGAATGGGACGGCAAATACATCATGCATAATAACTACGAATATTCAAAAGAGTTATTGCATTACTGCTTAGATCGTCAAATTCCGTTCTTGTATGCATCAAGTGCGGCGACTTATGGCGACAAAACTGAATTCCGTGAAGAGCGTGAATTTGAA…	Intragenic		PARA_03860	WP_014064303.1	-	ADP-glyceromanno-heptose 6-epimerase	-	M: Cell wall/membrane/envelope biogenesis F: Nucleotide transport and metabolism J: Translation, ribosomal structure and biogenesis					X				X			X
Indels P04_Prophage	405500-406174	ATGGATAGTAAACAATTAGCACAATATATTGATCACACCGTGCTCACCGCAGAAAAAACAGAGCAGGATATTCTTAAGCTCTGCGATGAAGCCCTTCAATACGGCTTTTATTCAGTCTGCATTAATTCAGGTTATATTCCTTTAGCCAAAGAAAAACTCGCTGGCTCAGATGTAAAAATTTGTACGGTAGTCGGTTTTCCACTTGGTGCCAACTTATCCTCAGTCAAAGCGTTTGAAGCCCAAGAAGCGATTAAAGCTGGTGCAGGTGAAATTGATATGGTAATTAATGTCGGCTTGATAAAATCAAATAAATGGGATGCCGTAAAAGACGACATTCAAGCTGTATTAACCGCTTGTCATGGTGTACCGCTTAAAGTGATTTTGGAAACATGCTTACTC…	ATGGATAGTAAACAATTAGCACAATATATTGATCACACCGTGCTCACCGCAGAAAAAACAGAGCAGGATATTCTTAAGCTCTGCGATGAAGCCCTTCAATACGGCTTTTATTCAGTCTGCATTAATTCAGGTTATATTCCTTTAGCCAAAGAAAAACTCGCTGGCTCAGATGTAAAAATTTGTACGGTAGTCGGTTTTCCACTTGGTGCCAACTTATCCTCAGTCAAAGCGTTTGAAGCCCAAGAAGCGATTAAAGCTGGTGCAGGTGAAATTGATATGGTAATTAATGTCGGCTTGATAAAATCAAATAAATGGGATGCCGTAAAAGACGACATTCAAGCTGTATTAACCGCTTGTCATGGTGTACCGCTTAAAGTGATTTTGGAAACATGCTTACTC…	ATGGATAGTAAACAATTAGCACAATATATTGATCACACCGTGCTCACCGCAGAAAAAACAGAGCAGGATATTCTTAAGCTCTGCGATGAAGCCCTTCAATACGGCTTTTATTCAGTCTGCATTAATTCAGGTTATATTCCTTTAGCCAAAGAAAAACTCGCTGGCTCAGATGTAAAAATTTGTACGGTAGTCGGTTTTCCACTTGGTGCCAACTTATCCTCAGTCAAAGCGTTTGAAGCCCAAGAAGCGATTAAAGCTGGTGCAGGTGAAATTGATATGGTAATTAATGTCGGCTTGATAAAATCAAATAAATGGGATGCCGTAAAAGACGACATTCAAGCTGTATTAACCGCTTGTCATGGTGTACCGCTTAAAGTGATTTTGGAAACATGCTTACTC…	ATGGATAGTAAACAATTAGCACAATATATTGATCACACCGTGCTCACCGCAGAAAAAACAGAGCAGGATATTCTTAAGCTCTGCGATGAAGCCCTTCAATACGGCTTTTATTCAGTCTGCATTAATTCAGGTTATATTCCTTTAGCCAAAGAAAAACTCGCTGGCTCAGATGTAAAAATTTGTACGGTAGTCGGTTTTCCACTTGGTGCCAACTTATCCTCAGTCAAAGCGTTTGAAGCCCAAGAAGCGATTAAAGCTGGTGCAGGTGAAATTGATATGGTAATTAATGTCGGCTTGATAAAATCAAATAAATGGGATGCCGTAAAAGACGACATTCAAGCTGTATTAACCGCTTGTCATGGTGTACCGCTTAAAGTGATTTTGGAAACATGCTTACTC…	-	ATGGATAGTAAACAATTAGCACAATATATTGATCACACCGTGCTCACCGCAGAAAAAACAGAGCAGGATATTCTTAAGCTCTGCGATGAAGCCCTTCAATACGGCTTTTATTCAGTCTGCATTAATTCAGGTTATATTCCTTTAGCCAAAGAAAAACTCGCTGGCTCAGATGTAAAAATTTGTACGGTAGTCGGTTTTCCACTTGGTGCCAACTTATCCTCAGTCAAAGCGTTTGAAGCCCAAGAAGCGATTAAAGCTGGTGCAGGTGAAATTGATATGGTAATTAATGTCGGCTTGATAAAATCAAATAAATGGGATGCCGTAAAAGACGACATTCAAGCTGTATTAACCGCTTGTCATGGTGTACCGCTTAAAGTGATTTTGGAAACATGCTTACTC…	Intragenic		PARA_03880	WP_014064305.1	-	Deoxyribose-phosphate aldolase	-	F: Nucleotide transport and metabolism G: Carbohydrate transport and metabolism L: Replication, recombination and repair					X	X					X
[truncated: 34 more rows]

## Sheet: P08_ST107
Supplementary Dataset S2. Genetic changes observed during persistent colonization (P08-ST107).
[truncated: 680 more rows]

## Sheet: P11_ST2480
Supplementary Dataset S2. Genetic changes observed during persistent colonization (P11-ST2480).
[truncated: 57 more rows]

## Sheet: P11_ST147
Supplementary Dataset S2. Genetic changes observed during persistent colonization (P11-ST147).
[truncated: 15 more rows]

## Sheet: P11_HPAR11.02
Supplementary Dataset S2. Genetic changes observed during persistent colonization (P11-HPAR11.02).
[truncated: 11 more rows]

## Sheet: P13_ST165
Supplementary Dataset S2. Genetic changes observed during persistent colonization (P13-ST165).
[truncated: 32 more rows]
